# Supplementary material for: Analysis and validation of diagnostic biomarkers and immune cell infiltration characteristics in osteoarthritis by integrating bioinformatics and machine learning
Source: Front Immunol. 2025 Aug 20;16:1596912. doi: 10.3389/fimmu.2025.1596912 (PMC12404941; doi:10.3389/fimmu.2025.1596912)
Supplement: Supplementary file 1 [file DataSheet1.xlsx]

## Sheet: Table S1
Table S1: The dataset obtained by integrating and calibrating the four datasets
geneNames	GSE113825_GSM3120640_Control	GSE113825_GSM3120641_Control	GSE113825_GSM3120642_Control	GSE113825_GSM3120643_Control	GSE113825_GSM3120644_Control	GSE113825_GSM3120645_Treat	GSE113825_GSM3120646_Treat	GSE113825_GSM3120647_Treat	GSE113825_GSM3120648_Treat	GSE113825_GSM3120640_Treat	GSE117999_GSM3316962_Control	GSE117999_GSM3316963_Control	GSE117999_GSM3316964_Control	GSE117999_GSM3316965_Control	GSE117999_GSM3316966_Control	GSE117999_GSM3316967_Control	GSE117999_GSM3316968_Control	GSE117999_GSM3316969_Control	GSE117999_GSM3316971_Control	GSE117999_GSM3316973_Control	GSE117999_GSM3316974_Treat	GSE117999_GSM3316975_Treat	GSE117999_GSM3316977_Treat	GSE117999_GSM3316978_Treat	GSE117999_GSM3316979_Treat	GSE117999_GSM3316981_Treat	GSE117999_GSM3316982_Treat	GSE117999_GSM3316983_Treat	GSE117999_GSM3316984_Treat	GSE117999_GSM3316985_Treat	GSE169077_GSM5176138_Control	GSE169077_GSM5176139_Control	GSE169077_GSM5176140_Control	GSE169077_GSM5176141_Control	GSE169077_GSM5176142_Control	GSE169077_GSM5176143_Treat	GSE169077_GSM5176144_Treat	GSE169077_GSM5176145_Treat	GSE169077_GSM5176146_Treat	GSE169077_GSM5176147_Treat	GSE169077_GSM5176148_Treat	GSE178557_GSM5393769_Control	GSE178557_GSM5393770_Control	GSE178557_GSM5393771_Control	GSE178557_GSM5393772_Control	GSE178557_GSM5393765_Treat	GSE178557_GSM5393766_Treat	GSE178557_GSM5393767_Treat	GSE178557_GSM5393768_Treat
A1CF	7.45549	8.13373	7.55829	8.37321	7.77396	7.9148	9.14696	7.83859	8.05713	7.45549	7.88982	8.18298	7.77166	7.69555	7.27264	7.70003	7.94583	7.78816	7.64425	7.95488	8.29082	8.51878	7.45357	7.93982	7.99859	8.98018	8.3287	8.04228	8.65464	7.66694	8.26087	8.05849	7.79505	7.85068	7.646	8.54307	8.74708	8.21546	7.04651	7.79278	8.02347	7.73966	7.61301	8.02806	8.88636	7.80138	7.83226	8.03909	7.93438
A2M	11.7329	10.4004	11.1055	10.3322	11.095	12.7763	12.0901	11.0004	10.4572	11.7329	10.7498	10.5065	11.0062	11.9548	11.6342	11.4827	11.8171	10.68	11.4076	11.8793	12.8774	10.8112	11.0462	12.6636	10.4637	9.65364	11.0646	10.3684	10.732	12.0735	10.4473	10.7987	11.1033	11.2026	11.2278	11.5187	11.7307	10.951	11.3458	11.8196	11.8468	11.6999	11.8414	11.3803	10.9998	11.938	11.3665	10.5327	10.2868
A4GALT	8.39878	8.05563	8.10442	8.47534	8.48816	8.40961	9.18358	9.47662	9.11804	8.39878	8.15116	7.90854	8.60259	9.06017	8.22986	8.33649	8.70657	8.7956	9.60383	9.10707	8.73189	8.69233	8.67229	8.52495	8.32602	8.52944	8.06345	9.38944	8.18853	8.89306	9.02294	8.5586	7.49505	8.13583	9.03912	8.44863	8.90726	8.84491	8.86591	8.84037	8.55608	9.6369	8.69434	8.28369	8.73636	8.67456	8.3981	8.42177	8.17339
A4GNT	7.24674	7.1125	7.5736	6.43162	6.4929	6.95997	7.09019	6.78995	6.89722	7.24674	6.93871	7.045	6.70215	7.16351	6.59952	7.57964	7.0829	6.25838	6.59532	7.34294	7.43102	7.43771	7.1242	6.4866	7.14	6.86537	6.73163	6.92197	7.11366	7.29704	7.46862	7.32317	6.94043	7.10749	6.15729	7.55646	7.31167	6.73712	6.59116	6.66535	7.23128	6.31591	7.35601	6.95421	7.1357	6.64278	7.10299	7.30073	7.12981
AAAS	9.08401	9.01618	9.46977	9.3808	9.43104	8.84604	8.38412	9.03753	8.38906	9.08401	9.00171	8.23982	9.63468	9.43552	9.3596	8.96353	8.99016	10.4511	9.41717	9.21348	8.33629	8.44035	8.87836	8.78619	8.61444	8.5586	8.58182	8.86185	9.49675	8.85521	9.62668	10.2192	8.73423	9.96715	9.21532	8.25415	8.39975	8.74512	8.47622	7.66286	9.6942	10.9122	8.48615	8.75159	10.3652	8.28277	8.84351	8.03444	8.71285
AACS	9.20382	9.02096	8.35343	8.44859	8.58266	8.8368	8.91244	9.25241	8.5546	9.20382	8.27063	8.56418	9.11677	8.79279	8.55683	8.65576	8.72719	8.67366	9.04925	8.70701	9.64429	9.09714	9.03854	8.61511	9.06799	8.83334	8.80405	8.90552	8.66447	8.87304	8.57041	8.46584	8.65366	9.05351	9.19337	8.78665	8.96966	9.20124	8.62771	8.78156	8.94243	9.43102	9.11707	8.53086	8.80307	8.57228	8.64361	8.65237	8.89629
AADAC	6.78484	5.81199	6.12766	6.19313	6.75004	6.42463	6.47786	6.42005	6.26867	6.78484	6.95686	6.17933	5.65365	5.44607	6.21846	6.14893	5.87589	6.46529	6.07621	6.17798	7.11761	6.51571	6.72132	6.26587	6.71053	6.79372	7.63672	6.26702	7.05244	5.82624	6.89525	6.33075	6.8645	5.93378	6.71471	7.77198	6.53901	6.29662	5.19979	5.73826	6.15108	5.59245	6.4092	7.16401	5.54574	6.77758	6.49654	6.96148	6.42489
AAGAB	8.36995	8.84787	8.13827	8.33328	8.63408	9.11437	9.27236	8.45215	9.15232	8.36995	7.9981	7.98953	8.45383	8.72354	9.03838	9.33624	8.77556	8.58613	8.52778	8.46997	8.55381	8.54078	8.72138	10.1207	8.87032	8.239	8.4692	9.17844	8.72324	8.17627	8.45756	8.73614	8.77285	8.51451	8.62534	7.61066	8.81524	8.47187	8.97709	9.26366	8.96331	9.16135	9.12947	9.0188	8.39376	8.54508	8.98133	7.72727	8.46456
AAK1	8.24753	8.20495	7.8108	8.68924	8.16621	8.41019	8.34709	8.2609	8.68882	8.24753	8.15899	8.27286	8.23084	8.2373	8.62649	8.00722	8.41077	8.60774	8.19726	8.23379	8.36272	8.32872	8.29359	8.36336	8.42269	8.11092	8.45548	8.56777	8.30204	8.11228	8.28004	8.43169	8.24693	8.14165	8.5845	8.77199	8.35409	8.03363	7.91492	8.39784	8.15116	8.28572	8.8031	8.09781	8.28781	8.35925	8.11261	8.4096	8.14201
AAMP	8.16879	7.96622	8.47993	8.52237	8.42047	8.08068	7.36968	7.73736	8.10368	8.16879	7.83251	7.95982	8.22996	8.3268	7.7289	7.86736	7.70944	7.75234	8.23301	8.08931	7.74699	8.20604	8.5074	8.7474	8.48078	8.93662	7.76766	8.04311	7.44216	8.5638	8.19092	8.36865	8.76114	8.40314	8.40799	8.05616	7.46162	8.20816	8.10836	7.58787	7.82616	8.10634	8.47663	8.53563	8.15826	7.84519	8.61911	7.61086	7.4587
AANAT	9.14526	8.88487	8.83165	9.0679	8.29182	8.0944	8.35826	9.19738	8.91382	9.14526	10.2876	9.84181	9.37046	8.89344	8.77601	8.89866	8.79121	9.15778	8.27751	9.11147	8.33944	7.83909	8.82856	7.91382	7.34995	9.6157	8.83924	7.83366	9.57051	8.4841	7.93514	8.67125	8.29512	9.20318	8.44932	8.8951	8.93873	9.2581	8.08478	8.56215	10.1307	8.16517	9.25657	8.54509	9.14273	10.1177	7.44068	10.2734	7.84328
AARS	9.80121	9.71384	9.17634	8.9633	9.55707	9.45336	8.97562	9.6472	10.1739	9.80121	9.00076	8.93226	9.0557	9.77371	9.78036	9.6654	9.92603	10.1726	10.0211	9.59214	9.56597	9.08285	9.18552	9.55652	9.94095	9.28282	9.26672	9.84541	8.91976	9.78487	9.90973	10.0201	9.57612	9.44371	9.81911	9.75815	9.46993	9.31802	9.11841	9.22756	9.32551	9.72993	10.0027	9.51532	9.58787	9.40696	9.60869	9.22333	9.18479
AASDHPPT	7.33682	7.58682	7.56238	7.548	7.59182	7.88351	8.10392	8.15041	7.82386	7.33682	7.55005	7.43818	7.85044	7.76961	7.73099	7.31551	7.99603	8.04857	7.564	7.42804	7.66974	7.30293	7.72495	8.19547	7.66213	7.81094	7.90901	7.48109	7.37826	7.88872	7.94938	7.59367	7.93862	7.69353	7.81662	7.38792	7.22344	7.64673	8.00986	7.92149	7.55404	7.58844	7.58844	7.58844	7.58844	7.58844	7.94245	7.91818	7.64009
AASS	7.78695	9.08589	9.21772	8.50008	8.87197	7.78314	7.49838	7.31236	6.58581	7.78695	7.88575	7.45757	8.16101	7.8061	8.67181	8.21378	9.38703	8.42098	8.28502	8.49752	8.05092	6.53538	6.94992	9.24842	7.90401	6.85121	7.31447	8.53261	8.07192	8.18668	9.13103	8.21298	8.84224	8.33588	8.56079	6.55151	7.3875	7.16828	7.96041	7.82176	8.30756	8.30047	8.48308	8.06152	8.22081	8.30435	7.69138	7.74963	7.45665
AATF	8.69883	8.88881	8.09547	8.83159	8.36107	9.05984	8.58697	8.26058	8.75777	8.69883	8.03588	8.3595	8.3164	8.68958	8.55997	8.50632	8.50973	8.69892	8.51773	8.75197	9.34103	8.87036	7.98917	8.9635	9.05604	8.47027	8.93275	8.5417	8.82767	8.42065	9.27282	8.94789	8.87231	8.7716	8.64295	8.75633	8.61278	8.28547	8.2766	8.19677	8.31618	8.56035	8.56035	8.56035	8.56035	8.56035	8.56035	8.9164	8.61613
AATK	7.387	7.2589	7.48385	7.52294	7.87868	7.5161	7.60179	7.29936	7.57764	7.387	7.15328	7.9826	6.90084	7.44868	7.18976	7.94214	7.43936	6.85433	7.33721	7.07286	7.79866	7.93368	7.58256	7.68686	8.08221	7.69798	7.29248	7.67702	6.82896	8.08797	7.41955	6.9631	7.60254	6.72386	7.80352	8.38162	7.22602	6.9838	7.73225	7.5262	8.1602	7.40191	8.17944	7.65988	7.32585	7.4999	7.35775	7.32507	7.30637
ABAT	6.53771	6.90782	7.37635	7.56616	7.57634	6.92355	6.59432	6.94911	6.94464	6.53771	7.08204	7.2551	6.94545	6.73089	6.86365	7.39062	7.36221	6.78395	7.40595	6.89735	6.84031	6.92348	6.44067	7.17586	7.03553	7.33243	6.62365	6.65389	6.81484	7.22815	7.50544	7.40321	6.94068	7.21647	7.48843	6.28567	7.33868	6.6382	6.88286	6.49133	6.73222	7.1892	7.67515	7.04613	6.86731	6.90481	6.60155	6.43815	7.19209
ABCA1	7.26968	8.0801	8.51929	7.89671	8.69067	9.74569	8.52194	8.24699	9.06512	7.26968	8.32247	7.73908	8.24659	8.70194	9.245	7.79121	8.51277	8.76546	7.38246	8.37279	8.8393	7.96368	8.73526	9.21182	7.23526	7.51898	8.86229	7.4757	9.02127	8.4469	9.18449	8.58048	8.79572	8.91108	9.0174	7.71702	7.80408	7.52325	7.82457	7.9341	8.28669	7.62727	8.45288	8.70336	8.17285	8.34591	8.80246	7.69013	8.81359
ABCA12	6.9752	7.01738	7.68342	7.71931	7.42574	7.3857	7.9251	7.32518	7.87338	6.9752	7.00528	8.42879	7.01992	7.04804	7.43356	7.53607	7.41232	6.79628	7.62094	7.28601	8.01755	7.97976	6.73959	7.95295	8.09955	8.13874	7.60144	6.53212	7.46504	6.7189	7.89477	7.44756	7.32801	8.02858	7.67839	7.30378	7.84609	5.61267	7.22886	7.41333	7.86452	7.3181	7.3181	7.3181	7.34194	7.3181	7.8321	7.67827	7.37451
ABCA2	8.58383	8.23178	8.37464	8.10284	8.40475	8.60958	8.62395	8.54452	8.82945	8.58383	8.68995	8.49175	8.86522	8.69479	8.48726	8.49289	8.66951	8.65936	8.763	8.57636	8.25101	8.52863	8.63571	8.26334	8.29318	8.81033	8.25168	8.18472	8.43113	8.31784	8.39333	8.3392	8.51312	8.70514	8.27942	8.58749	8.53021	8.6359	8.22709	8.66299	8.54059	8.31053	8.69141	8.68387	8.56293	8.3418	8.44484	8.25301	8.71351
ABCA3	7.8062	8.23128	8.03652	9.32874	8.59403	8.1833	7.48347	7.96281	8.42125	7.8062	8.6873	7.74906	8.57582	7.74121	8.03276	8.08681	7.85529	8.3669	8.25748	8.35948	7.90264	7.8966	8.32454	7.71887	7.62866	7.83098	8.30651	8.33049	10.0966	8.15032	8.72604	8.31709	8.47496	7.46767	8.30869	6.91145	8.62063	8.4628	7.96362	8.40247	8.39819	8.54541	8.80909	8.41769	8.11989	8.15548	8.07754	7.70165	7.84113
ABCA4	9.71257	10.3382	10.6923	10.7467	9.96672	9.9464	9.96584	9.3245	9.73049	9.71257	10.0452	10.0371	9.54658	9.37736	9.79267	9.54658	9.59638	10.0746	9.96486	10.3699	9.47553	10.5842	10.3467	10.0893	9.70313	10.4287	10.6247	10.0178	11.0947	10.2706	9.17196	10.2062	9.78238	9.98654	9.95314	10.7017	10.6708	9.93126	9.61796	10.0713	9.7605	10.2787	9.67133	9.97986	10.382	10.5623	9.33748	10.3527	9.65287
ABCA5	9.81603	11.2343	11.0722	11.0346	10.8029	9.08626	9.10559	8.88313	8.26418	9.81603	10.3695	9.60788	10.9274	10.4485	11.1607	10.7663	10.8043	9.58329	10.3159	11.3423	9.47727	9.05777	9.14513	9.32385	9.35237	8.62526	8.89033	9.32996	9.43497	9.54504	9.73229	9.83459	10.603	10.327	10.6493	9.40249	9.193	9.30352	9.78154	9.8034	10.2237	10.9186	10.2626	9.75634	10.6616	9.60482	9.71816	8.72474	9.49138
ABCA6	8.20202	8.45988	8.34317	8.04328	8.01436	10.2411	7.22165	7.12849	7.23259	8.20202	8.83858	8.89649	8.5314	8.86457	8.30467	8.04386	8.78968	8.3668	8.41723	8.35476	7.94128	7.96985	7.63413	8.14389	7.24579	7.03082	8.06236	6.95519	7.87397	7.71511	8.96127	8.33527	8.85473	8.70253	8.81099	7.64068	7.76405	7.87826	8.19914	5.94973	7.98204	9.11963	7.878	7.90013	8.4449	7.87739	7.48342	8.36126	7.83893
ABCA7	8.6409	8.13458	8.48543	8.39348	8.24285	8.37989	7.69458	8.07191	7.58991	8.6409	8.35317	8.51574	7.92427	8.27311	7.72759	8.43492	8.04015	7.653	7.9237	8.0809	8.87187	8.23869	8.17394	8.14285	8.48633	8.88261	8.24199	8.14227	7.89966	8.72679	8.54077	7.99875	8.01443	8.78728	8.66011	7.46166	8.21779	7.90644	8.70174	8.42256	7.781	8.61892	8.09659	7.64639	8.52338	7.86286	7.59778	8.83096	8.68409
ABCA8	8.32849	7.83527	7.49175	7.91786	7.42798	9.17164	7.82629	7.91689	7.19872	8.32849	8.53817	7.92682	8.52893	7.23882	8.20114	7.85324	7.49729	8.06863	7.76702	8.11141	7.98959	7.19554	7.28694	8.46224	7.99577	7.51013	8.37222	8.1673	8.26246	7.88495	7.72182	7.48247	7.52455	7.56648	7.88568	7.66506	7.85352	8.6711	7.88416	8.79655	8.40445	7.55089	8.14623	8.0312	7.72954	7.75789	7.93769	8.16319	8.32791
ABCB1	6.95195	7.60779	6.91265	7.02357	7.78135	7.89946	8.22479	8.07884	7.28269	6.95195	7.9261	7.96749	8.04503	7.35475	7.11917	7.60113	7.15769	7.31547	7.16605	7.64251	7.71548	6.70833	8.15229	7.7291	6.53374	7.76987	7.46648	7.23147	7.72808	7.11948	8.0209	7.924	7.88464	7.72518	6.89386	7.85914	8.2649	6.37245	7.42175	6.36286	7.38974	7.1061	6.9622	7.45383	7.54716	8.43283	6.78338	8.45481	7.16066
ABCB11	7.21806	6.71292	5.86734	6.7831	6.38168	6.51993	6.34292	7.28619	6.69862	7.21806	6.80019	6.59094	6.95904	7.01209	6.13714	6.73597	6.71446	6.27228	6.09302	6.57175	7.50677	7.35572	7.28001	6.86662	6.71446	6.53051	6.43725	7.03362	6.18821	6.32031	7.26793	5.91528	7.29356	6.38254	6.46679	7.34597	7.23376	6.49576	5.86386	6.20571	7.21947	6.70371	6.86081	7.09879	6.35965	7.12581	7.51397	6.10338	5.92132
ABCB4	5.76798	6.48225	6.23686	6.39561	6.35477	4.9262	6.91273	5.94212	6.35249	5.76798	6.36586	6.96121	5.5882	6.85516	5.84612	6.15211	6.53825	6.47032	6.26572	6.67318	5.90899	5.88598	4.18522	6.31624	5.34662	6.44487	5.95461	5.66201	6.03173	6.67459	5.4263	4.89417	5.30876	6.86	5.57087	6.78581	6.73092	6.00008	6.50571	6.65456	6.49031	6.06384	6.06257	6.06257	6.06257	6.06257	6.06257	6.43192	6.12043
ABCB6	7.832	7.05259	7.40987	6.51512	7.46628	6.95054	7.07893	7.02531	8.01644	7.832	6.75538	6.99177	7.76183	7.71819	7.70409	7.49434	8.21647	7.88741	7.17465	7.68473	7.2567	7.11356	6.70531	7.57788	7.6746	6.97942	6.44239	7.71982	6.39115	7.24811	7.15664	7.65445	7.46015	8.0515	7.85979	6.82193	6.92945	6.21792	7.13183	7.52239	7.77952	8.05662	6.86973	7.80832	7.50191	7.43289	6.86973	7.13373	6.91108
ABCB7	7.6671	8.02045	8.95783	7.93107	8.39461	7.67474	8.42839	7.8699	7.78622	7.6671	7.49223	7.01052	7.30009	7.9236	8.46508	7.36317	8.10023	8.03097	7.75168	8.22507	8.57212	7.91233	7.40442	8.39774	8.80453	8.46772	8.50097	8.74999	7.9824	8.19865	8.4373	8.25258	8.34792	8.44705	8.62155	8.00947	6.41885	7.8666	7.85857	8.03165	8.14436	7.9809	7.9809	7.9809	7.9809	7.9809	7.9809	8.34824	8.03844
ABCB8	6.57659	5.95708	6.459	6.53555	6.24071	6.59267	6.35804	6.02275	7.29141	6.57659	6.63757	5.79644	6.33029	6.9768	6.33425	6.31674	6.73895	6.83622	6.32277	6.0343	6.51214	6.29692	6.60881	6.72529	7.01212	6.22504	6.2097	6.87191	5.89703	6.7113	6.02603	6.55163	6.83326	5.94197	6.14376	7.61936	6.52743	6.39456	6.16688	5.93969	6.71028	6.79433	6.72847	6.47415	6.4653	6.51619	6.04198	6.70253	6.03275
ABCB9	7.21747	6.87445	7.31195	7.69429	7.61222	7.13443	6.78995	6.95583	7.12048	7.21747	7.23442	7.21049	7.39226	7.48354	7.21003	7.47218	6.88517	7.32666	7.59477	7.36924	6.73609	7.20364	7.32279	6.86779	7.20908	7.76648	6.86129	7.13399	6.73385	6.99568	7.5938	7.41194	7.30831	6.1399	7.52161	7.16905	7.3869	7.05793	7.15042	7.02887	7.35711	7.44122	7.36983	6.74539	7.1984	7.13795	6.9399	7.47693	7.26224
ABCC1	8.47199	7.70699	7.95267	7.78092	7.79682	8.32925	8.00946	8.84996	8.64745	8.47199	8.44784	8.57833	8.4257	8.82744	8.23998	8.17075	8.03421	8.27495	8.26942	8.03915	8.92173	7.89724	8.15623	8.34993	8.13082	8.01948	7.40069	7.90021	7.64482	8.21202	7.56795	8.56517	8.3207	8.36593	8.37487	8.46655	7.95477	8.36412	8.08335	8.30838	8.0029	8.46079	7.96044	8.19257	8.16714	8.12753	8.06233	9.01871	7.55341
ABCC10	9.21823	8.93584	9.02065	9.26229	9.55094	9.9977	9.58325	9.83773	9.20486	9.21823	8.93781	9.37913	9.32704	9.72213	9.34227	9.77172	9.39814	9.11902	9.55253	9.37576	9.51843	9.86227	9.47088	9.32219	9.5206	9.52388	9.23073	9.09368	8.83936	9.48067	8.56344	9.07462	9.40663	9.17841	9.59599	9.4185	9.51912	9.64038	9.6392	9.75358	9.33596	9.26099	9.85058	9.45461	9.34864	9.06257	9.75844	8.71118	9.64032
ABCC2	7.63329	6.75212	5.98971	6.52149	6.96672	6.41288	6.8893	6.49589	6.15117	7.63329	6.871	6.93831	6.91909	6.02266	6.92163	7.01695	6.75832	6.7031	7.11257	6.6593	6.86514	6.33068	7.10237	6.2569	6.85541	6.81109	7.16654	6.62985	6.75804	6.22936	6.25069	5.9455	6.23772	7.41677	6.89797	6.31375	7.8005	8.00388	6.95077	6.41785	5.87506	7.77965	6.82204	6.35307	7.03667	6.06725	6.62102	6.88492	6.48163
ABCC3	7.59916	6.37499	7.01036	5.60158	6.80114	9.23862	7.72049	8.00815	9.19928	7.59916	7.77317	7.2685	7.3957	7.27585	9.12807	7.00845	7.72251	7.46527	7.14748	6.93033	7.60153	7.36914	7.78003	7.42973	7.38239	7.02107	7.28363	7.70098	7.47691	7.71908	8.1686	7.24963	7.14813	7.34419	6.44493	7.08085	7.66869	7.66131	8.87645	7.18371	7.53824	7.67979	7.90574	7.42124	7.16822	7.429	7.25017	7.73221	7.49371
ABCC4	6.67006	7.8558	6.82411	6.57922	7.04691	6.90359	6.71323	6.95738	6.63453	6.67006	6.71706	6.96755	6.66527	6.622	6.87807	6.58661	6.91846	7.08662	6.6533	6.93757	6.75899	6.90068	6.93236	7.49073	7.53896	6.89715	6.20109	7.31741	6.44635	7.09739	6.48607	6.86295	6.94511	7.04276	6.69402	6.2916	6.47341	7.12873	7.20017	7.39689	7.2993	6.82763	6.82763	6.82763	6.82763	6.82763	6.82763	7.18635	6.88383
ABCC5	8.38711	7.6798	8.82228	8.46239	8.68594	8.79039	8.99755	8.88209	8.91373	8.38711	8.62944	8.26799	8.64807	9.04259	9.11064	8.82834	9.24652	8.74136	8.50621	9.14201	8.77394	8.21152	8.14938	8.86411	8.2105	7.86589	8.42597	8.34778	8.03863	8.99078	8.60678	8.50952	8.48693	8.28985	8.51987	9.21522	8.87273	8.92326	8.32237	8.90639	8.02456	8.37063	8.91405	8.44596	8.86376	8.35479	8.25169	8.66995	8.91524
ABCC8	8.737	8.1927	8.69044	8.21146	8.25006	7.78937	7.60718	7.89925	7.62143	8.737	8.49824	8.31277	8.49586	8.95108	7.95803	8.37219	7.8921	7.95064	8.19079	8.27765	7.78458	8.05358	8.85811	7.62962	7.93714	8.15803	8.23731	8.21327	7.60836	8.41343	8.21451	8.76457	8.56054	8.12639	7.97684	8.49738	8.4001	7.73478	7.92646	7.90809	7.67252	7.63854	8.13312	7.98371	7.87341	8.46428	8.23398	8.27376	8.89099
ABCC9	6.19658	6.06544	6.73787	5.45931	5.89245	8.78636	8.67555	7.89478	7.29379	6.19658	6.4434	6.7188	7.86984	6.68306	6.64074	7.4165	7.97598	6.28713	5.59865	8.04342	7.65316	5.86595	6.89625	7.96073	5.86344	6.10657	7.6588	6.37626	7.52475	6.45457	7.43662	7.1061	6.01532	6.67889	6.97527	7.01808	7.9831	7.07394	6.17892	6.76505	6.83942	6.83532	6.83532	6.93609	6.98444	6.83532	6.83532	7.20766	6.89364
ABCD1	8.26519	8.19205	8.39751	8.83114	8.27225	8.40456	8.50913	8.52942	8.62271	8.26519	8.2933	8.81909	8.29535	8.39037	8.12615	8.68997	8.25226	8.34268	8.297	8.27605	8.49592	8.65964	8.45135	8.59209	8.79517	8.80302	8.08623	8.50704	8.19787	8.42591	8.34024	8.18481	8.71156	8.29977	8.68518	8.26869	8.54789	8.59812	8.53293	8.42203	8.20255	8.49848	8.14014	8.1873	8.73762	8.81475	8.42125	8.24614	8.37458
ABCD2	6.05346	7.32376	7.60933	6.48758	7.11397	8.70716	6.25701	5.77647	5.73628	6.05346	7.11364	6.94039	7.36083	6.30846	6.57991	5.90972	5.79336	7.16915	6.90848	6.71164	5.67882	8.19757	6.03233	6.2949	5.85602	7.30184	6.26227	7.0475	8.21179	6.36999	8.17675	7.16905	7.47564	7.45324	5.35034	5.79792	5.97328	6.94906	6.76656	6.0212	6.56895	6.85504	6.57179	6.93102	6.42513	6.29584	7.06736	6.78192	6.83784
ABCD3	8.34271	8.77361	7.82791	8.72336	8.67648	7.65154	7.81687	7.84007	8.09696	8.34271	9.12263	8.89371	8.50693	7.94318	8.41642	7.60292	8.00089	8.57329	8.03374	8.30194	7.99794	7.57932	7.74799	7.95647	7.81261	7.83049	8.52993	8.05654	8.92136	8.17932	7.21509	7.91388	8.25206	8.32159	8.30016	7.74071	8.22073	8.51244	8.72165	8.83444	8.3058	7.68157	7.64103	8.38535	8.14316	8.34019	8.66136	8.43825	8.36523
ABCD4	8.04936	8.31062	8.43856	8.46783	8.38113	8.51973	7.69421	7.94387	8.07251	8.04936	7.8774	7.74237	8.39172	8.59033	8.27008	8.20645	8.55992	8.42618	8.24943	8.56768	8.10134	7.61405	8.31061	8.13744	8.01713	8.3975	8.02658	8.36037	7.77053	8.18479	7.96235	8.22243	8.31908	7.99329	8.50752	7.78047	8.36014	8.38222	7.99695	7.8613	8.6281	8.17393	8.25654	8.13634	7.89512	8.3294	8.30428	8.18537	8.20533
ABCE1	9.28672	9.46419	9.3843	8.75098	9.04188	9.63894	9.39502	9.25646	9.26886	9.28672	9.23983	9.36961	9.60603	9.57018	9.49535	9.11502	9.34175	9.53187	9.57278	9.15688	9.34972	9.20082	9.24689	9.27573	8.98335	9.35565	8.98646	8.95657	8.7348	9.20613	9.38866	9.18795	9.29605	9.25579	9.20921	8.96269	8.82102	9.13172	9.60982	9.52736	9.53875	9.13589	8.97126	9.47983	9.20692	9.75126	9.0643	9.40413	9.05579
ABCF1	9.03098	8.05849	8.63277	8.90915	8.79698	8.83781	9.00684	8.61514	8.28341	9.03098	8.32982	8.50889	7.72594	8.56219	8.99841	8.64958	8.89171	9.29484	8.64894	8.2061	8.8859	8.91106	8.44619	9.03739	8.84743	8.935	8.6497	9.28556	8.73697	8.82016	8.49967	8.81172	8.65992	8.38165	8.59608	9.24892	9.28897	9.04083	8.59683	8.48257	8.45545	9.16904	8.93905	9.00427	8.43162	8.68127	9.20244	7.74192	8.56195
ABCF2	8.33716	7.9405	8.40323	7.92201	7.97924	8.45271	8.02101	7.62595	8.12398	8.33716	7.85792	7.83283	7.79511	8.30393	8.49018	7.99893	8.23443	8.31729	8.25291	8.13584	8.31527	7.86214	8.17116	8.43813	8.49738	7.63033	7.83705	8.42521	7.69116	8.47627	8.01273	8.23066	8.22194	8.02462	8.45229	8.14079	7.78496	8.17101	8.10765	8.12425	8.05724	8.09341	8.27692	7.84137	8.04138	7.71978	7.78922	8.60346	8.52036
ABCF3	8.28313	8.1362	8.75488	8.08485	8.46819	8.28217	8.59418	7.81688	8.24968	8.28313	8.34569	8.47855	8.62177	8.58613	8.41978	8.47277	8.19257	8.23202	8.69514	8.61898	7.84407	8.83453	8.24165	7.79488	8.2781	8.20937	8.31283	7.5908	7.92697	8.45047	7.91671	8.58202	7.94662	8.60123	8.30694	8.66888	8.74327	8.33711	7.74345	8.27144	8.35416	8.49981	8.622	8.77097	7.97172	8.21724	8.42894	7.57767	8.26889
ABCG1	7.45172	8.04632	8.07014	7.58056	7.87246	8.90811	8.35479	8.58644	7.92085	7.45172	7.96047	8.00368	7.82029	7.64847	8.57914	7.94141	8.19109	7.77362	7.93807	7.99394	7.75848	8.75832	8.76521	7.99252	7.99252	8.07119	7.81294	7.99554	7.86188	7.60614	8.74419	8.38279	7.41024	7.59232	7.59155	8.47076	8.31154	8.20672	7.6176	7.90021	7.92209	7.83828	8.58242	8.03761	7.88433	7.79968	8.23912	7.14751	8.64321
ABCG2	6.85685	6.89787	7.15636	6.52314	7.02483	8.73058	7.15358	7.54089	6.91761	6.85685	7.45763	7.42222	6.85936	6.92747	7.52973	7.63159	6.8919	7.16363	7.28469	7.34094	7.89094	6.38049	6.73605	8.05739	6.12724	7.08926	7.45679	7.032	7.60201	6.54571	7.70674	7.3752	7.3512	6.765	7.30169	6.86067	7.22063	6.81842	6.97549	7.05684	7.54153	7.98026	7.6523	6.75379	7.25232	6.83608	7.4311	6.51374	7.07766
ABCG4	7.23917	7.18846	7.03482	7.3431	7.06342	6.63397	6.89968	7.12452	6.76058	7.23917	7.92346	7.09105	7.11778	7.36083	6.97098	7.4681	7.073	7.69232	7.16417	7.51966	6.22264	6.51008	7.49882	6.52562	6.3438	7.17622	7.02705	6.44505	7.17004	6.82836	5.75125	7.30945	6.91102	7.05259	7.31041	7.39653	7.19333	7.45507	6.91893	7.4291	6.99771	7.55495	7.09406	7.10766	7.06049	7.3157	7.14508	5.94039	7.26232
ABCG5	5.70009	5.82034	5.87187	5.39777	5.78639	5.71173	5.86324	5.72101	5.83518	5.70009	6.20686	6.40966	5.47008	4.19752	6.02488	5.34081	5.50871	6.68044	5.82513	5.93555	5.3324	5.51091	5.23995	6.0897	5.77149	5.48115	5.70215	5.7694	5.90923	6.4339	6.62806	4.95966	5.72727	4.54641	5.06465	5.64534	6.42683	6.29867	4.70663	6.49167	6.66202	5.60102	5.62424	5.3117	5.19788	5.55714	5.80328	6.89035	6.04435
ABHD10	5.53195	5.98884	6.37707	5.70181	5.77806	4.9207	5.45265	5.7267	5.46175	5.53195	5.44067	5.47256	5.33702	5.44067	5.72916	6.93476	5.40817	5.58374	5.23864	5.43121	5.16208	4.84814	5.3062	5.44067	6.04247	5.72916	5.28909	7.28994	5.48459	5.86741	6.07588	6.09348	5.40567	5.79313	5.7424	5.51429	5.41847	5.90361	5.45459	5.39051	5.75003	5.59806	5.59806	5.59806	5.59806	5.59806	5.59806	5.9654	5.6556
ABHD11	8.76651	8.55878	8.68017	9.24861	9.29289	9.29788	9.05245	8.56212	8.9451	8.76651	8.71028	9.05668	8.73081	9.40692	8.75743	9.16896	8.69762	8.69788	9.24339	8.86977	9.08311	9.22455	9.03517	8.78366	9.10116	9.0276	8.77365	8.85706	8.37262	9.16653	8.94761	8.81573	8.62706	8.95873	9.12956	9.0353	9.03039	9.33051	8.75061	9.09098	8.52747	9.09568	9.07834	8.58367	9.1327	9.02114	8.72491	9.16888	8.72136
ABHD2	8.84468	8.48485	8.27279	8.19957	8.60798	8.47291	8.55418	9.03509	9.46516	8.84468	8.58358	8.57198	8.76647	8.80698	9.18776	8.49172	9.07908	9.26914	9.12332	8.78519	8.58326	8.25147	8.17161	8.95826	8.8918	8.05105	8.2691	8.75306	8.19708	8.43313	8.34145	8.55932	8.38095	8.81183	8.05354	8.79726	8.74005	9.12282	8.66305	8.97751	8.85518	8.60584	8.60584	8.60584	8.60584	8.60584	8.60584	8.96456	8.66203
ABHD3	6.40439	7.08023	7.14197	7.38949	7.06987	7.79552	6.94658	7.23707	7.55437	6.40439	7.0071	7.33822	7.01737	7.08811	6.88122	7.46663	7.34497	6.96408	6.4484	7.0877	7.86717	7.16791	6.59802	7.56355	7.00079	7.15809	6.83713	6.49509	7.2033	7.34602	7.44669	6.92984	7.62154	7.38462	6.63923	7.22821	7.24625	6.84788	7.39921	6.58836	6.75914	6.91537	8.07896	6.91537	6.91537	6.91537	6.91537	7.13805	6.95025
ABHD4	10.1261	10.9704	10.6141	10.9684	11.0525	10.6003	10.1389	9.79606	10.8442	10.1261	11.0079	10.6456	10.9941	10.4731	10.9108	10.2963	10.7493	11.4332	10.8761	10.5929	9.21469	10.5211	10.9396	9.69164	9.26361	10.8891	10.723	10.4151	11.2221	9.75294	10.8102	10.7025	10.4762	10.9226	10.4118	10.5599	10.9219	10.3682	10.5415	10.3405	9.74423	10.9968	9.90463	11.0869	10.8999	10.1448	10.8422	9.69908	10.6795
ABHD5	8.10003	7.8959	7.78141	7.21615	8.54959	8.88289	7.65396	7.32661	8.32414	8.10003	8.1735	8.03579	7.72039	8.05997	8.26393	7.76296	8.28016	8.31108	7.93201	8.55109	8.34457	7.35435	7.85417	8.26736	7.50187	8.01559	8.93587	7.1745	8.24704	6.94488	8.31417	8.06162	8.07722	7.37662	7.4218	8.47387	8.16397	7.74569	8.28639	8.00489	7.90232	7.10581	7.67132	8.57425	7.21567	8.98492	8.02626	8.25763	8.15264
ABHD6	6.89876	6.52831	6.73023	6.6215	6.5647	7.11976	7.2187	7.00108	7.55532	6.89876	6.82161	6.7601	6.67782	7.35362	7.14054	6.88901	6.59543	7.0379	6.72211	7.16187	7.56239	7.0466	6.95469	6.99582	6.75737	6.37059	6.99459	6.70535	6.82269	6.9132	7.39911	6.75868	6.93986	6.71836	7.07196	6.95618	7.10376	6.22313	7.02674	6.99518	6.83696	6.69622	6.83793	6.80403	6.69465	7.34145	7.20343	6.96292	6.72478
ABHD8	7.44103	7.74256	8.11545	7.86049	7.37011	7.21178	7.68233	7.60868	7.68914	7.44103	7.7444	7.34172	7.52846	7.88434	7.54757	7.79109	7.55489	7.33783	8.14856	7.97506	7.28424	7.69277	7.01721	7.11762	7.30543	7.73433	7.64121	8.49567	7.61043	7.67552	7.29023	7.01918	7.32201	8.28101	7.65373	7.61429	8.27585	6.53576	7.07708	8.49599	8.05171	7.86823	7.57283	7.48276	7.29026	8.27962	7.30025	7.83687	7.36384
ABI1	8.38391	8.09946	8.13039	8.21447	8.48019	8.98083	8.71221	8.40681	8.86499	8.38391	7.79163	7.98811	7.99477	8.5573	8.81666	8.24308	8.98057	8.74798	8.67445	8.48918	8.56782	7.77812	8.3878	8.92012	8.40533	8.12934	8.53658	8.72339	8.32821	8.74817	8.1169	8.24314	8.55452	8.38973	8.54508	8.94703	7.90024	8.48462	8.72219	8.6076	8.534	8.69276	8.35266	8.35266	8.35266	8.35266	8.35266	8.70067	8.40717
ABI2	8.99494	9.4926	9.37421	9.62442	9.1973	8.2243	8.62646	8.73028	8.69045	8.99494	8.81599	8.82585	8.82979	8.87657	9.67719	8.61923	9.37137	9.52204	9.00411	8.96096	9.3059	8.63666	8.17633	9.72168	8.70262	8.33367	9.2316	8.93679	9.04813	8.86177	9.09849	9.24383	8.903	8.61409	8.56516	8.94015	9.17133	9.27051	9.21403	8.67742	9.06292	9.35845	9.50921	9.0022	9.43156	8.8895	8.7409	8.09684	8.75295
ABI3BP	10.452	10.1372	10.0458	10.6542	10.2158	8.95229	8.90001	9.76012	9.28881	10.452	9.17667	8.76912	9.16849	10.3195	10.2778	8.93434	10.4734	10.3588	11.0735	9.62964	10.1224	9.0161	9.40768	10.0777	10.615	9.98549	10.0197	10.5526	9.99704	9.23426	10.4308	9.39167	10.1115	9.8929	9.62164	9.27469	8.20109	10.4281	10.289	10.2591	10.3061	10.5053	10.0887	9.50337	10.4933	9.68527	9.2185	9.95961	9.4761
ABL1	8.83157	8.57373	8.19806	8.29017	8.58023	9.05998	9.21371	9.06318	9.3551	8.83157	8.71526	8.55467	8.28196	8.98714	9.17613	8.56613	9.05801	9.05801	9.19362	8.36901	8.75313	9.33676	8.40277	8.65246	9.09135	8.45727	8.83666	8.91883	8.49037	8.85597	9.27648	9.29009	9.25797	8.8471	9.13469	8.45503	8.20733	8.71566	8.5451	8.75969	8.38793	8.85672	8.53905	8.85672	9.07544	9.31461	8.61826	8.62013	8.38335
ABL2	9.017	8.10672	8.1727	7.64399	7.81408	8.62228	9.2872	8.9769	9.81663	9.017	8.6554	8.64028	8.37394	8.07552	8.67882	8.47424	8.70418	8.81378	8.8658	8.06817	8.98457	8.7907	8.32565	8.9643	8.76931	8.71468	9.15847	8.38977	9.20118	8.18946	8.97124	8.59783	8.58665	9.01995	8.10843	9.47479	8.83971	8.57286	8.94734	8.16445	7.86131	8.5643	8.498	8.70205	8.67316	8.87711	8.0587	9.18838	8.62332
ABLIM1	8.43898	8.40356	9.2606	9.00963	9.28641	10.2112	8.99814	9.1881	8.53166	8.43898	8.60444	8.86464	8.91955	8.91605	8.6601	8.80686	9.73283	8.48298	8.68544	8.95893	9.35512	9.28116	8.90726	9.49387	8.99311	8.53165	9.05572	8.53179	9.17089	9.4562	8.97401	8.91804	8.73945	9.41466	9.2867	8.94714	9.16985	8.52143	8.75849	8.7661	9.17259	9.35081	8.69623	9.04406	9.04781	8.87105	8.94772	9.08402	8.73612
ABLIM3	7.11713	6.23632	6.58799	6.58208	6.32627	7.93269	7.50162	6.9768	8.04605	7.11713	6.8074	7.33336	6.97441	6.93268	6.5117	7.27664	7.67479	7.54457	7.31347	6.7281	7.00163	6.97241	6.76023	7.30572	7.42757	6.79364	6.84	6.69764	6.67823	7.17269	6.48139	6.96899	7.20428	7.29317	6.74297	7.19881	7.16929	7.86462	6.99917	7.35405	5.93495	7.51253	7.36608	6.75155	6.97508	6.53294	6.63738	7.71245	6.84224
ABO	9.4869	10.1948	9.60022	9.41724	9.95957	9.45267	9.76636	9.8886	9.71975	9.4869	9.95586	9.57452	9.97345	9.65658	9.58603	9.73534	9.77724	9.93858	10.0822	10.0062	8.23793	9.78567	10.2352	9.24765	8.61436	10.2352	10.2328	10.0635	10.1191	9.17275	9.3225	9.43854	8.83294	10.4866	9.77388	10.1996	10.3147	9.16426	9.36756	9.49199	9.95341	10.1052	9.03251	9.82793	11.0483	9.31632	9.74529	9.21174	9.49749
ABR	10.326	10.1851	9.79712	9.8942	9.87773	10.165	10.0306	10.5773	10.8335	10.326	9.80374	9.60162	9.81642	10.5424	10.7086	10.0073	10.5596	10.4956	10.6638	10.2745	10.414	9.75284	9.89206	10.5939	10.4636	9.50874	10.1197	10.4024	9.74071	10.4605	9.89029	9.87979	9.86413	10.2336	10.4408	10.1965	10.4741	10.1681	10.4449	10.192	10.2877	9.93236	10.2152	10.751	10.3723	10.0183	9.88357	10.4944	9.78507
ABT1	7.83402	7.32422	7.72041	7.79253	7.96497	7.65347	7.11396	7.28758	7.17379	7.83402	7.76464	7.83371	8.13026	7.5111	7.74107	7.7278	7.70645	8.05417	7.52524	7.40509	7.30512	7.46175	6.97331	7.48933	7.4276	7.1445	7.2681	7.07562	8.16947	7.72831	7.94986	7.81892	7.63857	7.11464	7.8334	7.16228	6.89274	7.41506	7.99166	7.88553	7.74902	8.04479	7.22141	7.35486	8.0083	7.67405	7.48345	7.48163	7.26217
ABTB2	8.26625	7.45521	7.65922	8.01104	7.62105	7.98329	7.72663	7.84134	8.11693	8.26625	7.8428	7.93317	7.98806	8.15838	8.2125	8.11566	7.84002	8.05093	8.20431	7.80543	7.55409	7.47965	7.70099	7.4441	8.17402	8.0257	7.82301	8.31948	7.47772	8.12072	7.86965	8.00356	7.77942	7.67865	8.30392	8.30861	7.95803	8.09463	7.63882	7.79606	7.67578	8.12772	7.85152	7.99632	7.6057	8.18773	8.0822	7.43477	7.94139
ACAA1	8.49624	8.97752	8.43712	8.64708	8.60679	8.40673	9.00301	8.79892	8.40733	8.49624	8.29943	8.54417	8.29182	8.75133	8.61844	8.74558	8.76497	8.52968	8.5868	8.50976	8.82698	8.92928	8.414	8.90302	8.93324	8.38592	8.79284	8.6071	8.41604	8.73968	8.85885	8.70932	8.54744	8.897	8.78556	8.25457	8.73786	8.5861	8.52242	8.38355	8.6635	8.51258	8.42979	8.42979	8.88715	9.04623	8.4911	8.61814	8.45929
ACAA2	8.25045	8.21267	8.20338	8.74693	8.11598	8.74821	9.23966	8.91472	9.01863	8.25045	8.51294	7.94544	8.29114	9.05965	9.5117	8.41462	9.06112	9.31543	9.04939	8.69437	8.75541	7.63222	7.95742	9.0434	8.17531	7.43786	8.1288	8.3518	8.72042	9.04979	8.76455	8.89426	9.26161	8.29543	7.58803	8.55271	8.55335	8.68437	7.97453	8.92266	8.69016	8.95901	7.7561	8.31024	8.18553	8.66384	8.31234	9.37215	8.94695
ACACA	6.83655	6.90468	6.71885	6.27743	6.80823	6.96618	7.17274	6.99527	7.37662	6.83655	6.71284	6.69693	6.9205	7.24326	7.08843	7.13292	6.82184	6.95891	7.24237	6.92242	7.21764	7.01046	6.76466	6.86396	6.99379	6.5435	6.42246	6.83125	6.52314	6.9501	6.54524	6.34964	7.00644	7.05586	6.76631	6.84119	7.04982	7.29623	7.04396	6.96414	6.77829	7.08023	7.03169	7.12059	6.74947	6.8803	7.00478	6.35944	6.86119
ACACB	8.07612	8.06944	8.14321	8.28563	8.38302	9.77074	8.20194	8.00268	7.99842	8.07612	7.97162	8.38545	8.01664	8.39051	8.01664	8.51276	8.63496	7.65123	8.00508	8.23576	9.14659	8.58142	8.27598	8.93607	8.6203	8.34584	7.81265	8.11574	7.57508	8.82376	8.32831	8.40548	8.29921	8.62876	8.71188	7.84682	7.78246	8.47763	8.16038	7.96913	8.63529	8.21878	7.94073	8.08895	8.24891	8.5667	8.3244	8.75471	8.24696
ACAD10	9.38155	8.50897	9.51888	9.44421	9.58638	9.30749	8.83165	8.83026	9.59819	9.38155	9.24419	9.8026	9.03399	9.65706	9.0434	9.8238	9.25962	8.80999	9.41595	9.22943	9.34477	9.92645	9.16437	8.85324	9.33566	9.4689	9.11318	8.66337	8.57933	9.18842	8.97794	9.22764	9.09572	9.1037	8.97323	8.8818	10.0432	9.48676	8.85457	9.61951	9.296	9.16653	9.36584	8.80636	9.32995	9.63404	8.63493	9.85539	9.18344
ACAD8	8.02749	7.84924	8.14099	8.04162	8.49428	8.22453	7.79629	7.7378	8.75846	8.02749	8.15526	8.21389	9.13092	8.54489	7.74602	8.04679	7.90477	7.89707	8.3286	8.07494	8.0834	8.18215	7.74414	7.87878	8.00901	8.24374	8.07618	7.68688	8.06265	8.33635	8.40007	8.13331	7.71947	8.36248	7.87565	7.33078	8.36431	8.53747	8.31932	8.14223	8.09037	8.63146	8.51115	7.5407	8.05246	8.11524	7.66639	8.38591	7.97969
ACADL	6.86755	8.42042	8.87329	8.1418	8.58815	6.14186	6.65239	6.47212	5.64954	6.86755	7.43483	8.07918	8.18954	8.25358	6.62523	6.98595	7.64929	7.14801	8.14889	7.6595	6.40704	6.75179	7.81781	5.79562	6.79318	6.65837	8.15191	5.74708	7.88067	6.65461	8.3991	8.04635	8.39645	8.24073	8.13246	6.64477	5.61487	5.52755	6.97882	6.79304	7.18346	7.89414	6.81279	7.26307	7.92417	7.17098	6.60414	7.81234	6.65184
ACADM	8.7575	8.71023	8.8092	8.23083	8.84597	7.90465	8.80694	8.75956	8.37181	8.7575	8.49575	7.90086	8.78677	8.58589	8.5788	8.13719	8.65653	8.68204	8.64916	8.68512	9.06041	7.78344	8.7206	8.98574	8.63332	7.7297	8.33164	9.52075	8.78464	8.94103	8.3597	8.2287	8.82369	8.33588	8.6325	7.83941	8.76414	8.86236	9.15045	8.74879	8.78025	8.36426	9.47834	8.69656	8.36426	8.36426	8.36426	8.61572	8.40365
ACADS	6.50855	6.76358	6.62025	6.97417	7.3806	7.00149	6.46843	6.73788	7.08291	6.50855	6.9267	6.85988	6.70771	6.67995	6.65224	6.80201	7.07543	6.66956	6.71813	6.85994	7.00598	6.9632	6.6296	7.49858	7.23454	7.05714	6.48474	6.42724	6.36569	6.59877	7.17241	7.09365	7.19667	7.22202	7.09595	6.80469	6.6481	6.19953	6.55589	6.25014	6.88589	6.73359	6.77123	6.63358	6.70699	6.93344	6.47195	7.73408	6.47127
ACADSB	7.37648	7.74616	8.38959	7.69043	7.6712	7.40695	6.91023	5.85104	6.76566	7.37648	7.34797	7.28994	7.92335	6.7028	6.9662	7.10499	7.21659	8.0322	7.18821	7.01813	7.35026	7.03354	7.57121	7.30558	6.80377	6.90787	7.49566	7.5375	8.78202	6.59729	8.19533	7.97852	6.3909	6.59623	8.0108	6.89953	7.0308	5.81503	7.9196	7.25552	8.15608	6.98876	6.97506	7.584	6.97506	8.35249	7.33829	7.29617	7.02536
ACADVL	11.6261	11.1366	11.5363	11.593	11.3407	11.5483	11.9406	11.1871	11.3248	11.6261	11.0378	10.9629	11.467	11.7035	12	11.5258	12.053	11.648	11.6416	11.5143	11.9943	11.2488	11.4212	11.6367	11.7768	11.0798	11.2189	11.732	10.9003	11.2472	11.6304	11.6907	11.3021	11.507	11.7896	11.676	11.7333	11.3987	11.2594	11.3049	11.0218	11.3302	11.4829	11.4757	11.2626	11.9313	12.1436	11.0141	11.2565
ACAN	14.1093	14.4165	13.4155	13.7424	13.9396	13.0636	13.0184	12.7517	11.7784	14.1093	13.0013	13.6368	13.815	13.7118	13.9126	14.4833	14.1233	12.8383	13.0727	13.4899	14.0112	12.3773	12.5831	13.7337	14.531	12.2664	13.1784	14.1389	11.401	13.8513	13.2789	13.0395	13.5188	13.613	13.496	13.4336	13.613	13.1296	13.5379	13.5973	13.5668	13.7203	13.6208	13.3045	13.6637	12.886	13.3097	13.3154	13.5624
ACAP1	6.66279	6.1129	5.93152	6.49918	6.14508	6.81227	6.12866	5.87884	6.07045	6.66279	6.08612	6.29618	7.25265	6.72421	5.93634	6.24771	6.31632	5.85684	6.26088	6.36695	6.52764	6.31449	6.40278	6.41894	5.84896	6.20139	6.40649	6.50301	5.99434	5.93683	6.29851	6.49937	6.22473	6.42256	5.80853	6.13285	6.2814	6.3384	5.70127	5.90148	7.50024	6.2822	6.19052	6.38039	6.51195	5.89723	6.95917	6.18825	5.94282
ACAP2	7.55631	7.22186	7.45195	7.03565	6.90958	7.70748	7.44156	7.46659	7.44156	7.55631	7.29281	6.95466	6.52003	7.69049	7.50801	7.23221	7.17277	7.7996	7.51357	7.09712	7.48469	7.09051	6.67578	7.81788	7.46598	7.37831	7.56058	7.56999	7.50754	7.78076	7.00171	7.18162	7.53101	7.41943	7.45639	7.16244	7.05902	7.14628	7.60698	7.78085	7.73776	7.3122	7.3122	7.3122	7.3122	7.3122	7.3122	7.66943	7.36816
ACAT1	8.79307	8.84909	8.35978	8.17386	8.48752	7.89268	8.08448	8.09474	8.31758	8.79307	7.91135	8.08246	8.05966	8.3605	8.63964	8.37224	8.89658	8.45192	8.14823	8.35977	8.57055	8.03585	8.40433	8.66905	8.57922	8.1111	8.39492	8.62769	8.43877	8.56483	8.82215	8.68559	8.55803	8.53628	8.65686	7.97717	7.95264	8.40009	8.3356	8.25895	8.36483	8.81581	8.32123	8.43682	8.5006	8.66238	8.34511	7.94323	7.97892
ACAT2	10.2282	9.96957	9.93005	9.58204	9.90809	9.752	9.65981	9.53691	10.1226	10.2282	9.71539	9.95468	9.55867	9.91024	10.2419	10.1677	9.95365	9.79775	10.7212	9.9909	10.7082	9.06054	9.48329	10.5019	10.0184	8.96831	9.78058	9.96821	9.50338	9.85176	10.2436	9.34869	10.318	9.56146	9.97776	9.89179	9.97154	10.0034	9.77529	9.90619	9.75275	8.85315	9.2593	10.3268	9.75518	10.4401	9.88934	10.6014	10.1059
ACBD3	9.01975	8.67437	8.60474	8.64791	8.6038	7.85981	9.02742	8.87362	8.87224	9.01975	8.65875	8.401	9.047	8.59279	9.06696	8.56341	8.60786	9.6786	8.71074	8.40369	8.3596	8.71043	8.13291	8.7715	8.87065	8.91782	8.30461	8.78743	8.96941	8.33332	8.87159	8.87495	8.95615	8.66008	8.77333	8.29341	8.50975	8.43546	8.80383	8.70328	9.02239	8.53947	8.75297	8.69783	8.38382	9.36048	8.98828	8.51018	8.32647
ACBD4	8.68181	9.26936	9.34317	8.72864	9.32988	8.78539	8.04285	8.16523	8.54454	8.68181	8.85143	9.03283	8.73068	8.92021	8.41134	9.27851	8.86201	8.46486	8.75239	8.84872	9.11809	9.23316	8.64497	8.69534	9.41795	8.6204	8.09688	8.3422	8.07549	8.87768	9.15286	8.97914	8.89063	9.28271	8.72879	7.85244	9.17205	8.99228	8.59988	8.02597	8.67396	8.04698	9.10513	8.54849	8.49679	9.40622	8.93367	8.802	8.81659
ACD	8.10559	8.04571	9.21143	8.19832	8.38101	8.30167	8.5706	7.94649	7.92188	8.10559	8.32151	7.76519	8.52541	8.38594	8.21742	8.21471	7.82744	8.54699	8.30641	8.59943	8.39935	8.43604	8.86426	8.2603	7.53355	7.86181	8.50985	7.86893	9.48574	7.61943	8.76263	8.44153	9.02688	7.44893	9.05505	6.97418	7.77958	8.31638	8.34354	8.34409	8.54184	8.77082	7.88829	8.47601	8.55145	8.03019	8.57885	7.034	8.98712
ACE	9.78034	9.65602	9.50737	8.56012	8.89399	12.012	11.4717	11.41	10.9481	9.78034	10.9738	10.6175	10.8489	10.3546	10.3933	10.3933	10.8392	10.7286	10.6477	10.4156	7.80971	10.1872	10.3813	8.94564	8.20205	11.1642	10.0996	10.945	10.4435	9.58654	9.3641	10.8531	11.0682	8.97241	9.57857	11.1278	10.1909	10.8682	8.51038	9.8845	11.3561	10.5979	9.23599	10.4409	10.1422	10.1253	10.2275	10.2726	10.6489
ACE2	6.07602	6.27536	6.32691	7.16691	5.94672	6.20436	6.23665	6.38327	6.14832	6.07602	6.02878	6.02838	6.06537	6.22207	6.39219	5.99505	6.5618	6.03899	5.6893	5.69183	6.26113	6.74914	6.338	6.04837	6.79858	6.69453	6.60963	6.46839	6.90953	6.1912	6.86961	6.22151	6.54182	6.21058	6.27378	6.22186	6.27563	6.43365	5.37414	6.1316	6.66173	6.75149	6.40006	6.45241	6.49871	6.38399	6.33403	5.3117	6.21859
ACHE	7.40587	8.36067	7.44053	7.78663	7.88332	7.60836	6.83216	8.09775	7.63624	7.40587	7.65407	8.36627	7.91427	7.40884	7.08536	7.98567	7.54978	7.43996	7.84109	7.89482	7.74646	7.85902	7.33587	7.18949	8.00207	8.41918	7.34384	7.68646	7.07878	7.17301	8.02878	7.89478	7.2705	7.70262	6.98809	7.91716	8.69049	7.10573	7.09149	7.69429	7.50964	8.27435	8.05306	6.99198	7.76493	7.0829	7.58555	7.29861	8.18558
ACIN1	9.05927	9.40865	9.06179	9.87648	9.22751	9.21108	8.98124	8.72009	9.07079	9.05927	9.1023	9.2365	9.08397	9.71326	8.89629	9.56473	9.2502	9.10635	9.36817	9.4433	8.90437	9.69491	9.06894	8.759	9.04309	9.14147	9.3508	9.12562	8.76045	9.13442	8.91184	8.86697	9.32699	8.81639	9.12598	9.11401	9.33126	9.27358	9.21911	9.43073	9.52637	9.02721	9.1418	9.52178	8.8211	9.39404	9.26585	9.17824	9.12654
ACLY	10.8405	9.45301	9.10719	9.66184	9.57057	9.07738	10.4589	10.6176	10.297	10.8405	9.1711	9.14454	9.75399	10.0805	10.7514	9.9037	10.483	10.6281	10.6887	9.6196	10.5742	8.68587	9.01166	10.6579	10.9997	9.06156	9.88255	10.631	9.43075	10.491	9.12902	9.98594	9.78814	9.766	9.60123	10.3145	10.0453	10.6622	10.2733	10.2376	10.2013	10.5614	10.8774	9.97593	9.72672	9.77124	9.97129	9.42546	9.68032
ACN9	6.96086	6.51489	5.99186	7.68284	7.35937	6.42491	7.52492	7.46789	6.73895	6.96086	7.08338	6.42981	6.9459	7.54944	6.48153	6.71628	7.09128	7.58683	6.13609	6.95039	6.34747	7.12302	6.78734	7.13165	6.40214	6.41542	6.24095	8.21292	7.46381	7.92687	6.36606	6.66429	7.53495	7.1034	7.35364	4.79506	7.26584	7.32748	7.46936	7.1112	7.46099	6.04978	6.88667	7.67923	6.78019	6.69404	8.08405	6.17459	7.38815
ACO1	7.78161	8.18567	8.11301	8.09029	8.05868	9.45491	8.35541	8.38099	8.82448	7.78161	8.09814	8.15432	9.17681	8.14703	8.62073	7.98833	8.48621	8.86831	8.66928	7.74689	8.85341	8.203	7.95803	8.74139	8.70194	7.37997	7.85691	8.47528	7.54619	8.09049	8.49242	8.35497	8.58165	8.02202	8.63421	8.88309	8.45408	8.24902	7.82374	8.22559	7.64938	8.00312	8.00312	8.00312	8.00312	8.41176	8.00312	8.13804	9.75967
ACO2	8.12928	8.83441	7.99166	7.5681	7.87811	8.61825	7.72813	8.69788	8.58146	8.12928	7.78277	7.68198	7.88285	8.56254	8.7059	7.72656	8.65553	8.40575	8.26267	8.07101	9.20135	7.44495	7.47061	9.22161	8.61663	6.937	7.83474	8.89874	7.57053	9.30148	8.71662	8.57973	8.53999	7.32524	8.75762	8.49841	8.63746	8.5225	8.19962	8.15491	6.4395	7.03708	7.15339	8.71761	7.92737	8.25892	8.91588	8.72981	9.06594
ACOT11	8.57022	8.23752	8.48631	8.27679	8.60362	7.99437	8.4826	8.02913	8.36658	8.57022	8.34096	8.38313	8.1122	8.6166	8.38386	8.7231	8.52158	8.36747	8.64144	8.44526	8.11027	8.46356	8.52554	7.98727	8.28378	8.33826	8.14048	8.10006	8.04034	8.82211	8.40514	8.53437	7.99711	8.03028	7.90567	8.46697	8.82699	8.55132	8.35672	8.43399	8.36622	8.1821	8.51263	8.2829	8.09257	8.05884	8.45633	8.44865	8.84139
ACOT13	12.4337	11.3404	11.4011	11.4264	11.5588	10.8161	11.8686	11.8848	12.0603	12.4337	12.1238	11.1283	11.8768	11.8857	11.5843	11.516	11.9752	11.9359	11.7824	12.2335	10.899	11.2242	12.3897	11.5435	10.3216	11.3961	12.5057	12.2552	12.5644	11.2783	11.8619	11.5544	11.58	11.9418	11.4374	11.2502	12.2394	11.4081	12.0113	11.7595	11.696	12.2032	11.0064	11.5853	12.7559	11.3697	11.4202	11.736	11.638
ACOT7	7.98992	8.06976	7.82562	7.89286	7.44111	7.89566	7.91612	8.15646	8.92494	7.98992	7.99936	8.02625	7.47428	7.9469	7.67636	8.19555	8.06067	7.67747	8.60969	7.99653	7.79577	8.22077	7.6638	7.93944	8.58522	8.61701	7.84187	8.44035	7.40641	8.25616	8.67834	8.38677	8.11499	8.00301	7.78031	7.92348	8.27588	7.5019	7.87569	7.86236	7.78012	8.39567	7.79882	7.80052	8.45302	8.47914	8.12423	7.58618	7.43935
ACOT8	8.88822	8.74975	9.53895	9.03582	9.26983	9.68996	9.02206	9.20241	9.74961	8.88822	9.5861	9.78586	9.96343	8.82585	9.56021	9.29594	9.43093	10.0835	9.18089	9.39376	8.36591	9.08552	9.47523	8.14887	8.22595	9.88494	8.91503	9.22667	9.67372	8.39141	10.1444	9.46506	8.21793	9.78691	8.70808	8.3958	9.09029	9.01207	9.53115	9.62551	9.11585	9.43273	9.5899	9.54042	8.75057	9.20168	9.41476	8.84629	8.99078
ACOT9	8.51768	8.59229	8.56678	8.07163	8.74802	8.54902	9.10701	9.20147	9.15428	8.51768	8.47117	8.52651	8.47166	8.54186	8.98751	8.19283	8.83378	8.82387	8.24487	8.42586	8.84635	9.05158	8.95126	8.61102	8.93273	9.12354	8.68992	8.8091	8.85217	8.64392	8.80414	8.99796	8.76301	8.82481	8.51733	8.69732	7.84079	9.01769	8.81394	8.92771	8.5346	8.41288	9.27826	8.73975	8.53034	8.6276	8.82655	8.27847	8.93236
ACOX1	8.54336	8.56452	8.37669	8.4235	8.41341	8.58914	8.30534	8.74467	8.87273	8.54336	8.22787	8.15452	8.51349	8.75182	8.58024	8.50511	8.64087	8.71331	8.58943	8.63448	8.60803	8.18665	7.81397	8.60734	8.72309	8.39098	8.3908	9.08496	8.6546	9.08111	8.63178	8.28852	8.67274	8.25388	8.35977	8.46256	8.33699	8.54762	9.09133	8.67029	8.45287	8.79501	8.2522	8.51411	8.93857	8.48375	8.84604	8.13399	8.29893
ACOX2	8.14856	7.55207	7.27402	7.50163	7.36915	8.56808	8.93672	8.79695	8.86579	8.14856	8.54447	7.8967	8.38131	7.49582	7.97251	8.05874	8.33219	8.87781	8.03079	8.34845	7.55526	7.2266	8.73109	8.03384	6.94605	8.36381	8.54719	7.93717	9.62394	7.4515	7.23613	8.13165	7.37407	9.0951	8.64158	8.11932	8.03852	8.83001	8.9988	7.91483	6.65762	8.65289	7.47717	8.16537	9.11927	7.50475	7.88389	7.9521	8.25867
ACOX3	7.422	8.12952	8.05686	7.24673	7.78254	7.74674	7.21554	8.33688	8.36428	7.422	7.38278	7.58704	7.56747	7.84507	7.31777	8.15877	8.33608	7.60485	8.05166	7.46557	7.71139	7.92065	7.44968	7.6594	8.27134	7.77733	7.73204	7.88371	6.78399	8.85595	7.82224	7.05822	7.78712	6.94026	8.25472	7.95504	8.69359	7.77519	8.23194	7.84024	6.94571	8.40967	8.0036	7.64844	8.30205	7.80981	7.07107	8.15216	6.78242
ACOXL	7.7728	7.79174	7.55371	7.66526	7.11806	7.51342	7.78383	8.32623	7.30399	7.7728	7.52139	7.5802	7.64004	7.31874	7.07655	7.67801	7.46137	7.37092	7.68326	7.42982	7.82084	8.09213	7.51768	7.5829	7.90806	8.32936	7.82655	7.8098	8.13812	7.3598	8.61769	7.09989	7.3002	7.48827	7.42558	8.00217	8.06529	7.12327	7.17069	7.89015	7.42139	7.61404	7.48958	7.61404	7.33939	8.00141	8.02344	7.64186	7.5639
ACP1	9.62165	10.0599	9.88168	10.1029	9.83264	9.70139	10.302	10.2619	10.3129	9.62165	9.53115	9.88299	10.1877	9.98297	10.4314	10.0347	9.8474	9.72035	9.89209	9.59201	10.2699	9.78491	9.59912	10.147	10.2658	9.84756	9.86706	9.83252	10.1516	10.2138	10.3905	10.0883	9.93191	9.60966	9.86797	9.91423	9.67087	10.25	9.96354	9.88259	9.93807	9.94346	10.196	10.1983	9.58173	9.887	10.0682	9.73359	9.9645
ACP2	7.76546	7.78669	7.87478	8.43079	7.65803	8.45359	8.11325	8.29461	8.47341	7.76546	7.80174	7.87485	7.93056	7.9177	8.64796	7.91616	8.26203	8.06697	8.1571	7.9212	8.31165	8.00402	7.99126	7.95054	8.62972	7.8223	7.77102	8.56267	7.41574	8.34251	7.73939	8.33419	7.80886	8.04311	8.21561	8.00183	8.4591	8.06731	7.95619	7.84532	8.38799	8.01641	7.98837	8.36359	8.12099	8.08343	8.35612	7.4697	8.05934
ACP5	8.87898	8.95436	9.71705	9.50244	9.50901	10.1485	9.37249	11.2655	10.1576	8.87898	9.51652	10.1055	9.19963	9.04741	9.7072	9.50509	10.2623	9.19451	8.89854	9.41778	10.9063	8.79636	9.06013	10.9968	8.83586	9.59929	8.80487	9.21163	9.56737	12.2381	8.53563	8.97588	9.40813	10.0698	9.23409	10.0117	10.1348	9.49636	10.0587	10.4183	9.70726	8.26944	8.60336	10.5286	9.33044	10.4229	9.14216	11.1719	9.95659
ACP6	8.1848	9.06335	9.17339	9.14872	8.9137	7.3615	7.08544	7.69867	7.32531	8.1848	8.15886	7.87261	7.97529	7.75978	8.00322	7.87817	8.13689	8.69051	8.62396	8.27908	7.86131	7.16781	8.55603	8.07587	7.991	9.05519	8.43593	8.43719	9.91981	7.33829	8.49839	8.66315	8.59091	8.79221	8.68758	8.18071	8.31586	8.3479	6.03503	8.08306	8.31176	8.45762	8.82913	8.79847	7.94845	8.19822	8.10268	7.84163	7.56493
ACPP	6.02649	7.46221	6.63746	6.679	6.24005	6.35736	6.48601	6.26227	6.32441	6.02649	6.27285	6.39561	6.47002	5.90728	6.35288	6.48075	6.05221	6.2046	5.98919	6.59798	6.3575	6.83381	6.52808	6.49819	6.60741	6.57031	6.78222	5.94886	6.92323	7.33994	7.05967	6.38916	6.89744	6.71352	7.08549	5.5363	6.83552	6.56641	5.96629	5.41967	6.65608	7.02372	6.3422	6.10728	6.70481	6.7704	6.08155	6.87933	5.7892
ACR	6.9101	7.66963	7.48662	7.09433	7.13022	7.48735	7.26978	7.60331	7.47378	6.9101	7.23012	7.45353	7.59771	7.61617	6.89963	7.61424	7.47673	6.938	7.5705	7.00584	6.77577	7.44146	7.38198	6.68206	7.70366	7.90831	6.72119	7.95122	6.90785	7.40574	7.68824	7.47563	6.75558	6.86451	7.53513	8.05543	7.23637	7.24375	6.79471	6.77847	7.92255	7.65414	7.87146	7.06894	7.62581	6.62527	7.22239	7.21176	7.26935
ACRV1	7.56998	7.88404	8.06096	7.58201	8.07796	7.78652	7.63152	7.91375	8.27777	7.56998	7.96146	7.91413	7.66963	7.66404	7.98218	8.08803	7.50396	7.72546	7.55832	7.85591	8.02249	8.30954	7.55777	7.89796	8.0508	8.05363	8.09545	7.282	7.99585	7.91925	7.66026	7.83088	7.58809	8.05402	7.74061	8.01575	8.34973	8.00392	7.78815	7.58764	7.75185	8.25858	7.95729	7.54478	8.05715	8.05065	7.763	7.54116	7.57312
ACSBG1	6.30792	6.38989	7.14113	6.26289	6.69851	6.08699	6.53696	6.27658	6.89599	6.30792	6.14882	6.35794	6.15322	6.31855	7.44347	6.45812	6.19398	5.98625	6.53028	5.99419	6.92947	7.12579	7.09968	6.4851	6.61262	6.81776	6.23699	6.2315	6.36115	6.43305	6.96933	6.52022	5.74999	6.84754	6.00791	7.22374	7.04194	5.59272	6.17082	6.44301	6.91595	6.88239	6.58852	6.48817	6.82312	6.72174	5.99672	6.50519	5.99094
ACSBG2	7.84022	7.86782	7.66693	7.57395	7.14254	7.39375	7.49962	7.35998	7.64295	7.84022	7.9285	7.87992	8.07905	7.07514	7.32748	8.06337	7.56225	7.37302	7.36291	8.13988	7.0954	7.53517	8.12621	7.45361	6.89331	7.22269	8.03433	7.07905	8.53947	6.99659	5.9306	8.23025	6.96147	7.45814	7.84204	7.90244	8.08089	8.06739	7.93017	7.46978	7.55604	8.5404	7.76298	6.95668	7.88741	7.54183	7.49843	7.47013	7.11975
ACSF2	7.4175	7.69774	8.21876	8.55811	7.89792	6.83343	7.37937	7.00415	6.76328	7.4175	7.35803	8.0909	7.50484	8.00362	8.13073	8.38982	8.17204	7.4943	7.25105	8.1935	6.94024	6.68128	6.79566	7.54972	7.54104	7.28937	6.69948	7.49039	6.73237	7.81867	6.35354	7.88459	7.67274	7.9938	7.86654	7.4006	7.46903	7.84115	7.126	7.56294	7.55641	7.85868	7.31734	7.31734	7.93612	7.31734	7.31734	7.66114	7.37119
ACSL1	9.10595	8.97299	8.59502	8.1379	9.24498	11.4507	9.3745	9.52079	9.62984	9.10595	8.45512	8.52837	8.95833	8.69178	9.56764	9.08145	10.2056	9.55165	9.66521	8.69587	10.0844	9.47465	8.74205	10.2272	9.27518	8.81713	10.2605	8.55052	9.66777	9.76115	9.43894	9.60486	8.95188	9.55019	8.9272	9.01664	9.27056	8.85964	9.74955	9.4618	9.60162	9.42677	9.24838	9.26307	8.99025	9.16166	9.73251	9.00324	9.77085
ACSL3	9.25269	9.04926	8.95904	9.01627	9.14484	8.52328	8.77473	8.60526	8.29901	9.25269	8.63483	9.06716	8.93377	9.08928	9.26813	8.73845	8.9705	9.13384	9.02265	9.17424	8.8043	8.52081	8.08874	9.27927	8.453	8.84081	8.75699	8.9308	8.70404	8.97886	8.42339	8.57094	8.83645	8.64508	8.87891	9.36165	8.86016	8.90885	8.94674	9.09983	9.16139	8.81351	8.81351	8.81351	8.81351	8.81351	8.81351	9.1663	8.86877
ACSL4	7.94033	7.56515	7.63242	7.43971	7.91046	7.3884	7.70199	7.10295	7.43971	7.94033	7.39812	7.57122	7.007	7.25287	7.50535	7.38755	7.51342	7.65483	7.24545	7.29861	8.17601	7.88828	8.05754	7.99163	7.99325	7.77931	7.46035	7.76185	7.72754	7.45207	7.89261	7.89427	7.73861	8.2933	8.41673	6.98871	6.60093	7.00894	7.70234	7.61891	7.61012	6.4386	7.6943	7.78795	7.49766	7.4957	7.86201	7.77442	8.3362
ACSL5	6.66354	7.60918	7.39646	7.60901	7.40472	8.88849	7.22236	7.29409	7.11538	6.66354	7.92707	7.30813	8.55453	7.38739	7.19527	7.4743	7.50494	7.57435	7.33967	8.02535	6.864	6.8266	7.57719	7.43692	6.47247	6.78788	7.64819	6.69526	7.9958	7.09911	6.73123	7.75208	7.65874	7.49439	7.05309	6.62637	7.70255	7.44761	7.73646	7.56982	7.562	7.2453	6.7977	7.98571	7.69943	7.52972	8.03024	6.30867	7.55343
ACSL6	6.73562	7.37922	7.3198	6.64754	7.09826	7.04267	6.98077	6.89247	7.22141	6.73562	7.36754	6.87834	7.02765	6.79878	7.45879	7.3218	7.07274	7.02545	6.58519	6.68725	7.32235	7.13202	7.40992	7.19331	6.87941	6.40095	6.92443	6.91099	6.86244	6.94896	6.59104	6.87218	6.66546	6.9357	6.80227	7.23182	7.54682	6.94473	6.90046	7.21509	7.42102	7.51514	7.21329	6.76616	7.12399	7.12123	6.88205	7.03738	6.40403
ACSM1	7.16116	7.06624	7.48805	6.54802	7.01734	6.85499	7.29328	6.82863	6.48115	7.16116	6.80471	7.2028	6.66968	6.98697	6.8073	6.7326	6.54531	6.67588	6.94947	6.14839	6.72936	7.38233	7.74458	6.52561	7.51658	7.5887	7.27774	7.10641	7.09791	7.5074	6.37768	6.93417	6.3471	6.9716	6.93353	6.6537	6.99238	7.77733	6.58405	8.10096	6.91403	7.53817	6.63204	6.65246	7.33708	7.18103	6.67219	7.06238	6.91972
ACSM3	7.7398	7.5412	7.46677	8.12955	7.34264	7.88554	7.58873	7.35581	7.41049	7.7398	8.38307	8.10037	8.23707	7.43224	7.24509	7.60897	7.21463	7.40183	7.78893	7.79265	7.19465	7.59692	7.46974	7.36284	7.16794	7.51017	7.646	7.35444	8.72949	7.41591	8.01884	7.6515	7.65848	7.72444	7.8312	7.17923	7.14713	7.86607	7.54288	7.95636	7.21956	8.26721	7.33215	7.46006	8.20833	7.26073	7.85985	7.28326	7.34894
ACSM5	7.65069	8.13181	7.47154	8.31985	7.98323	8.59168	8.19263	8.09727	8.18835	7.65069	8.30381	8.26315	8.2905	7.46094	8.14398	8.0744	8.1509	7.872	7.82058	7.84711	7.90275	8.14738	8.10564	7.77139	7.84054	8.78235	8.08676	7.58032	8.82963	7.69381	7.91606	8.16029	7.82015	8.07886	7.72209	7.69037	8.34011	8.5478	8.47618	7.74109	7.90912	7.88678	7.57246	7.88813	8.04182	8.18247	8.38561	7.75854	8.58462
ACSS3	6.36472	8.18606	8.44038	7.67873	7.66441	8.78499	7.12348	7.00509	6.81639	6.36472	8.20937	6.41038	6.85545	6.77422	8.09589	7.2737	8.14273	7.39984	7.82781	7.89508	7.98001	6.34264	6.32475	8.50141	6.83503	6.3478	8.01667	7.22548	8.16139	7.78479	7.36632	7.87223	7.26874	7.84937	7.21742	6.84195	7.7988	7.44328	7.14912	7.63977	7.41135	7.76091	8.12242	7.79538	8.10734	7.4069	7.8384	6.35074	6.16582
ACTA1	7.07507	5.90106	5.68044	6.66801	6.24613	6.94159	6.49496	6.99718	6.89303	7.07507	7.58242	6.36491	7.67669	7.08205	5.11077	7.35661	6.62566	6.38923	6.83852	6.81719	5.64931	6.93343	5.59618	5.10567	6.72535	7.15188	6.88816	6.6642	6.53456	6.68187	8.63229	8.0181	4.89135	8.40925	6.19454	5.1714	6.09029	5.69761	5.72617	6.78305	7.0282	6.73741	7.1355	5.94013	6.24897	7.08318	6.80723	7.46123	5.48756
ACTA2	7.52693	7.69207	7.51314	7.48982	7.73211	10.3091	10.327	10.0745	9.85535	7.52693	7.67694	7.62542	8.24679	8.51308	8.08097	9.88306	9.51625	8.85272	6.51091	9.96513	10.5876	7.84605	8.67333	10.6928	8.37777	6.96869	8.80615	8.17334	8.46759	8.21048	8.47563	8.5869	8.46575	8.87661	8.20242	9.27942	9.05338	8.86138	8.66853	8.59921	7.51156	9.78316	8.32151	8.32151	8.71978	8.32151	8.32151	8.67257	8.3765
ACTB	12.0927	11.6391	11.2706	12.0669	12.0561	12.5584	12.7764	11.8875	12.7599	12.0927	11.4519	11.615	11.615	12.5787	12.6109	12.2714	12.4734	12.1722	12.1671	12.2075	13.0533	12.0656	11.6765	12.7372	12.8393	11.1935	11.9236	12.3325	11.3335	12.6676	11.9423	12.1291	11.8095	11.8752	11.5034	12.278	12.5195	12.4115	12.3988	12.459	12.3988	10.8681	12.3853	11.9812	12.6012	12.1575	12.2347	12.4122	12.4217
ACTC1	8.74726	6.2302	6.15378	6.42072	6.67277	6.79718	7.76788	7.46337	6.70858	8.74726	7.28341	6.98099	7.61935	6.38951	7.29541	7.0912	7.23393	6.03326	7.32874	8.18573	6.94657	7.58211	7.61303	6.49508	6.50512	7.99001	7.70179	5.58691	8.25628	6.91247	8.50193	7.74442	7.13565	7.85307	7.10919	5.89216	7.39538	7.04724	6.64902	6.82131	6.92007	7.46906	7.00633	7.00633	7.41309	7.00633	7.00633	7.37325	7.06381
ACTG2	8.57025	7.7946	7.66834	7.81912	7.25845	7.52108	7.68316	7.36698	7.38439	8.57025	9.03369	8.03097	8.21092	7.9982	7.81741	7.56074	7.58119	8.02708	8.10751	8.30861	6.70502	7.75373	7.93503	6.91698	6.97883	7.93715	7.98518	7.18618	7.89952	7.35517	6.86351	8.26126	6.54683	7.90124	7.99428	7.32988	8.11557	8.31276	7.95673	7.78191	8.33867	7.47799	8.28037	7.61514	7.99497	7.21201	7.75162	7.72838	8.1102
ACTL6A	8.35453	8.66328	8.44067	7.92382	8.70535	7.78424	9.14868	9.00299	9.01525	8.35453	8.70173	7.88998	8.47135	9.22175	8.75567	8.25435	8.65626	9.61023	8.92029	8.48487	7.35504	7.87043	7.84087	8.70086	8.16149	8.3546	8.73061	9.09881	8.85352	8.64066	8.66912	8.58134	8.33737	8.71102	8.58816	7.67794	8.51828	8.61335	9.30499	8.33615	8.51332	9.51779	8.76021	8.56068	8.90966	8.23068	8.90116	7.05775	8.45979
ACTL6B	8.6325	8.52075	7.94882	8.81601	7.77639	8.98882	7.98462	8.66807	8.63015	8.6325	9.44394	9.00051	9.39201	7.52139	8.89946	8.18945	8.58923	8.26355	8.38319	8.76668	6.871	8.61566	9.11138	7.54126	6.74656	9.38912	8.97851	8.16099	9.62401	7.93475	9.3852	8.34008	8.04465	7.88165	7.95079	8.99317	8.75909	8.38527	8.45183	8.23078	8.37167	8.09528	7.71544	8.55523	8.24048	9.78213	7.9937	9.55805	7.98678
ACTL7A	6.92373	7.51778	7.19066	6.53834	7.16373	6.99929	7.43463	6.96853	6.96897	6.92373	7.28977	7.09664	7.28706	7.76397	6.85546	7.15767	6.86187	7.05176	7.41302	7.23101	6.8277	7.06422	6.93814	6.53315	7.01811	7.09726	7.32368	7.05518	6.61354	7.07376	7.17439	6.89552	7.07299	6.78536	7.36769	7.41663	7.22152	7.31887	7.12161	6.64088	6.47082	7.45973	7.15511	6.60284	7.04739	6.75171	6.95838	7.33788	7.33164
ACTL7B	5.58122	5.66655	5.46317	5.80616	5.47854	4.97077	6.41444	5.87126	5.91207	5.58122	5.42294	6.18127	5.51136	5.73815	5.76467	5.27927	4.9529	4.94732	5.6119	5.6474	6.84062	6.10427	5.74599	5.88499	6.15524	6.07391	4.90044	4.89594	5.40582	6.39373	6.11358	5.45526	5.09279	5.89262	6.41318	5.61956	5.15839	6.49814	5.16325	6.3502	4.66864	5.62533	5.62277	5.62277	5.64537	5.62277	5.62277	5.99073	5.68041
ACTL8	7.45101	7.76787	8.00939	7.63071	8.28624	8.12594	7.49935	7.73512	7.73006	7.45101	7.9743	8.41844	8.03732	7.83919	7.93208	8.07804	7.27251	7.64857	7.69856	7.80384	8.02577	7.69621	8.35218	7.71579	7.20431	7.99096	7.40096	7.30565	7.33487	7.77866	7.70993	7.35774	8.66854	7.73624	7.11967	7.39231	7.88016	7.71886	7.28928	7.74233	8.67878	6.92516	7.5307	7.9984	7.2738	8.2845	7.97167	8.33307	7.9532
ACTN1	11.3285	10.0834	10.1573	9.838	10.721	11.2086	11.0527	11.3382	11.8057	11.3285	10.1637	9.96875	10.2983	11.53	11.3081	11.0821	11.1887	11.591	11.5907	10.7483	11.2654	10.2211	10.4929	11.1903	11.8936	10.0687	10.3597	11.3882	9.91978	11.1489	10.5399	10.6534	10.2165	10.7829	10.3859	11.1351	11.2296	11.3208	11.2952	10.996	11.0954	11.1498	10.9132	11.0106	11.1592	11.1235	11.0941	10.3769	10.1591
ACTN2	6.81055	6.99164	6.6738	6.92268	6.59501	7.00552	6.43932	6.94452	7.24414	6.81055	6.83149	6.7496	6.59495	6.7032	6.75555	6.93785	6.43099	6.41491	6.63196	6.61092	7.66649	7.08954	6.30503	7.17924	7.00494	7.09965	7.80479	6.16496	7.21786	6.78299	7.18628	7.01042	6.59551	6.13231	7.16407	6.31276	7.48523	6.95049	6.88428	6.3671	7.25979	7.84645	7.35057	6.71718	6.23625	6.28822	7.20512	6.24405	7.0469
ACTN3	7.09423	6.8728	7.29477	6.67086	7.01927	7.04836	7.27196	6.74294	6.90321	7.09423	6.84135	6.67851	6.8805	7.53563	6.83211	6.95343	6.81219	7.24776	7.37722	7.08148	6.63427	7.17967	7.32399	6.9326	6.92559	7.27076	7.03975	6.44182	7.21169	7.08697	7.29202	7.16542	7.06542	7.15027	6.68598	7.33235	6.96275	6.87002	7.3322	7.04666	6.2979	7.39123	6.85275	6.85275	7.16562	6.85275	6.85275	7.15651	6.90033
ACTN4	9.45847	10.0537	10.0879	10.1516	9.96004	10.3192	9.90827	10.1662	10.54	9.45847	9.72075	9.59923	9.66123	9.89285	10.2412	10.049	10.2001	10.2587	9.85722	9.83109	10.3337	9.49075	9.64694	10.647	10.5193	9.69626	10.256	10.2471	9.76618	10.2959	10.3321	9.94848	9.87588	10.113	9.86307	10.4457	10.1456	9.83408	9.87781	9.82071	9.85552	9.55491	10.2009	9.85889	9.82759	9.92512	9.89519	10.2599	10.4538
ACTR10	9.28809	9.91195	10.0266	9.68948	10.3512	9.15016	10.157	9.92737	10.004	9.28809	10.2723	10.2408	9.98325	9.58242	10.0337	9.68122	10.0468	9.79208	9.68289	9.60157	9.06541	9.44134	9.74674	9.62925	8.93499	10.42	9.60939	9.49631	10.2026	9.75302	9.72482	10.273	9.73845	9.43147	9.58784	9.68565	9.70722	10.1075	9.69907	9.83361	9.7738	10.0145	10.1218	9.84841	9.54957	10.0008	10.1431	8.75304	9.62372
ACTR1A	8.55921	8.96746	8.81321	9.00151	9.16529	9.60523	9.24135	9.18673	9.60374	8.55921	8.70117	9.23413	8.67144	9.31616	9.43079	9.14753	9.17174	9.15894	9.08393	8.97596	9.21994	9.14237	9.05201	9.16309	9.66481	9.0237	8.89869	8.78556	8.12622	9.53765	9.0821	9.50529	8.91862	9.20097	8.86952	9.23139	9.3117	8.96578	8.81612	8.74439	9.14283	8.69024	9.56156	8.85222	8.65967	8.92795	8.86357	9.46677	9.47971
ACTR1B	8.76905	9.06039	9.35388	9.32646	8.85378	9.20755	8.71001	9.10392	9.2683	8.76905	9.11534	9.31432	9.03494	9.28555	8.93802	9.48708	9.2069	8.86228	9.09891	9.03985	8.82339	9.21357	8.72175	8.99761	9.42564	9.44134	8.69621	8.84625	8.75561	9.10253	9.41027	9.23429	8.90044	8.76581	8.9694	9.0821	9.20193	9.05087	8.9908	9.09212	9.0469	8.90148	9.16114	8.61752	9.04686	9.35642	8.9475	9.14632	9.2189
ACTR2	10.2046	9.83536	9.79119	9.88852	9.31264	10.7298	10.3852	10.6809	10.9076	10.2046	9.96078	9.5698	9.799	10.5691	11.2914	9.91532	10.6223	10.5008	9.58546	10.2399	10.3385	9.58747	9.78678	10.3976	10.1542	9.97171	9.97325	10.1518	10.055	10.6552	10.1502	10.1678	10.0374	9.79891	9.441	10.2521	9.87344	10.6376	10.5654	10.5219	10.3726	10.3375	10.4389	10.7632	9.90747	10.7425	10.2526	9.46382	9.33301
ACTR3	10.108	9.17599	9.92339	9.56494	9.15208	10.488	9.99321	9.91003	10.6493	10.108	9.5244	9.17256	9.28379	9.88778	10.507	9.42092	10.0783	10.5562	9.61166	9.87479	10.4705	9.11026	9.61217	10.4955	9.94677	9.5244	10.3301	10.0264	10.0677	10.4786	9.70274	9.50415	9.8657	9.58543	9.54917	10.5768	9.57551	10.1253	10.1916	10.2481	10.0424	9.3981	9.51717	10.367	9.84641	9.73814	10.1173	10.7102	9.4292
ACTR3B	8.02494	8.8749	8.6896	8.76279	8.19905	8.15771	7.92485	8.20016	8.25297	8.02494	8.52463	8.57259	8.39904	8.17465	8.04615	8.44326	8.32813	8.26946	8.00215	8.15309	8.77477	8.25939	8.54947	8.84675	8.18459	8.18459	8.10528	7.9201	8.4661	8.04816	8.24292	8.32181	8.6785	8.85395	8.44988	7.92679	8.2058	8.2365	8.4934	7.99606	7.91772	8.51635	8.72951	8.16731	8.17228	8.27304	8.12485	8.14425	8.33206
ACTR5	7.07141	7.13404	7.20256	6.89108	7.13817	7.86798	6.82805	6.91975	7.25521	7.07141	7.71255	7.1191	7.14853	7.26702	7.3811	7.15516	6.66216	7.10125	7.10827	7.44839	6.59714	6.90462	7.1123	6.93358	6.74034	7.27858	7.67934	7.07131	7.61061	6.98737	7.64351	7.50651	7.07757	7.13138	7.3618	7.05972	6.91368	7.29497	7.06069	7.03204	6.61223	7.32983	7.22643	6.93041	7.13554	7.24622	6.73339	7.72934	6.82182
ACTR6	8.37094	9.10061	7.86611	8.19433	8.55972	7.99524	8.25988	8.6379	8.2198	8.37094	9.00942	9.12185	8.66369	8.43214	8.27166	8.70111	8.07984	8.2672	8.44615	8.22809	7.84679	8.52834	8.25538	7.69472	8.0861	8.16052	9.06611	7.58267	8.75638	7.82928	9.01005	8.49424	8.74689	8.29356	8.89275	6.68592	8.04875	8.03347	8.40646	8.48836	8.74172	7.62493	8.4351	8.68056	7.9441	8.37902	8.9931	7.83627	8.93276
ACTR8	8.42597	7.80221	8.44439	8.59202	8.62711	8.12489	8.45708	8.13	8.75399	8.42597	8.63725	8.46376	8.60201	8.1598	8.42562	8.22236	8.06403	8.40964	7.99895	8.13618	8.23067	7.94567	8.94939	8.54302	7.99725	8.57092	8.42819	8.34714	8.64651	8.77253	7.60777	7.9733	8.35492	8.35979	8.22484	8.47115	8.55282	8.68261	8.64502	8.5028	8.71191	8.75185	8.32563	8.15518	8.75102	8.4859	7.80973	8.45824	8.26004
ACVR1	9.30842	8.81644	8.45847	8.6954	9.03272	8.32047	8.94438	9.35084	9.40084	9.30842	8.45575	8.49035	8.3894	9.0076	9.16065	8.71783	9.21062	9.30799	9.11972	8.60403	9.31899	8.53942	8.61189	9.41249	9.51739	8.58322	9.10902	9.6157	8.95115	8.88359	8.53632	8.74412	9.14084	8.49203	8.83866	8.9412	8.73965	9.3506	9.19986	9.33046	9.37239	9.35416	9.02715	8.79936	8.81761	8.79936	8.79936	9.13412	8.8518
ACVR1B	7.13289	7.30987	7.08715	7.47244	7.56672	7.12861	6.69647	6.88535	6.98868	7.13289	7.02576	7.319	6.74988	6.95963	6.96337	7.55107	7.00807	6.92386	7.09456	6.73745	7.41694	7.44552	7.36959	7.40838	7.51789	7.12976	6.87713	7.00799	7.09578	7.33292	7.26926	7.34848	7.36894	7.45763	7.20738	7.03749	7.17933	6.79169	6.80625	7.19582	6.95503	7.08667	7.08667	7.08667	7.08667	7.08667	7.08667	7.43104	7.14061
ACVR2A	8.62907	8.67416	8.55911	7.92857	9.13712	9.64898	8.89946	8.94561	8.66352	8.62907	8.54592	9.11261	9.24294	8.64813	9.29465	8.98732	8.89804	8.6852	8.64074	8.73888	8.96358	8.33196	7.72321	9.19226	9.05587	8.15484	8.65136	8.68315	8.60271	8.87058	8.65283	9.01887	7.5512	8.86725	8.62643	9.37336	9.05094	9.08747	8.84411	8.61968	8.65652	8.32502	8.31067	8.46464	8.22455	8.87317	9.29601	9.64905	8.90828
ACVR2B	5.82446	6.62895	6.37687	6.82883	6.35822	5.91581	6.14529	6.08341	6.56754	5.82446	6.80132	6.66844	6.07421	6.99456	6.03248	6.36242	6.35567	6.66287	5.52936	5.84868	6.44744	6.31865	5.8248	5.83792	6.31662	6.03099	6.37921	5.76941	6.24789	6.47012	5.96696	6.4201	6.50993	6.65468	6.25339	6.44583	5.37976	6.78066	6.36419	6.15793	6.18965	6.16443	6.16443	6.16443	6.16443	6.16443	6.47033	6.51844	6.21989
ACVRL1	7.67117	7.05878	6.90878	7.01786	7.41309	9.49989	8.1094	8.37003	7.9226	7.67117	7.23929	7.88809	7.72384	7.02265	6.67162	7.99036	8.10535	6.69162	7.46032	8.58968	8.52202	8.68425	7.50839	8.11268	9.03678	8.29204	7.09136	8.30117	6.73699	7.58811	6.96143	8.0613	8.24975	6.9104	8.59922	5.94229	7.70477	8.29013	8.00869	8.31361	8.39179	7.68425	7.66711	8.0178	7.68434	7.66711	7.66711	8.03605	7.7249
ACYP1	8.1008	9.02002	9.13657	8.94196	8.38673	8.76282	8.22082	8.53574	7.99435	8.1008	8.15053	7.93459	8.38094	8.82013	9.33579	8.50451	9.42763	8.78421	8.99913	9.10067	8.37442	7.26436	7.41003	9.14791	8.05942	8.2868	8.31563	9.0107	8.57207	8.48368	6.94071	8.65052	9.34629	8.91455	9.21617	7.44827	8.53242	8.37459	8.795	8.59566	8.74693	8.8189	8.64368	7.68304	8.49245	8.66809	8.41975	8.77783	8.6898
ADA	7.30637	7.06854	7.20639	7.54025	7.26932	7.61363	7.96141	8.55716	7.72435	7.30637	7.7907	7.70336	7.55456	8.04162	7.41871	7.49498	7.43175	7.64011	7.87144	8.21106	7.70417	7.0664	7.43175	6.92492	7.35594	7.04109	7.46923	7.7238	7.47022	7.83803	7.63291	8.05083	6.39275	7.15948	8.24567	7.75599	7.46668	7.3857	7.33503	7.94585	7.69994	7.99489	7.84599	7.74037	7.19228	7.18341	7.9061	6.8012	7.84421
ADAM10	7.88394	7.92452	8.09748	7.16334	7.50472	8.41464	8.03281	8.1924	8.32371	7.88394	7.55517	7.8387	7.79189	7.91737	8.31066	7.97896	8.37824	8.14264	7.79755	8.00516	8.30162	7.23186	7.68738	8.43425	8.27728	7.23015	7.80553	8.28577	7.44386	8.13397	7.85258	7.49946	7.83739	7.94532	7.77106	8.0684	7.63276	8.0815	8.32761	8.27594	8.014	7.70045	8.1062	8.2206	7.69067	7.69067	8.26604	7.99898	7.73897
ADAM11	7.38502	7.67389	7.01938	7.66164	7.928	7.23816	7.63136	7.53801	7.51496	7.38502	7.23305	7.62055	7.50462	7.73166	7.18151	7.74518	7.64643	7.15042	7.75196	7.56568	7.23694	7.96329	7.37448	7.13266	7.98419	8.03287	7.13593	7.53768	6.94126	7.71521	8.20388	7.40848	7.47709	7.53979	7.29113	7.14067	7.92104	7.64257	7.08406	7.13352	7.45413	7.79032	7.63366	7.08714	7.6055	7.41924	7.01824	7.93108	7.5039
ADAM12	9.47578	6.95024	6.70874	6.96774	8.86603	8.23539	10.1077	9.87781	11.285	9.47578	9.09914	8.13612	8.00071	9.95057	10.2974	8.50689	9.2074	11.2811	9.37509	8.86109	7.98562	8.08776	8.53176	7.74622	9.3972	7.86964	7.72139	9.32961	7.60979	8.59836	8.62262	8.55686	7.67658	8.73373	8.04597	9.46202	9.13279	9.80057	9.18203	9.28233	8.17002	7.66657	8.20936	9.08435	8.52082	9.03504	8.75635	9.70557	9.49844
ADAM15	8.77077	9.10329	8.83305	8.70674	8.71304	10.1625	9.24067	9.59092	9.46045	8.77077	8.39142	8.88075	9.06981	9.60055	8.95274	9.64005	9.32352	8.454	9.05506	9.56069	10.1883	9.45888	9.24978	9.82483	9.53646	8.0434	8.89378	9.31522	8.16315	9.03484	7.99573	9.12606	9.51084	8.85674	8.92407	8.53565	8.02636	9.51714	10.0748	9.62481	9.92273	9.44915	8.99598	9.4891	8.94703	9.0051	9.30243	8.62747	9.27796
ADAM17	7.63397	6.99836	5.76892	7.47575	6.63648	7.29928	7.13033	6.86774	7.31396	7.63397	6.47611	7.54983	6.78091	7.16909	7.44562	6.989	7.11495	7.05238	6.73489	6.41509	6.52159	6.65925	7.05055	7.35113	6.89281	8.13822	8.38315	7.18637	6.76538	6.77924	7.0372	6.72775	7.3184	7.05257	7.44426	7.1939	6.42505	6.88552	7.42143	7.27231	7.20824	6.77951	8.25387	7.06343	7.00778	6.83343	7.52468	5.93762	7.35083
ADAM18	6.17731	6.1373	5.63271	6.01936	6.42278	5.58595	6.39496	6.48726	5.41514	6.17731	5.99367	6.60635	6.60734	6.14502	5.48839	5.99976	5.86089	5.45537	6.21656	6.50586	5.69728	5.77212	6.2633	6.39103	5.9499	6.43031	6.0759	6.00268	5.52318	5.98395	6.69893	5.85517	5.95397	6.25022	5.43476	5.73077	6.06206	6.64301	6.27384	6.11336	5.63926	5.97217	5.96969	5.96969	6.17762	5.96969	5.96969	6.32806	6.02583
ADAM19	8.0149	8.04029	8.24339	7.87662	8.14155	8.60234	8.66151	8.53987	9.07103	8.0149	7.97946	8.4738	8.35558	8.73919	8.29498	8.63022	8.27782	8.65792	7.92938	8.32474	8.35885	8.77282	8.47931	8.16134	8.60434	8.17305	7.89145	8.18512	7.66358	8.70031	8.14901	8.31228	8.30474	8.27115	8.24172	8.07478	8.8873	8.20436	8.53704	8.62718	7.96787	8.442	8.05855	8.72942	8.47153	8.25535	8.70205	7.98009	7.95766
ADAM2	5.77632	5.85715	6.00762	5.71967	5.99705	5.78828	5.78062	5.44372	5.32047	5.77632	5.93571	5.5328	5.66053	5.49179	5.80293	5.70964	5.9153	5.6624	5.17738	5.1862	5.95896	6.29546	5.60381	6.23628	6.32104	5.619	4.87002	6.10361	5.51258	6.37816	5.44556	6.09618	5.52971	5.4743	6.80833	5.40828	6.48419	5.23282	5.73446	4.71726	6.18995	5.6985	5.73462	5.49083	6.48051	6.02219	5.47378	4.95945	6.18972
ADAM20	7.39116	7.91011	7.71005	7.94411	7.72613	6.93961	6.62889	6.54125	6.69118	7.39116	7.71965	7.50403	7.26732	7.39296	7.30227	7.42337	6.847	7.21066	6.30749	7.03384	7.01671	8.0291	7.98745	7.03076	7.1138	7.09734	7.66079	7.39919	7.75418	6.53762	7.48636	7.12885	7.44741	7.36269	7.03974	8.20199	7.78421	7.35691	6.65758	6.88713	6.789	7.34148	7.13924	6.92988	7.6832	7.46919	6.49299	7.65176	7.58398
ADAM21	7.14212	7.09426	7.08481	7.04172	7.43019	7.01597	7.59347	6.71628	7.18503	7.14212	7.29212	7.69558	7.22075	6.81376	6.98514	7.23825	6.9798	7.15155	6.57338	7.00631	7.55451	7.12607	7.16976	7.47577	7.0989	7.20694	7.23702	6.83737	7.52835	6.9226	7.51389	7.44546	6.95664	7.0479	7.48024	7.34757	6.53121	7.28514	7.14992	7.15188	6.88779	6.72408	7.23553	7.43723	6.81117	7.36952	7.65953	6.74571	7.18371
ADAM22	7.61854	6.94507	7.92136	6.95793	7.83961	8.17563	8.40182	7.70184	6.69132	7.61854	7.26984	8.15769	7.89797	7.22952	7.39324	7.97598	7.68986	7.09627	7.75175	7.92073	7.55579	7.15192	7.52562	7.86792	7.57339	7.48614	8.04105	6.87873	8.12852	6.93994	7.5234	7.11214	7.7128	7.03552	7.67682	7.93946	7.7128	7.98023	7.81107	7.86653	6.94618	8.41138	8.06005	7.09654	7.3759	6.88585	7.72343	7.88364	7.22221
ADAM23	7.20146	7.09141	7.49084	7.09397	7.55069	7.24108	7.61066	7.03173	7.89464	7.20146	7.3932	7.38181	7.33936	7.35442	7.81704	7.48799	7.46319	7.02172	7.3065	7.66575	7.39382	7.25479	6.97844	7.32759	7.41579	7.32217	7.75808	6.73974	7.43069	7.22675	7.39642	7.69373	6.97445	7.68207	7.21552	7.58423	7.18975	7.73338	7.369	6.98841	6.9598	7.34749	7.1138	7.69771	7.6801	7.60815	7.03383	7.14277	7.14156
ADAM28	7.14356	6.60904	6.41609	6.7059	6.37475	7.48633	6.45835	6.14345	5.89822	7.14356	6.2002	6.96032	6.88506	6.64038	6.80106	6.51537	6.89298	6.59128	6.31281	6.08996	7.44406	6.64294	6.56198	6.89006	6.37671	6.59849	6.01895	6.6886	6.60897	7.09072	5.88508	6.42879	7.29748	6.44459	6.31123	7.5547	6.43222	6.87739	6.71248	6.69225	6.33401	6.10878	6.94227	7.19574	6.96401	6.19648	7.12702	5.84756	6.78489
ADAM30	7.37561	8.14474	7.75704	7.29134	7.5976	6.70042	7.11762	8.06033	7.78457	7.37561	7.1393	7.80488	7.25028	7.3416	7.30873	7.55289	7.2649	6.89558	7.32056	7.1422	8.12175	7.67428	7.70475	7.35756	8.063	7.4251	8.62449	7.3445	7.77007	7.46091	6.94156	7.9912	7.41045	6.44742	7.74992	7.62176	8.07865	7.94216	7.87133	7.53838	7.23069	7.92898	6.89521	7.10381	8.06658	7.75896	6.95522	7.86447	7.66262
ADAM3A	5.82541	5.45769	5.7125	5.72269	5.68878	5.45795	5.72694	5.77194	5.59154	5.82541	5.79714	5.83681	6.46639	5.37218	5.17055	6.24136	5.6054	6.44594	5.91668	5.85972	4.85314	5.00162	5.3962	5.6953	4.84919	5.31302	6.39	5.18742	7.18928	4.90473	5.48271	6.9154	5.86261	6.02442	6.30823	4.5337	6.28939	4.46863	6.29733	4.82404	5.38433	5.03543	5.40999	6.6241	5.73087	5.81226	5.94065	6.32722	4.68223
ADAM7	6.51413	6.4471	6.6488	7.58755	7.53692	6.6757	6.18102	7.10316	6.73371	6.51413	7.93088	7.54125	7.60574	6.48742	7.00113	6.2799	6.47159	7.19485	6.24205	6.85176	6.46765	7.02647	6.57152	6.5929	6.12208	6.47841	6.47685	6.08905	7.65175	6.93131	6.88251	6.97466	5.96031	7.04047	7.5946	7.37122	5.35283	7.05866	6.85266	7.24201	6.35229	5.84454	7.02948	7.40116	6.36329	7.01121	7.6539	5.8892	7.30241
ADAM8	7.78763	7.26304	7.26378	7.15973	6.86793	7.56429	7.24813	6.92161	7.5403	7.78763	7.32221	7.89714	7.09615	7.47927	7.60959	7.64286	7.44761	7.26566	7.32455	7.11725	7.24526	7.686	7.17487	7.07087	7.84951	7.74058	6.66895	7.1525	6.45888	7.71065	7.84424	6.9069	7.48023	8.18924	6.17794	7.75657	6.65317	7.10505	7.54522	7.82272	7.173	7.76993	7.51968	7.84421	6.92224	7.55261	7.97339	6.69251	6.51534
ADAM9	5.41987	5.55856	5.87204	5.46707	6.23042	6.64024	6.70137	6.35841	7.0452	5.41987	6.1096	5.83722	6.20387	6.53083	5.78743	5.77108	5.79479	7.11181	6.78112	5.21829	6.16957	5.04969	6.0181	6.84947	6.16108	5.56681	6.16342	7.03573	5.46814	5.46048	4.90981	5.56024	6.18044	6.37277	5.98055	5.70513	6.07137	6.2462	6.92805	6.89555	6.21633	6.01325	6.01325	6.01325	6.04158	6.01325	6.01325	6.38161	6.07095
ADAMDEC1	6.19512	5.91534	6.10872	5.99811	5.95162	8.26041	6.04144	6.31053	6.58742	6.19512	6.61809	7.2543	6.7825	6.3131	6.40667	6.55028	5.69689	6.2354	6.37135	5.91997	6.4917	6.25877	6.20459	6.7264	6.56051	6.8104	6.14895	6.33418	5.9714	5.58779	6.70732	6.68731	6.7532	6.17141	6.48523	5.07184	6.80599	6.22795	6.33179	6.48905	6.29692	6.30633	6.2622	6.2622	6.62841	6.2622	6.2622	6.62778	6.31947
ADAMTS1	9.27641	6.24848	6.60594	6.65541	7.63423	9.64737	10.0166	8.57371	9.23952	9.27641	7.11327	7.56685	8.57566	7.8172	8.89185	8.43197	8.11221	8.23859	8.52822	8.15364	8.24685	7.83034	8.02417	9.48686	7.74542	7.75258	9.08586	9.38055	8.50583	8.29893	8.61301	9.26228	7.82719	7.43388	8.29592	8.45398	8.75815	7.56322	8.82948	8.25477	8.17396	7.61606	8.11463	8.36846	7.29871	8.68022	9.14515	9.17144	8.11593
ADAMTS12	7.98875	7.58873	6.93526	7.41701	7.7287	7.94902	8.77282	8.62839	9.86949	7.98875	7.90926	7.89947	6.94828	8.61286	7.57949	8.14742	7.98686	10.2253	7.84045	8.44147	8.07829	8.03698	7.03902	7.88476	8.73668	7.59559	8.32534	8.61915	7.89435	7.8793	8.10344	8.55614	7.73459	6.5629	8.57461	8.8204	8.28933	8.44323	7.91553	7.54128	8.46041	9.30654	8.2048	8.11219	8.86892	8.12234	7.79757	7.42218	6.97825
ADAMTS13	8.08467	8.21924	7.68319	8.79169	8.3197	7.75629	7.48148	8.16094	7.58343	8.08467	8.04113	8.32129	8.04819	8.10361	8.01098	8.10311	7.70754	7.6892	7.72635	7.85343	7.98407	8.10211	8.51233	8.25642	8.23186	8.03177	7.41828	8.48689	7.4882	8.26826	8.20052	8.63392	8.79327	7.8089	7.46094	8.04669	8.58626	7.88221	7.91461	7.41704	7.34929	7.62963	7.30662	8.11691	7.94925	8.09987	7.96635	8.53144	8.57695
ADAMTS2	8.51073	7.43412	7.6453	7.13482	7.84703	8.60752	9.11963	9.57122	9.51825	8.51073	7.78485	7.85051	7.73512	9.2656	8.63026	7.93171	9.38728	9.74144	9.13551	8.52238	8.0198	8.19155	7.65587	8.43492	8.92294	8.61361	7.51145	8.30417	7.44688	8.53449	8.40624	8.41083	8.59224	8.4361	7.52719	8.57657	8.47707	8.39805	8.594	8.51771	8.32861	9.09038	9.09289	8.70798	8.20638	8.24506	8.37544	7.82332	7.56855
ADAMTS20	5.20139	5.44729	6.00541	5.65555	4.87813	5.73948	5.78033	5.19533	5.86838	5.20139	5.26747	5.18982	7.02767	5.45529	5.46698	5.60274	5.4662	5.32274	5.19725	4.99602	6.05159	5.71618	4.98335	5.45529	5.16746	5.80364	5.40473	5.25764	5.69451	5.39128	5.75016	5.54608	4.73628	6.08778	5.80189	5.42655	5.9385	5.75772	5.40579	5.42391	4.73199	5.28261	5.95364	5.28261	5.28261	5.78019	5.48335	5.61168	5.33416
ADAMTS3	6.34686	6.19292	6.31373	6.98458	6.04358	6.23777	6.44397	7.77549	6.67077	6.34686	5.89257	6.46603	6.35531	6.11345	6.80211	5.87055	5.87567	6.61871	6.43281	6.83015	6.55244	6.9649	6.12144	6.69599	6.43672	6.90197	6.23691	8.19092	6.66986	6.59497	6.63716	6.36477	4.89673	6.2889	6.54473	6.31236	6.97737	7.07144	6.82948	7.16856	6.91358	6.12656	6.64376	7.06559	6.11435	7.16123	6.61262	6.42076	6.16235
ADAMTS5	9.08921	7.60163	8.27158	7.8779	8.53942	8.04651	7.35511	7.47431	7.98584	9.08921	7.98938	7.44001	7.79343	8.70335	8.90163	7.30612	8.28453	9.30729	8.27755	8.12495	8.67813	7.56319	8.15703	8.73711	7.96355	7.55503	7.66658	8.46582	7.29321	8.27225	8.48047	8.5329	7.33121	8.59816	7.58775	8.83385	8.23079	7.85825	7.83361	8.1896	8.09351	7.85624	7.85624	8.43764	8.11042	7.85624	8.81868	8.18104	7.90712
ADAMTS6	11.2657	8.31508	8.29124	8.92007	9.52683	8.71517	8.50471	9.17708	8.68036	11.2657	8.60366	8.78517	10.0078	8.79703	8.68518	8.90124	8.83317	9.22154	9.75649	8.74871	9.68608	9.05415	9.20962	9.46026	9.78908	10.0708	9.11009	9.43709	9.34384	8.92014	8.90203	9.67668	8.67304	8.73607	8.24404	9.58336	10.0384	9.45151	9.41752	9.46204	9.32428	9.10815	9.1132	8.9986	9.24529	9.58098	9.07545	9.75992	9.00832
ADAMTS7	8.38083	8.58424	8.51315	8.54461	8.37348	9.00508	9.21856	9.65619	9.08693	8.38083	8.56025	8.75876	8.9682	9.00732	8.27042	8.9358	8.76754	9.23515	8.91213	8.74365	8.44594	9.01943	9.08388	8.3412	9.04957	9.36638	8.38202	8.5339	8.55128	8.88682	9.09971	8.05628	8.85026	8.38951	8.68211	9.19182	9.366	8.58726	8.66082	8.69809	8.94679	8.95974	9.19112	8.83214	8.90366	8.58401	8.73845	8.10328	8.99475
ADAMTS8	6.1134	5.67879	6.46359	6.25972	6.84873	6.28902	6.74679	6.20159	6.15948	6.1134	6.13808	6.89518	5.65937	5.91031	6.73888	5.76461	5.96668	6.03972	6.21343	6.16042	6.57561	6.06204	6.71146	5.80749	6.94369	6.56883	6.02466	6.8392	6.63437	6.09776	6.62809	6.01862	6.43685	6.69286	6.32367	6.56009	6.56594	5.33281	6.56737	6.65822	5.40248	6.00305	6.7396	7.17564	5.48254	5.9156	5.98483	6.49106	6.62912
ADAMTS9	6.46162	6.46703	7.45874	6.34883	7.298	10.1124	10.2587	9.5127	9.05647	6.46162	6.9823	7.71735	7.8869	6.93093	7.57115	8.28048	8.83377	7.73036	6.9089	8.35004	9.40403	6.69852	7.57811	9.3624	7.09244	8.1482	7.48341	7.23196	8.25794	9.89272	8.79419	7.99398	8.02608	8.50022	7.64261	7.90113	8.56269	7.98582	7.36808	7.5904	6.97271	7.5083	7.30756	8.01893	8.38279	8.20162	9.12576	7.65771	7.36241
ADAMTSL2	9.89077	9.86206	9.09544	9.97019	10.2113	7.07356	7.32412	8.01854	7.30254	9.89077	8.33251	9.30497	9.02018	8.90302	8.3566	8.61344	9.67757	8.10396	8.49787	8.43686	8.97758	8.91063	8.48676	9.03074	10.4771	8.89832	8.6614	10.0981	7.26955	8.87005	6.88476	10.5245	9.9216	9.4775	10.0892	8.1777	7.69851	9.5845	7.19882	8.16459	9.55197	9.46444	9.10306	8.6177	8.83083	8.36849	8.49517	9.0561	9.01918
ADAMTSL3	10.0077	10.5063	10.0843	10.304	9.79928	8.4649	8.73753	9.34005	8.72451	10.0077	9.32908	9.17996	9.26396	10.1239	10.5378	9.84538	9.92518	9.9366	10.0626	9.97099	9.95737	8.47201	8.87911	10.0942	9.64338	8.93259	9.72734	9.54134	9.44405	8.85992	9.029	10.1158	9.67487	8.97437	9.47618	9.31702	9.61082	10.1304	9.57425	9.7504	9.90432	8.85183	10.3656	10.1924	8.70027	9.58409	9.89991	9.35202	9.88117
ADAMTSL4	8.3867	8.13594	8.49599	8.42601	8.45372	8.78508	8.18964	8.70734	8.9504	8.3867	8.28873	8.21437	8.64348	8.46757	8.86224	8.516	8.74619	8.72853	9.05502	8.48199	8.05311	8.42672	8.26776	7.9942	8.58659	8.5403	8.44321	8.65999	8.4582	8.61799	8.91058	8.80154	8.3382	8.42577	8.01045	8.48178	8.74818	8.75074	8.29452	8.49088	8.19689	8.6192	8.18882	8.47945	8.32184	8.27461	8.51477	8.64963	8.88301
ADAP1	8.86111	8.80653	8.59677	8.51	8.65152	9.00192	8.43769	8.14656	8.0774	8.86111	7.63204	8.7967	8.54905	8.4191	8.5437	8.55701	8.60701	8.51413	8.5112	8.58844	9.08626	8.6761	8.94297	8.79725	8.95377	9.06306	8.27641	8.39372	8.51559	8.59677	8.35019	8.701	8.50046	8.83123	8.65543	8.48729	9.21421	8.21341	8.46274	8.73444	8.43965	9.16883	9.14472	8.49545	8.47315	8.22145	8.51814	8.20806	8.63311
ADAP2	7.8318	7.25783	7.62685	7.49618	8.02347	10.1556	8.65951	8.89594	9.93378	7.8318	8.4949	8.19475	8.5243	8.20116	10.4138	8.13688	8.99427	8.07655	7.86098	9.3138	8.59357	7.74867	7.9216	8.33933	7.02215	7.50227	9.80816	7.29346	9.17382	7.89874	7.97507	8.76488	7.63361	8.79667	8.38086	8.38448	9.08805	9.07483	7.23949	8.57774	8.27866	8.40491	7.47984	8.14341	8.45896	8.62544	8.27664	8.7125	8.99645
ADAR	9.38224	9.11561	9.27758	9.71444	9.3486	9.97068	8.41259	8.78579	9.75934	9.38224	8.75792	8.64921	9.44774	9.38768	9.84273	9.22744	9.70711	9.58653	9.38351	9.53144	9.92666	8.52306	8.62002	10.1503	9.46892	8.50096	9.15347	9.57322	9.10207	9.67185	9.28545	9.34565	9.40951	9.0629	9.38632	9.96504	9.19118	9.26926	9.11856	9.33197	9.25652	8.83698	9.85737	9.57316	8.88784	9.48178	9.65984	8.40816	9.76497
ADARB1	8.65156	8.73193	8.77759	8.92646	8.46677	9.87878	7.7432	8.21933	8.22718	8.65156	7.89001	8.28284	8.36888	9.21518	8.08823	8.96063	9.10423	8.31509	8.74122	8.86693	9.45348	8.68381	8.16801	9.41945	9.06998	8.22228	8.30777	8.66567	7.7754	8.9978	8.51195	8.97594	9.01992	8.27427	8.65853	8.49145	8.66965	8.36158	8.47469	8.70384	8.76985	9.25873	8.57788	8.03962	9.05512	7.72261	8.63256	8.96131	8.784
ADARB2	7.43319	7.79631	7.95932	6.9349	7.85433	7.43534	7.48579	7.70889	7.43347	7.43319	7.55347	8.18859	7.7362	7.44382	6.81373	7.75301	7.55085	7.04319	7.19763	7.59042	7.12825	8.42355	7.42858	7.30712	7.78199	8.40686	7.16776	7.4399	7.45814	7.59706	7.66889	8.28056	8.28566	7.22883	7.47968	6.95773	6.94966	7.57397	8.34257	6.55037	7.47198	7.17897	7.80624	7.51518	7.51899	8.05989	7.23473	8.0682	7.057
ADAT1	7.18909	6.69623	7.00984	7.07924	7.49271	7.20188	7.02567	7.00849	7.38577	7.18909	7.04701	6.84804	6.94012	6.95099	7.32737	7.1056	7.31563	6.80016	7.13731	6.97213	7.3611	7.32288	7.1772	7.48235	7.47661	6.79867	7.10023	7.15885	7.10173	7.29102	7.26398	7.21656	6.8988	7.12849	7.00296	7.45756	6.97609	7.58209	6.94612	7.04427	7.1616	7.07753	7.07753	7.07753	7.07753	7.07753	7.07753	7.41315	7.13011
ADCK2	6.59309	6.7908	6.74943	6.73315	7.05195	7.54579	7.07682	7.07245	7.93489	6.59309	6.68587	7.01577	6.45829	6.70799	6.83336	7.1376	6.72348	6.49699	7.22862	7.25659	6.93793	7.86292	7.10667	6.83634	7.87407	7.31095	6.84121	7.01775	6.6408	7.51193	7.04876	7.30039	7.24567	7.06456	7.46065	6.81703	6.80523	6.75727	6.54238	6.76744	7.45828	7.42567	6.81881	6.81881	7.24478	6.81881	7.00042	7.14895	6.87052
ADCK3	8.15819	8.59181	8.99772	9.04507	8.83774	9.14247	8.35878	8.20783	9.06359	8.15819	9.29613	9.45988	9.27074	9.09502	8.54026	8.8936	8.49581	8.78596	8.29005	8.92903	8.91798	8.65066	9.09756	8.42392	8.12229	8.23927	8.11176	7.78104	8.56108	8.31355	9.11525	9.18943	8.73026	8.78976	8.96435	8.38293	8.79668	8.43403	8.06439	8.59656	8.28943	7.56469	8.2065	9.13004	8.56861	8.951	8.87025	9.04976	8.98758
ADCK4	8.51993	8.11609	8.31968	7.77603	8.65576	8.59037	8.29605	7.89015	7.48459	8.51993	8.38561	8.43918	8.23987	8.37994	8.56923	8.84529	7.95955	8.43148	8.19266	8.56713	8.59884	7.58377	8.47627	8.07751	7.84169	7.84589	7.82972	8.29072	7.46308	8.34398	7.58584	7.93022	7.85032	8.74544	7.7729	8.82041	8.94611	8.24368	8.0836	7.40128	8.55204	8.58253	8.05597	7.62532	8.86655	8.55333	7.51678	8.30188	8.25241
ADCY1	8.3705	8.37484	8.01532	8.66943	9.249	8.66617	9.16117	8.84285	10.4545	8.3705	9.68371	9.65504	9.60832	8.53699	9.11306	8.55246	9.06674	9.38869	8.50282	9.02793	7.91082	9.01631	9.69531	8.14061	7.45481	9.19975	8.94685	7.76249	9.69634	7.65174	9.72802	8.37381	8.33956	8.65997	8.93349	8.91546	9.12905	8.40922	8.5889	9.10631	8.80157	8.75012	8.13746	8.97802	8.64108	9.54783	7.89842	9.58139	9.12653
ADCY10	8.45095	8.99031	8.5437	8.68693	9.23416	8.57314	8.64478	8.5161	8.1279	8.45095	8.34294	8.89257	8.32984	8.0889	8.31228	8.91934	8.36375	8.02762	8.65495	8.1574	9.31244	8.84847	8.27652	8.89424	9.11189	8.76824	9.58218	8.23838	9.02937	8.47139	7.41184	9.07277	8.72559	8.70848	7.84277	8.68388	8.62332	9.11991	8.75242	8.83533	8.82757	7.9815	8.13572	9.02309	8.17505	9.01096	8.7888	9.38631	8.86833
ADCY2	7.62436	8.02822	7.96631	7.94649	8.06922	6.77485	7.43617	7.77886	6.97561	7.62436	9.16596	7.486	7.88486	7.4608	7.67755	7.58695	7.3489	7.76428	7.75769	7.76437	7.09997	7.8804	7.56504	7.05861	7.486	7.53032	7.78346	7.29697	7.72721	7.09591	8.18018	8.19385	8.03787	8.26558	8.02421	7.15215	7.22738	7.29014	7.2113	7.28008	7.31785	6.81778	7.39404	8.33069	7.06265	7.85297	8.09249	7.78647	7.6604
ADCY3	7.48872	8.12676	7.71339	8.00923	8.22291	8.40144	7.83662	8.04075	8.29855	7.48872	7.61483	7.38083	7.90778	8.32084	8.38817	8.16233	8.55415	7.89053	7.8109	7.9943	8.19262	7.61384	7.71402	8.22483	8.29548	7.13926	7.48142	8.23736	7.60815	8.66519	8.05179	8.22436	7.8375	7.60504	8.21387	8.23528	8.602	7.85072	7.62709	7.6994	7.78522	7.86071	8.47177	7.98475	7.82848	7.61044	8.4529	7.0153	8.49506
ADCY6	8.50011	7.97687	8.09243	8.68749	8.50442	9.37814	9.24943	9.22113	9.26055	8.50011	8.77661	9.3867	8.36764	8.51483	8.83977	8.87144	9.30514	8.04441	8.29962	8.41332	9.31849	9.16173	8.69547	8.91598	9.15986	8.45965	8.29499	8.6419	8.36764	8.51501	9.13548	8.78017	8.06193	8.74065	8.99507	8.06648	8.9942	9.22321	8.81328	9.0761	8.09096	8.3841	8.54372	9.91826	8.65862	8.34907	8.96323	8.52944	8.37732
ADCY7	6.27099	5.90097	5.7799	5.77185	6.37427	7.21008	6.50943	7.46718	8.44877	6.27099	6.02115	5.53911	6.89477	7.30656	7.61569	5.68146	6.59874	7.77869	6.58607	6.133	7.2802	6.37738	6.72983	7.26371	6.52496	5.59624	6.69522	6.40511	6.39794	6.53377	5.32787	5.97603	6.46962	6.20274	6.89796	7.06816	6.60956	7.58853	7.52488	7.45705	5.4621	6.64846	6.53988	6.53988	6.53988	6.53988	6.53988	6.91085	6.59799
ADCY8	5.78292	5.81772	5.81358	5.76651	6.52539	6.27915	5.65165	5.66779	6.35219	5.78292	6.28809	5.93833	5.83073	6.55353	6.04934	6.15788	5.52666	5.67133	5.74591	5.91618	7.40747	6.30756	6.45679	5.43445	5.54166	5.70428	5.517	5.59873	5.46762	5.84635	6.34675	5.96343	6.00147	5.59524	4.6502	6.4886	6.36564	6.36897	5.9101	5.89912	5.98219	5.82473	6.53337	5.93488	6.04123	6.52147	5.61765	5.68821	5.45335
ADCY9	7.16132	7.0781	7.14681	7.55093	7.59511	7.47046	6.83882	7.14281	7.78983	7.16132	6.99258	6.80204	6.94587	7.55885	7.45617	7.128	7.48194	7.33511	7.25853	7.41426	7.63593	7.01665	7.52361	7.49772	7.41015	6.69915	7.24342	7.89651	7.13926	7.3826	7.15443	7.33019	6.74847	7.43199	7.32818	7.74278	7.18525	7.40354	7.38623	7.07714	7.46905	7.35889	7.66099	7.11391	7.11391	7.11391	7.33042	7.42649	7.16287
ADCYAP1	6.69197	5.941	6.53556	6.19083	6.46729	6.39936	6.36419	6.18714	6.07323	6.69197	5.96438	6.56649	6.29855	6.52191	6.40475	6.20544	6.04054	5.86844	6.15734	6.4322	6.58747	5.92161	6.79493	6.78207	6.36664	6.39585	6.66903	6.31737	6.61898	6.31169	6.20481	6.60675	5.79469	6.47003	6.27226	6.19787	6.55274	6.34766	6.69319	6.88351	6.15895	6.59041	6.26676	6.26676	6.26676	6.26676	6.26676	6.60485	6.31972
ADCYAP1R1	8.41832	8.65766	8.21695	8.25746	7.63302	7.19625	8.22702	8.5059	8.06588	8.41832	8.19293	8.3897	8.3237	8.2726	7.60426	8.15323	7.5497	7.56451	7.98367	7.82953	8.67039	9.17729	8.17382	8.52069	8.32339	8.50331	8.35186	7.65652	7.73206	8.37907	8.62838	8.16531	7.5468	8.73477	8.10475	8.28684	8.59148	7.97556	8.44618	7.14151	8.08104	7.16169	8.40549	8.37903	7.95059	8.25281	8.55255	7.96603	8.6791
ADD1	9.95961	10.6144	10.5895	10.2415	10.3858	10.5933	9.70511	9.68755	10.2819	9.95961	10.4753	10.5301	10.1917	10.1347	10.4296	10.2102	10.4495	10.6899	9.97331	10.0482	10.0489	9.62318	9.57467	10.4098	9.62833	10.0772	10.6128	10.0796	10.7789	10.0349	10.2409	10.4714	10.0358	10.3342	10.2832	10.0295	10.3962	10.4313	10.1307	9.82475	10.0343	10.7263	10.0249	10.4063	10.8498	9.42362	9.92634	10.2958	9.86519
ADD2	7.88439	7.76771	7.63816	8.18488	8.03468	7.47907	7.44096	7.70396	8.00922	7.88439	8.23896	8.12302	7.74577	7.83354	7.42348	7.99921	7.8977	7.6139	7.35546	7.79865	7.81411	8.23013	7.72521	7.69623	8.03362	8.06831	7.29519	7.67293	7.87211	7.84221	8.29172	7.76767	7.19032	7.82455	7.44	8.29076	7.99388	7.69946	7.92346	7.61898	7.82612	7.57519	8.35533	7.6634	7.40832	8.03668	7.97892	7.77697	7.70849
ADD3	7.64611	7.0493	7.3033	7.50914	7.90216	8.63213	8.5183	8.17223	8.60234	7.64611	7.91788	7.40156	7.64804	8.32149	8.05648	7.30409	8.27342	8.28658	8.05253	7.78445	8.46226	7.8447	7.29555	8.48176	8.01123	7.58949	7.29048	7.80374	7.86489	8.16344	7.86263	7.87536	7.65319	7.64715	7.34058	7.79326	8.29156	8.25525	8.31344	8.18419	7.7698	8.04613	8.01738	8.61349	7.55936	8.53336	8.29042	7.13066	7.01031
ADH1A	6.47611	7.00515	7.21482	6.41889	6.8866	7.61312	6.56821	7.5423	6.77347	6.47611	6.70747	7.09282	7.26473	6.52291	6.65005	6.60591	6.91104	6.38302	6.46764	6.46525	8.00582	7.04024	6.1923	8.12944	6.86306	6.61826	7.30713	6.54971	7.23434	6.98077	7.3104	7.47619	7.06966	6.37024	7.57028	6.31553	6.97387	7.40365	7.14407	5.47129	6.75889	7.66787	7.01479	7.19509	7.10569	7.11219	6.59875	6.84257	5.74003
ADH1B	5.11029	5.02201	6.61507	5.83384	5.49864	8.79077	5.08711	5.06638	5.13122	5.11029	4.94832	5.54614	6.20389	5.73058	5.59242	4.41314	6.17939	4.80602	5.63214	4.22526	6.85287	6.13113	6.65904	6.53463	6.4854	6.40405	5.44487	5.70004	5.38892	5.46871	6.31908	5.66918	5.49642	7.03474	5.25848	4.43545	6.16981	5.87957	5.3007	4.97495	6.52923	5.58476	5.41191	7.51195	5.41191	5.41191	5.41191	5.72254	5.46057
ADH1C	7.32852	7.27302	7.28372	6.70588	7.76652	8.09229	7.02637	7.28803	6.64421	7.32852	6.91473	7.31999	7.37062	6.66847	6.95813	7.25892	7.45804	6.74502	7.16245	7.13808	8.28111	6.85614	6.61488	8.42128	6.89	7.21107	8.0188	6.7117	7.94028	7.6241	7.38251	7.12442	8.00865	6.37079	7.82024	6.54436	8.0687	7.4683	6.99748	7.52813	6.46908	7.29293	8.00285	7.20419	7.30895	6.69345	7.13412	7.13063	7.51942
ADH5	7.84759	7.70842	7.64482	8.2017	8.04911	7.67503	7.59796	7.04984	7.70469	7.84759	7.27824	7.66278	7.49354	7.79398	7.68535	7.61526	8.3733	8.01448	7.425	7.56238	7.76423	7.45853	7.61243	8.08614	7.8518	7.64411	7.52413	7.90629	7.84362	8.17748	8.25324	8.08913	8.0042	7.66973	7.5653	7.4929	7.58952	7.5222	7.76249	7.76534	7.65312	7.68041	7.68041	7.68041	7.68041	7.68041	7.68041	8.03049	7.73525
ADH6	6.03059	6.48354	6.85025	6.05525	6.10784	5.87762	6.73764	6.11664	6.43381	6.03059	6.22685	6.15937	6.47789	6.7262	6.32731	6.08266	6.1158	5.99539	6.03748	5.64674	6.03041	6.42888	6.25948	6.43249	6.03888	7.04955	6.45315	6.48909	6.33166	6.22515	6.0736	6.42796	6.69468	6.5592	6.82283	6.31914	6.46533	5.93907	5.74866	6.01662	6.05601	6.15991	6.09894	6.15446	5.71306	6.63836	6.28382	6.64044	6.52314
ADH7	7.0926	6.40257	6.44888	6.80587	6.63807	6.67084	6.62508	6.49426	7.60917	7.0926	6.4718	7.03842	6.10398	6.45042	6.69031	6.89061	6.76401	6.34652	6.50287	6.66897	7.74083	7.45278	6.55967	7.31013	6.9412	6.71726	7.13229	6.19609	6.91669	6.97051	7.46587	5.966	5.14597	6.75039	7.24364	7.16347	7.37309	7.1396	6.96826	7.01383	6.55239	6.99613	6.41755	6.32539	6.57798	6.86558	7.01538	7.50748	6.67844
ADI1	8.62017	9.76071	9.89957	9.46412	9.94919	9.05833	9.04076	9.32097	9.21594	8.62017	9.37694	9.90858	9.61909	9.64341	9.42383	9.49287	9.95233	9.45725	9.78908	9.1558	9.2162	9.05642	8.2559	9.5703	9.13393	8.76961	8.96487	8.89278	8.8136	9.22965	9.59948	9.67496	9.48515	9.62856	9.52697	8.81303	8.67679	8.67858	9.12098	9.61509	9.5207	9.27739	9.13577	9.0935	9.46709	9.34653	9.26919	9.61565	9.21663
ADIPOQ	7.30258	6.95156	7.77659	7.2392	7.14841	10.4688	7.08976	7.23664	7.1389	7.30258	8.71255	7.82796	9.42828	7.21197	7.62912	7.52441	7.67182	8.00719	7.32547	7.76226	7.3087	7.21309	6.82163	7.55177	6.58529	7.64699	7.14595	6.38617	8.39989	7.20378	8.20682	7.85517	7.83046	8.63449	6.65546	8.05934	7.02828	6.39304	8.22574	8.16174	6.16599	7.81642	7.39831	7.28946	7.53842	7.75625	7.23	8.02303	7.66292
ADIPOR1	9.93424	10.2914	9.73415	9.94952	9.66476	9.41032	9.39283	9.26091	9.44384	9.93424	9.24263	9.16099	9.54197	9.6598	9.92612	9.54121	9.87155	10.027	9.92315	9.43129	10.0943	8.95673	9.46603	10.1087	10.1817	9.44329	9.59042	10.4226	9.52011	9.73131	9.93111	10.0056	9.6366	9.69354	9.62522	9.72805	9.5974	9.89583	9.49698	9.57713	9.57154	10.2142	9.85148	9.91056	9.48226	9.4024	9.63304	9.34547	9.7004
ADIPOR2	9.64341	9.71016	9.30026	9.22326	9.71051	10.3646	9.60647	9.97028	9.49866	9.64341	9.40122	9.7873	9.80655	9.7498	9.74282	9.41053	9.81608	9.63956	8.95963	9.35228	10.1505	9.68541	10.0811	10.0519	9.6149	9.43421	9.28529	9.70827	9.97321	9.50016	9.60482	9.3489	9.64403	9.6878	9.74878	9.66393	9.67051	9.69926	9.37165	9.97417	9.85557	9.76973	9.9765	9.77101	9.08649	10.0627	9.35291	9.67569	9.58582
ADK	9.87147	9.18411	9.24824	8.93667	9.37352	9.82527	10.0956	9.42858	9.33906	9.87147	9.8266	10.1155	9.65696	9.33235	9.47927	9.59041	9.42963	9.37733	9.28304	9.61228	9.44486	9.39287	9.5779	9.54221	9.3299	9.82542	9.04181	9.03317	9.77358	9.40815	9.85949	9.11417	9.5782	9.6676	9.33931	9.67875	9.10336	9.50324	9.62707	9.52373	9.56688	9.16552	9.25267	9.46438	9.64491	9.35826	9.35661	9.83356	9.89983
ADM	9.74838	9.92804	9.72806	10.2593	10.7977	10.9841	10.4267	10.4537	12.499	9.74838	10.9672	11.6358	10.3647	11.1665	10.3426	10.5898	10.1582	10.7794	9.66505	10.3391	11.8587	10.8429	10.8121	10.7139	10.6717	9.77647	9.46497	9.65487	9.38211	10.1432	11.3285	11.7507	11.6951	11.278	11.6191	10.0734	9.69049	9.48673	9.68693	9.43336	9.38382	9.1594	10.8987	10.5287	9.52835	10.7847	11.0541	10.7585	11.1367
ADM2	7.56979	7.59571	7.79497	7.36282	7.36528	7.65165	7.71994	7.70908	7.22321	7.56979	7.13814	7.25559	8.0333	7.89022	6.86291	7.40682	7.19272	7.69047	8.10377	7.81296	6.36469	8.18493	8.04722	7.08686	7.08525	8.02084	7.53959	8.01225	7.73292	7.68997	6.33909	6.93831	7.75383	7.89371	7.83712	8.47439	8.14739	8.33191	7.35087	6.47025	7.72121	7.98627	8.46935	7.2232	7.9003	6.57811	7.52155	7.00627	7.89233
ADNP	9.67159	9.35741	9.71086	8.82088	9.42115	9.42115	9.71205	9.37964	9.92294	9.67159	9.03038	8.82868	9.00763	9.93427	9.90087	9.67581	9.57725	9.84817	9.58355	9.67938	9.70127	9.33938	9.46576	9.86634	9.36008	9.45154	9.36129	9.20189	9.34171	9.93803	9.24997	9.84936	9.90569	9.19178	10.0669	9.14178	9.34651	9.21978	9.58356	9.50206	9.55824	9.16136	9.67492	9.67228	9.2544	9.64823	9.94869	8.76592	9.8032
ADNP2	9.92974	9.52068	9.91257	9.95211	9.49955	9.74978	9.11187	9.17429	9.65755	9.92974	9.66576	9.61497	9.49181	9.73266	9.4345	9.52437	9.30438	9.5707	9.40621	9.76204	10.1499	10.1674	9.93813	9.91324	9.47559	9.49826	10.1041	8.92532	9.70765	9.41154	9.84774	9.58773	9.62081	9.60226	9.58992	9.30254	9.99864	9.28962	9.44684	9.57589	10.0737	9.55265	9.79004	9.43965	9.74381	9.39538	9.92798	9.23132	9.96421
ADO	8.17983	7.20507	7.61643	8.19248	7.85265	8.07303	8.15767	8.2765	8.60037	8.17983	7.31915	7.6552	8.13602	7.86927	8.35152	7.89011	8.10599	8.25395	9.19961	7.63383	7.9069	8.11176	8.20239	8.36397	8.08365	7.85095	7.99818	7.8484	7.68418	7.83415	7.85006	7.85674	7.87719	7.72888	8.003	7.72108	7.98958	8.07396	8.46665	8.54302	8.18263	8.21116	7.95116	8.75252	8.42823	8.06792	7.52691	7.65522	7.52557
ADORA1	9.23904	8.85356	8.84408	8.83673	9.14739	8.53975	7.38815	7.7961	7.90486	9.23904	8.85562	9.20797	8.53984	8.01566	8.79423	8.66849	8.50863	8.31371	7.97295	8.53191	8.95903	8.66996	9.24102	8.73966	8.21387	9.37714	8.12277	7.99993	8.87355	7.87853	7.77503	8.91821	8.70455	8.53937	8.90426	8.65073	8.79955	8.53882	8.71047	8.46083	8.35476	8.76006	8.60079	8.27088	9.13033	8.25241	8.27152	8.29912	9.04253
ADORA2B	6.89372	6.63518	6.69666	6.24257	6.75239	6.64107	5.84607	6.49412	6.62573	6.89372	6.74823	6.60084	6.31669	6.91953	6.89686	6.50022	6.36103	6.57525	6.3992	6.56644	6.19336	6.14176	6.25414	6.40914	6.48403	6.6701	6.16842	7.91324	6.19388	7.0263	7.25272	6.38115	6.70117	6.45081	6.58068	7.06542	6.32685	6.48876	6.40821	6.68119	6.13106	6.51832	6.51832	6.51832	6.51832	6.51832	6.51832	6.87957	6.57491
ADORA3	7.5938	8.20828	7.7492	7.44563	7.17124	9.4417	7.44188	7.94881	7.88306	7.5938	7.22757	7.82676	7.40715	7.22371	8.44626	7.66171	7.77934	7.28288	7.36176	7.70105	8.77122	8.44644	7.34633	8.17822	8.67832	7.83611	8.31276	7.6489	8.08276	7.89464	7.94192	7.77444	7.92751	7.71634	7.50865	7.71992	9.00966	7.87328	7.37935	8.28196	7.33624	7.3324	7.63891	7.48739	7.72017	8.32198	8.11312	8.14742	8.09524
ADPGK	9.46927	9.4468	9.24629	9.18035	9.04773	9.55652	9.21307	9.29058	10.4141	9.46927	10.3975	9.90292	10.3863	9.45309	10.2215	9.19192	9.45401	9.86213	9.5663	9.2109	8.74959	8.87646	9.34669	9.20814	8.76584	8.67496	9.3576	9.02936	9.92343	9.0171	9.47286	9.67326	9.04114	8.7883	9.17937	9.88296	9.7807	9.90097	9.35645	9.23434	9.53722	10.425	9.2302	9.41076	10.5113	9.19187	9.06946	8.68858	9.07017
ADPRH	6.51813	6.10033	6.00137	6.03562	6.56453	6.76477	5.95724	6.14617	6.18687	6.51813	5.70093	6.09678	5.94434	6.06106	6.46463	6.07208	6.25054	6.49988	6.36332	6.2733	6.90002	6.12099	6.77991	6.46723	6.24307	6.44291	6.17447	6.65256	6.21807	5.97354	6.42299	6.43898	5.6104	6.30777	6.05277	6.64808	5.71058	6.57462	7.28092	5.85955	6.15361	6.1523	5.8145	5.88089	6.17281	6.37491	5.99551	7.03042	6.90939
ADRA1A	8.88684	8.26233	8.71459	7.89413	8.31327	8.63837	8.33604	8.87922	7.99527	8.88684	8.66187	8.80298	8.2384	9.024	8.25251	8.85482	8.16654	8.13102	8.35076	8.50671	9.08949	8.66649	8.31955	8.47889	8.80401	8.40618	8.59984	8.03985	7.81937	8.6927	8.91936	7.93305	8.40071	7.77606	8.90335	7.93439	9.01843	8.85459	8.52285	8.10769	8.62864	8.04616	8.66542	8.48578	7.99237	8.85107	8.16313	9.11509	8.61784
ADRA1B	7.81103	7.27788	7.33057	7.25629	7.4431	7.28081	7.38087	7.89466	7.30353	7.81103	7.28723	8.12885	7.64365	7.35894	7.11992	7.80261	7.07846	6.43183	7.45991	7.61621	7.59715	8.2851	7.62084	7.29635	8.63387	7.81626	6.97482	7.283	6.47401	7.85966	6.55023	6.53663	7.63668	7.36624	8.03723	7.04741	7.08907	8.43355	7.21026	7.88757	8.16992	7.48111	7.49557	7.31454	8.14262	7.52183	7.74106	7.30294	6.92601
ADRA1D	6.48963	6.74839	6.97809	6.97988	6.47431	7.00006	7.12226	7.12891	7.06278	6.48963	7.26073	7.0576	7.15423	6.84135	6.33258	7.19099	6.93016	6.51039	6.82915	6.91449	6.58282	6.70588	6.83134	6.98028	7.08335	7.39961	6.41993	6.85113	6.68434	6.47595	6.48275	6.96233	6.5185	7.50205	6.79651	7.25591	6.89143	6.5391	6.78194	6.82207	6.81084	7.56	7.05833	6.54921	7.19058	6.81644	6.30335	6.63987	6.75631
ADRA2A	8.78651	8.6452	8.42563	8.63484	8.36926	8.67464	8.30106	8.88405	9.11607	8.78651	8.88284	9.71351	8.70261	8.40787	8.79669	9.09388	8.93759	8.82192	8.63744	8.76187	7.83904	8.23622	8.84256	8.69678	8.02216	9.25847	8.38248	8.41038	8.71851	8.30012	7.76928	8.59652	7.81188	8.61095	8.42718	9.1686	8.88328	9.26116	9.132	8.6139	9.11254	7.89427	8.1734	9.18354	8.19126	9.21613	8.25487	9.658	8.90086
ADRA2B	7.2425	7.42287	7.39663	7.64095	7.33116	7.67295	7.2101	7.19647	7.08274	7.2425	7.3296	8.05005	7.6981	7.24143	7.45428	7.55363	7.49242	7.09397	7.71198	7.25016	7.16525	7.74706	7.16034	6.94413	7.70267	7.71872	6.32577	7.31594	6.55018	7.57527	6.84583	6.71626	6.6586	7.8951	7.48988	7.65846	7.89407	7.67519	7.41361	7.1834	7.49999	7.69672	7.44256	6.53916	7.55075	7.40263	6.61982	7.80606	7.75242
ADRA2C	7.77907	8.57362	8.40002	8.57417	8.48602	8.34538	8.30516	8.54146	8.35982	7.77907	7.85993	8.59489	8.11013	8.51524	7.86464	9.13203	8.12679	7.72107	8.64357	8.18075	8.90557	8.95471	8.81928	8.00931	8.415	8.56474	8.35326	8.20511	7.26696	8.22547	9.26532	7.7908	9.13703	8.80835	7.2712	7.84683	7.44119	8.81111	7.30404	8.7874	8.80113	7.25278	7.58423	8.58566	8.0914	9.08906	8.1181	9.36093	8.6173
ADRB1	6.70869	5.97406	6.72549	6.54531	6.47792	6.48662	6.84657	6.69508	6.91334	6.70869	6.75297	7.33326	6.48266	6.15797	6.40935	6.78096	6.68265	6.33259	6.43478	6.52254	7.33473	6.10342	5.63756	6.80473	6.70642	6.86847	7.80397	5.86182	7.28598	6.02463	6.61699	6.36411	6.19282	6.91199	8.32799	6.40605	6.43684	6.32304	6.14227	6.23352	6.52389	5.78284	6.04713	6.58955	6.81372	6.29468	6.94224	7.37517	7.10387
ADRB2	10.0159	9.34573	9.81756	9.61161	9.7442	8.99416	9.49901	9.04669	8.46555	10.0159	9.36116	9.47432	8.90827	9.90907	9.23768	9.5668	9.59321	9.27691	9.74801	9.69715	9.68558	9.39706	8.98223	9.46963	9.80299	9.10347	10.2571	9.31426	9.18077	9.33749	8.88744	9.78322	9.79022	9.52569	9.76463	9.09549	9.41733	9.14402	9.69061	9.23159	9.86311	9.59503	9.20756	9.48262	9.44807	9.38526	9.23524	9.78051	9.56295
ADRB3	6.32707	6.30023	6.3066	6.5619	6.47312	6.04749	6.18754	6.58615	6.35955	6.32707	6.13067	6.27582	6.1766	6.60819	5.95863	6.38482	6.42036	6.36888	6.38793	6.02459	6.31335	7.25612	7.53503	5.85753	7.09476	6.22502	5.64225	6.13662	5.58572	6.69043	7.42864	6.06579	6.14062	6.56281	7.25642	6.472	5.96969	5.8975	5.79579	5.95894	6.19547	6.04234	6.98948	6.31335	5.64733	5.69045	6.73019	6.52827	6.9448
ADRBK1	6.93169	6.98237	7.54459	7.12109	6.96424	8.29625	7.09097	7.21917	7.16597	6.93169	7.28319	7.1644	7.76148	7.74757	7.8094	7.08076	7.72398	7.54527	7.32591	7.85192	7.14844	6.8942	6.84323	7.52575	6.92054	6.16417	6.701	6.86531	7.01005	7.29294	6.9195	7.38535	7.2077	6.80024	6.83255	7.30392	7.86055	7.71472	7.25222	7.04658	7.44207	6.91072	7.38325	7.33567	7.12752	7.81403	7.22363	7.26709	6.82236
ADRBK2	7.90724	8.18527	8.24912	7.74904	7.74099	8.60071	7.80224	7.70646	7.40172	7.90724	8.02465	7.81498	7.69528	7.61858	8.16795	7.49969	8.30045	7.87822	7.58124	8.14062	7.85503	8.20646	8.44218	7.91225	7.47506	7.79229	7.80995	7.76403	8.41291	8.11425	7.98671	7.71718	7.86005	7.65181	8.22578	7.74476	8.44607	7.65864	7.64082	8.21613	7.89429	7.58878	8.07037	8.19062	7.55277	8.1902	8.3759	7.75383	7.58427
ADRM1	9.74413	9.49506	9.57501	9.68025	9.67725	9.61773	9.81597	9.95031	10.6464	9.74413	9.32041	9.57847	9.89777	10.1943	9.80823	10.0369	9.97436	9.88801	10.0919	9.75323	9.63613	9.67066	9.37499	9.57677	10.3817	9.72217	9.36553	10.24	9.12008	10.1366	9.81575	9.70812	9.5445	9.40256	9.85188	10.1177	10.1691	9.9877	9.70189	9.78586	9.65448	10.412	10.0889	9.7061	9.63678	9.28115	9.62926	9.56461	9.99107
ADSL	8.80215	8.46657	9.03263	8.74941	9.35042	9.06394	9.38982	9.26199	9.46876	8.80215	8.6779	8.51494	8.69524	8.94101	9.42134	9.0525	9.32479	9.27911	9.21876	8.84491	9.3353	8.7641	9.21432	9.70616	9.07163	8.6194	9.04938	8.9226	9.03534	9.0594	8.92778	9.03762	8.96942	8.98589	9.12524	8.87658	9.29849	8.87975	8.89188	9.18896	9.31336	9.51116	8.71125	8.43698	9.278	9.0621	8.78289	9.45455	8.98319
ADSS	9.36585	9.21895	8.76713	8.72286	8.7696	8.26117	9.29985	9.50503	9.21843	9.36585	9.35318	9.25142	8.90161	9.03692	9.53094	8.77449	8.78231	9.30187	8.65429	9.1908	9.27909	8.62755	9.41282	8.98401	9.06177	8.92372	8.53203	8.53551	8.85702	9.56176	8.77458	8.88685	9.13075	8.94229	9.36047	8.677	8.9694	9.01862	9.20638	9.47273	8.98463	8.82494	8.80532	9.2487	8.81472	8.80532	9.7885	9.03532	8.84135
AEBP1	13.112	10.3604	10.0836	10.1275	11.04	11.3192	12.3595	12.4205	13.4926	13.112	10.3202	10.9314	11.234	12.6758	11.6869	12.2423	12.4259	12.4567	12.1904	12.07	12.8032	10.2022	10.1459	12.4701	14.0885	10.4068	10.8519	13.1185	9.62796	12.5522	10.7083	10.5541	10.8907	11.3298	11.2568	12.0526	12.537	12.3409	12.5522	12.6762	12.3794	11.1691	13.7897	11.2499	11.0467	11.6392	11.6192	11.5596	11.9463
AEN	6.5598	7.06841	6.196	6.38188	6.3788	6.47092	7.05728	6.66872	7.09896	6.5598	6.52344	6.62234	6.64432	6.37899	6.96258	7.13658	6.64358	6.55602	6.38475	6.79088	7.0039	6.55742	6.95113	6.7647	6.79293	6.43724	5.98774	6.80757	6.56813	6.48866	6.43388	6.83516	6.46312	6.47463	6.8888	6.19489	7.26434	6.26805	7.14563	6.49054	6.80017	6.85004	6.52095	6.52095	6.74785	6.52095	6.56141	6.86783	6.57529
AES	7.86283	8.91391	8.92471	8.94665	9.34657	8.41662	8.13227	7.91864	8.15839	7.86283	8.4357	7.975	8.21166	9.21681	8.81091	8.51055	9.22417	8.6352	8.11251	9.03902	8.87167	7.9997	8.2876	8.77651	8.22101	7.43205	7.71183	8.29544	8.19647	8.78412	8.52871	8.47502	8.99277	8.32311	8.98461	7.9402	8.17426	7.86818	8.6699	8.13063	8.89115	8.43346	9.24509	8.16445	8.16445	8.16445	8.65747	8.46095	8.21089
AFAP1	5.7826	6.10279	6.03927	6.14612	5.81364	6.2186	5.51128	6.30709	6.41834	5.7826	5.00677	5.6773	5.99412	6.52516	5.91264	6.25914	6.10236	7.25738	6.37671	6.57385	6.4075	6.17968	5.6965	6.15809	5.87082	5.19889	5.57227	5.98193	5.52192	5.90223	5.14267	5.72636	5.30351	5.18353	5.98976	5.84846	6.43779	6.02092	6.77481	6.74555	6.92066	6.24479	5.92174	5.92174	5.92174	5.92174	5.92174	6.28703	5.97896
AFF1	9.6037	9.78098	9.89271	9.85915	9.76822	10.4468	9.0059	9.22011	8.98795	9.6037	9.31497	9.02606	9.45179	9.95107	9.88461	9.56835	10.023	9.72847	9.78611	9.83418	9.52159	8.96752	10.029	10.06	9.68152	8.9985	9.31303	9.81418	9.15677	9.67386	9.45444	9.75607	10.0926	10.2406	9.97898	9.53284	9.081	9.15728	9.55954	9.3323	9.39213	9.45537	9.47467	9.25456	9.74268	9.5198	9.10825	10.1962	9.93374
AFF2	6.58201	6.56339	6.77315	6.61785	6.51498	7.17867	8.2918	7.37714	7.31285	6.58201	6.57668	6.81903	6.34882	6.3528	7.22424	6.71983	6.88102	6.84403	6.24387	6.33024	7.10578	7.13027	7.48758	6.84238	7.87055	7.15341	7.79559	7.26028	7.74582	6.87363	7.14906	7.30123	7.29604	7.5778	6.53022	7.51946	6.32839	7.01317	6.56075	6.82896	6.71401	7.30132	6.92027	6.77178	7.34986	7.14529	6.96044	6.67431	6.72781
AFF3	7.18486	7.5148	7.41666	7.35196	6.64959	7.6299	7.09886	7.59611	7.39065	7.18486	7.66543	7.14222	7.3905	7.5865	7.3927	7.3587	7.48907	6.98305	7.54454	6.99596	7.3394	7.09199	6.3811	7.16323	8.2718	7.58739	7.42281	7.74774	6.89796	6.78594	7.39182	7.2483	7.79581	6.49186	7.00466	7.11656	6.46648	8.41392	7.35715	7.12761	7.63444	7.3015	6.60664	7.9661	7.34948	7.76134	6.92611	7.46966	7.13508
AFF4	8.67123	8.95552	9.09529	9.03526	8.68487	7.97273	8.18286	7.86541	8.18232	8.67123	7.84736	8.07006	8.26708	8.75081	8.88607	8.57277	8.94275	8.71869	8.61067	8.41668	8.95662	7.82061	7.83425	9.07907	9.17765	7.94553	8.34706	9.16011	8.01079	8.98932	8.72783	8.60056	9.03199	7.8264	7.38177	8.36345	8.8586	8.25196	8.98662	8.9934	8.64117	8.89535	8.37969	8.37969	8.49619	8.37969	8.45331	8.73482	8.43532
AFG3L2	8.02431	7.79466	8.0558	7.4703	7.93205	7.91461	7.98472	7.34153	8.39505	8.02431	8.07393	7.92271	7.68543	7.86591	7.67147	7.67225	7.59658	7.85425	7.85566	7.82829	7.44791	7.9598	8.02936	7.92717	8.02599	7.88834	8.21281	7.49121	8.76334	8.15607	8.18172	8.05833	8.19425	8.19345	7.87218	7.70705	7.79888	7.64989	7.76183	7.87239	7.70504	7.80627	7.78134	7.88214	8.27251	8.14321	8.0958	7.14735	7.9813
AFM	6.71255	7.88111	6.67294	7.58976	6.99932	6.98927	7.47217	7.43911	7.29989	6.71255	6.64065	7.02926	6.59927	6.90923	7.27927	7.06291	7.44654	6.67381	7.14526	6.30807	7.27199	8.04836	7.03747	6.93389	8.12392	8.37149	7.1182	6.90361	6.7321	7.98209	7.4629	7.88622	7.4689	6.48882	7.6186	7.0595	7.64143	5.54568	6.60916	7.66134	7.57666	7.27277	7.25114	6.95479	7.98958	6.49242	6.89796	8.0993	6.53092
AFP	6.49481	5.95796	5.12006	6.34052	6.32097	5.65605	5.48976	6.34586	6.65683	6.49481	4.98932	6.36465	5.10368	6.61395	5.69062	5.78621	5.90881	6.17405	6.34034	7.40932	6.70368	6.76314	6.12969	6.18164	6.52582	5.65922	5.97037	6.26238	5.2726	5.79261	4.70205	6.42588	5.61101	5.30102	5.79289	7.25743	6.19555	6.33839	6.91105	7.03948	5.36205	5.51265	6.25658	5.80348	5.22411	7.13508	5.58876	7.44085	5.87248
AFTPH	9.9108	9.66571	9.69153	9.82357	9.45309	9.27253	9.0083	9.43395	9.30085	9.9108	9.20058	9.29529	9.65865	9.71945	9.64969	9.36949	9.62261	9.50588	9.62914	9.47019	10.0936	9.14433	9.24743	10.0234	10.0413	9.06593	9.54959	9.78754	9.30582	9.37304	9.87699	9.23617	9.61579	9.3225	9.46434	10.1173	9.85691	9.51255	9.26977	9.35885	9.46277	9.42837	9.56761	9.63317	9.42837	9.42837	9.48233	9.77975	9.48341
AGA	7.69032	7.85802	8.12577	7.82089	7.83849	7.33738	7.44757	7.69761	7.18609	7.69032	7.50706	7.5348	7.82127	7.86795	7.71531	7.30427	7.96714	8.24135	7.56461	8.0098	7.43357	7.43137	7.66556	7.64943	7.89535	7.21552	7.32331	7.57028	7.34067	8.13014	7.0948	7.66781	7.77913	7.57917	7.66501	7.40055	7.50977	8.12557	8.0264	7.7338	7.85852	7.62196	7.60376	7.60376	7.60376	7.60376	7.60376	7.95511	7.6588
AGAP1	8.5027	8.52946	8.70336	8.73359	9.01772	9.06835	8.74827	9.21069	8.99009	8.5027	8.60943	8.84489	8.72504	8.93206	8.53683	8.75015	8.93858	8.57283	8.89594	8.57982	9.08724	9.5041	8.97449	8.80975	9.22473	8.70995	8.66779	8.44187	8.576	8.95868	8.78205	8.98691	8.65294	9.12998	8.91527	8.53622	9.10121	8.60032	8.55367	8.87232	8.75268	9.03607	9.39131	8.77123	8.64824	8.56446	8.85203	8.59171	8.6016
AGAP2	7.4977	7.00205	7.04281	6.94567	7.01818	8.7844	7.8213	7.25301	7.8138	7.4977	7.21804	8.13406	7.60255	7.44442	7.79847	7.4612	7.6066	7.22681	6.93393	7.63842	8.29227	7.48348	7.45331	8.27609	7.02288	7.74557	6.84058	7.15558	7.17503	6.89425	8.0036	6.49901	7.39801	8.11712	6.80025	7.48292	7.68497	8.18973	6.93202	6.95098	8.06099	6.76308	7.09251	7.76594	7.13305	8.01745	6.88953	8.7882	7.46227
AGBL2	7.29976	6.60345	6.03264	6.71934	7.42787	6.79961	7.9032	6.86826	6.72602	7.29976	6.93767	6.98522	6.48227	7.18729	6.94504	7.37413	6.8792	6.72166	7.15786	7.61811	6.96837	7.06471	7.8143	7.3368	6.03078	6.9477	7.69518	5.63277	7.38301	6.17171	7.08256	6.69608	4.68861	7.67812	7.17498	6.96767	7.21144	7.31475	7.62886	7.27672	6.89086	6.90278	7.27025	7.44886	7.4139	6.66905	7.71399	6.31701	6.07548
AGBL3	7.87923	8.23238	8.81459	8.80912	7.88201	7.35829	7.09343	6.97467	6.87281	7.87923	8.22474	7.6087	8.1356	7.06889	8.17884	7.32838	7.31113	8.25535	7.84914	8.10369	6.79556	7.78763	8.39022	7.24675	6.69876	8.28465	8.92671	7.28405	9.15503	7.0751	8.55338	7.3323	7.12088	8.33426	7.30228	6.24868	7.60539	8.43543	8.49815	7.33132	8.4877	7.81941	8.45539	7.6954	7.40907	7.77894	7.96526	7.32733	7.9074
AGBL5	8.13231	9.14527	8.37319	8.93612	8.52896	7.91349	7.54843	7.5967	7.63289	8.13231	8.37556	7.91564	8.48102	8.63538	7.91448	8.9907	7.86278	8.32565	8.2076	8.51388	8.04271	8.03708	8.26276	7.93316	8.23659	8.43571	7.73652	7.8797	8.0578	7.86557	7.4343	8.40305	8.74756	7.27813	8.07575	6.89304	8.59233	8.74409	8.87991	8.65851	8.28407	9.52691	8.15642	8.41728	8.39406	8.13177	7.69052	7.69388	7.51108
AGER	7.91496	7.2253	7.43782	7.99233	7.70051	8.76029	8.13536	8.20432	7.98717	7.91496	8.4039	7.79217	7.89384	8.28511	7.89283	8.24679	7.82374	8.22817	7.97012	8.23396	7.75909	7.94013	7.66018	7.28774	8.02508	8.05998	7.44398	8.01742	7.63159	8.0469	6.88796	8.47096	8.23323	8.02204	8.00598	7.05111	7.93918	8.03095	8.27954	7.95201	8.04615	8.4424	7.82143	8.03294	7.97677	7.99909	7.90241	7.41288	7.88147
AGFG1	8.77696	8.40913	8.68645	8.61982	8.47953	9.77066	8.26248	8.80176	8.79557	8.77696	8.61573	8.81096	8.6998	8.1841	9.10765	8.45523	8.91897	9.34686	9.17763	8.94179	8.1398	8.47368	8.59881	8.92331	7.98574	8.9045	8.89339	9.12176	9.15696	8.09718	8.80817	8.76383	8.81219	8.57905	8.83084	8.2759	8.69079	8.95991	8.78804	8.59514	8.89173	8.54021	9.02543	8.81419	8.23105	8.77699	8.76984	8.93934	8.72406
AGFG2	9.05324	8.42589	8.61692	8.43238	9.04964	8.16385	7.57453	8.02857	7.96234	9.05324	8.91143	8.21552	8.96056	8.14632	8.29953	8.4237	8.28711	7.71007	8.2035	8.82094	7.47733	8.41682	8.87587	8.58304	7.77042	8.43253	9.0664	8.86761	9.05561	8.26525	8.33965	8.08196	8.42879	8.81274	8.99587	8.5041	8.6852	7.98321	8.16885	8.13979	8.6082	7.9155	8.56617	8.72038	7.46007	9.15353	8.62561	8.71274	8.33811
AGGF1	9.29343	8.8654	9.02283	9.13105	8.18119	8.58401	8.50239	8.65191	9.43111	9.29343	8.47426	8.48761	8.59414	9.2387	8.53359	8.54995	8.26385	9.03484	9.34242	8.83107	9.06017	9.14596	9.30889	9.03058	9.29493	8.92766	8.32098	9.67923	8.63732	9.02104	8.25182	8.67983	8.66714	8.8615	8.86202	8.56237	9.12138	9.25008	9.45683	8.90912	9.13079	8.57221	9.48607	9.18971	8.45726	8.6712	8.94424	8.69736	9.25273
AGK	7.90228	7.27491	7.54133	7.27466	7.00923	7.03905	7.59164	6.78963	7.31552	7.90228	7.24448	6.76738	7.32764	7.95075	7.21751	7.69741	7.61308	7.56082	7.51495	7.48193	7.42807	7.10944	7.23851	7.10133	7.31332	6.83488	7.53902	7.8839	6.74284	7.64894	7.95783	7.17866	6.90996	7.32214	6.92452	7.72174	7.61031	7.543	7.45333	7.48166	7.00429	7.30597	7.30597	7.30597	7.30597	7.30597	7.30597	7.66409	7.36206
AGL	7.37515	6.25996	7.10306	6.99386	7.51036	6.94952	7.18584	7.07066	6.98585	7.37515	7.17445	6.98558	6.88018	7.18992	7.54152	7.20093	6.89889	7.25306	6.63231	6.72163	7.62701	7.53943	6.96132	7.00497	7.32249	6.70847	6.79488	7.27529	6.71948	7.17495	7.32104	6.94717	6.7768	7.31337	6.84957	6.36725	6.9409	7.25818	7.30899	7.35844	7.55843	7.02501	7.02501	7.02501	7.02501	7.02501	7.02501	7.38153	7.08086
AGMAT	7.28808	6.76146	7.13573	6.80853	7.41804	6.74854	7.17919	7.36622	7.15532	7.28808	7.16914	7.22231	6.86003	6.68577	7.50325	7.35916	7.30147	6.88681	7.20435	7.05076	7.18143	7.69066	6.83444	6.90285	6.67815	7.28139	7.37212	6.73469	7.08821	7.38743	6.85217	7.18244	6.82427	7.11402	6.60812	7.1514	7.73938	7.24985	6.8928	7.49451	7.25965	7.02138	7.67607	7.20055	6.65794	7.00313	6.84263	7.28663	7.25088
AGPAT1	10.7959	10.7968	10.371	10.8101	10.6226	10.8928	11.1902	11.1625	11.3592	10.7959	10.8254	11.3639	10.7264	11.2115	10.7637	11.2172	10.7036	10.6056	10.6631	10.8313	11.2445	10.989	11.1248	10.8965	10.8437	11.0295	10.7191	10.7644	10.2043	10.8764	10.7526	11.1658	10.6697	10.7606	10.4757	10.8838	10.9679	11.2196	10.9718	10.8203	10.9231	10.9018	10.6489	10.7276	10.9957	10.8586	10.376	11.3867	11.0255
AGPAT2	9.20995	8.41923	9.14602	9.28751	9.36111	9.51587	9.19089	9.45929	9.77918	9.20995	9.01452	9.18088	9.10552	9.86354	8.62597	9.375	9.18155	8.97651	9.52528	9.13374	9.59456	9.64916	9.1348	9.39188	9.63445	9.34192	9.11272	9.53114	8.52257	9.60347	9.39837	9.49467	8.94743	9.39527	9.33089	9.49857	9.55	9.45905	8.68336	9.0367	9.12603	8.29328	9.27707	9.49143	9.3855	9.33696	9.59872	9.26325	9.49823
AGPAT3	8.12025	8.23451	7.88923	7.98839	8.00394	9.08068	7.52878	7.82534	7.89031	8.12025	7.87586	7.96719	7.59368	7.86567	8.08636	8.1434	8.12816	8.33224	8.11509	7.91338	8.45436	7.80921	7.76451	7.80805	8.51347	7.98141	7.7063	7.59715	8.10651	9.4527	7.89005	8.31639	7.01599	8.43135	8.47578	8.66064	7.85898	8.30633	7.7949	8.09794	7.90451	8.8413	8.49324	7.99662	7.95811	7.77135	8.18134	7.40044	8.0387
AGPAT4	9.42912	8.92825	9.01952	9.61449	9.22494	8.2728	8.75958	8.41519	8.94521	9.42912	8.59061	8.44247	8.65082	8.92154	9.33946	8.90532	9.37076	9.09721	8.94878	8.67014	9.39544	8.98097	9.21672	9.25502	9.73015	8.52588	9.26664	9.53027	8.65262	8.54341	9.32484	8.83464	9.10931	9.50038	9.15314	8.8019	9.0796	9.05472	9.02545	8.98955	8.10223	9.2439	9.14683	9.19047	8.91811	9.39867	8.89287	8.18903	8.96439
AGPAT5	7.58114	7.49961	7.51143	8.54567	7.69005	7.51534	8.24592	7.37161	7.40899	7.58114	8.12873	8.00636	7.81971	8.64613	7.9953	7.75094	7.94474	8.00417	7.84675	8.03164	8.25064	7.12666	7.23815	7.69034	7.24151	7.65313	6.82849	7.02133	7.36931	7.03832	7.94395	7.56056	7.80281	7.59411	8.29684	8.22619	7.47984	7.13612	7.51561	7.51733	7.70406	8.2136	8.12419	8.17274	7.86225	7.37062	7.95799	6.98186	6.85935
AGPS	8.00621	6.97774	7.91242	7.19708	7.99703	7.88366	7.93572	7.963	8.26306	8.00621	7.66353	7.4804	7.48679	7.68638	8.38251	7.67555	7.9421	8.21778	7.90336	7.88205	8.04492	7.02243	7.27466	8.30332	7.74691	7.46283	8.15214	7.76566	8.15161	7.96947	7.79347	7.32582	7.60268	7.74073	7.21932	7.70669	8.00717	8.23073	8.16426	8.34947	7.80577	7.53624	8.21966	7.86884	7.82391	7.889	7.87243	7.22081	8.01987
AGR2	7.17863	10.2667	10.1078	10.4035	9.21079	7.49204	8.62534	7.6518	7.1751	7.17863	9.66281	8.72029	8.80562	7.70224	8.25882	7.93765	9.07398	10.1963	8.36281	8.86489	7.61319	7.57307	8.41292	7.99324	6.31833	8.68596	9.22609	8.90709	10.928	7.22403	7.80699	7.17032	10.7169	8.36627	8.56083	7.7084	7.34061	8.05928	9.13527	8.44737	10.3221	8.01596	9.53767	8.6042	7.29614	8.55167	8.73835	8.87183	8.8159
AGRN	8.41305	8.01073	8.18702	8.39285	8.27772	9.51978	9.03046	9.39408	9.04359	8.41305	8.84735	8.25798	8.96194	9.03436	8.54235	9.20273	9.41146	8.76576	8.03847	9.57475	9.08343	8.32474	7.89338	9.0645	8.37202	7.74639	8.25694	8.54314	8.33167	9.19733	8.64051	8.417	8.76898	8.47839	8.43615	9.14573	8.83403	8.92085	8.73719	8.62721	8.38846	8.54998	9.5308	8.81407	8.29713	8.78394	8.67607	8.48338	8.37454
AGRP	8.80209	8.75226	8.81837	9.23024	8.81227	8.54499	9.03963	8.72288	8.83683	8.80209	9.00794	8.48684	8.87122	9.04168	8.07812	8.99862	8.66886	8.76554	8.70959	8.72429	9.40754	9.31037	8.90162	9.14196	8.47495	8.77206	9.10162	8.86657	8.92595	8.7492	8.0463	8.93441	8.78805	9.30041	8.4235	8.95536	8.96584	8.6341	9.09618	9.08285	9.02797	8.90156	8.73761	9.47944	8.80369	8.87526	9.10034	8.21965	8.65573
AGT	9.29583	7.95525	8.01793	8.5426	8.3621	7.92753	7.8741	7.60919	7.33795	9.29583	7.84424	7.71579	8.45217	8.5958	7.82077	8.97656	8.82336	7.97976	7.57085	8.02624	8.82795	7.63918	7.6015	9.18988	8.70215	7.33577	8.29473	9.16883	7.43516	8.24505	7.46673	7.97921	8.26462	7.94737	8.75407	8.68617	8.12055	8.70048	8.13193	7.92254	8.57489	8.34981	7.86268	8.85559	7.94974	8.63779	8.6151	8.19325	7.31752
AGTPBP1	7.37714	7.13492	6.33776	6.72642	7.17874	7.99793	7.66589	7.69059	7.1767	7.37714	6.89795	7.30013	7.07386	7.22841	7.50009	7.3164	7.14554	7.49312	6.76541	6.81026	7.83048	7.00016	6.53163	7.56606	7.85858	7.77875	6.96995	7.81322	7.03627	7.23223	7.45372	7.48918	7.35812	7.7608	7.06843	7.40114	5.943	7.22665	7.54201	7.5763	7.02205	7.16936	7.97167	7.41015	6.86911	6.92277	7.5009	7.20124	7.06578
AGTR1	6.29096	6.77382	7.00101	6.95722	7.42293	8.17858	7.93499	7.42096	8.95174	6.29096	7.65757	7.37478	7.16909	7.44072	6.46803	6.88985	6.70895	7.56346	7.00071	7.6914	6.64645	8.50526	7.66267	6.56938	7.25777	8.1691	7.30154	6.57004	8.21559	7.36082	7.47484	7.98034	6.64555	7.84863	7.34874	7.25646	6.70279	6.96328	7.71593	7.47288	7.12155	7.76309	7.15841	7.15841	7.42506	7.15841	7.15841	7.52102	7.21521
AGTR2	5.70649	5.93925	6.00092	6.19895	6.10401	5.99497	5.57636	5.80802	5.40127	5.70649	5.57508	5.89705	5.17618	5.39644	5.89614	5.5004	5.47166	5.7303	5.59694	5.1267	5.93493	6.09979	5.89681	5.71183	5.79425	6.23447	7.03642	6.06469	6.21575	6.5693	5.00087	5.97528	5.86627	6.50862	6.10846	6.16424	6.74991	5.19995	5.33296	5.64507	5.85323	5.80427	5.88954	5.96707	5.74401	5.72957	5.77294	6.09538	5.78687
AGXT	7.4477	8.27509	8.0477	8.25517	8.01447	7.99917	8.46149	8.20299	7.82039	7.4477	8.06382	8.43041	7.92234	8.21314	7.44761	7.90797	7.79182	7.71534	7.8868	7.79628	7.60503	8.45428	8.0637	7.87114	8.43649	8.71267	7.88614	8.14261	7.45705	8.27138	8.08826	8.15075	8.65254	7.65016	8.56392	7.39868	7.70447	8.32813	7.66984	7.81513	7.67821	8.23627	8.3054	7.75963	8.14792	7.52213	7.5803	8.17214	8.32114
AHCTF1	9.15519	9.42195	9.29116	10.3132	9.33505	9.76051	8.75253	8.9734	8.70465	9.15519	9.24826	8.84926	9.52697	8.84877	10.0581	9.12847	9.11213	9.33042	9.53675	9.70607	8.19495	8.85452	9.42288	8.61396	8.26668	9.76105	10.4664	9.7511	10.1064	8.75154	7.9472	9.31989	9.94783	9.72824	9.36641	7.90772	9.3985	9.49742	9.62556	9.38097	9.74252	8.98588	8.8832	8.97099	9.32593	9.85576	9.8095	9.46785	8.96485
AHCY	8.01087	8.0992	7.87804	7.49148	7.54866	7.64018	7.68846	7.38274	7.51055	8.01087	7.85725	7.94824	7.70882	7.62529	7.86142	7.74973	7.84831	7.65078	7.83091	7.61702	7.67922	7.69368	7.44235	7.86871	8.25855	7.92299	7.06066	7.77146	7.29197	8.03847	8.03596	7.92862	7.91237	7.8331	7.65592	7.76046	7.18199	8.07236	7.69166	7.61544	7.61031	7.66115	7.86042	7.64711	7.64711	7.64711	7.64711	7.98895	7.70066
AHCYL1	10.0155	9.48946	9.52135	9.3976	9.62955	9.49292	10.0899	10.3087	10.2439	10.0155	9.51587	9.12825	9.48479	10.0137	10.2423	9.59945	10.1298	10.1738	9.90544	9.72153	10.2467	9.0241	9.52911	10.3016	10.228	9.00333	9.74363	10.4411	9.60913	10.1101	9.9418	9.77905	9.73735	9.80466	9.80604	10.2299	10.0526	9.84637	9.52006	9.58065	9.68871	9.95859	9.81102	9.70266	9.41659	9.97268	10.1596	10.0381	9.41871
AHCYL2	6.3325	6.36863	7.01512	6.83427	6.63757	6.34383	6.79367	6.79167	6.91003	6.3325	6.34869	6.2844	6.5648	6.64159	6.82609	6.91586	6.55833	7.10578	6.57776	6.28141	6.51256	6.30367	6.64507	7.05968	7.13149	6.53901	6.42102	6.71311	6.62952	6.77342	6.98709	6.59474	7.07966	6.59377	6.67309	7.0534	6.47779	6.43561	6.40921	6.6122	6.29251	6.58521	6.58521	6.58521	6.58521	6.58521	6.58521	6.93295	6.63969
AHDC1	8.61555	8.48629	8.80134	8.69284	8.83602	8.76406	8.82884	8.31511	9.3397	8.61555	9.18005	8.73725	9.14795	9.14504	8.71963	8.93741	8.92683	8.99424	8.9691	8.90135	7.85287	9.03781	8.51977	7.90243	8.42407	9.05112	8.28993	8.38371	8.87972	8.80768	8.5209	8.81927	9.28257	8.64324	9.1458	9.26554	7.64996	8.10969	8.86819	8.80086	8.94707	9.42972	8.73493	8.65075	8.56578	8.50453	8.83173	8.30534	8.95938
AHI1	9.36838	9.64039	9.51012	9.2928	9.58109	8.39621	9.25679	9.12388	8.937	9.36838	9.0586	8.89566	9.40736	9.64504	9.76767	9.17659	9.61262	9.63928	9.29808	9.53786	9.20512	8.48054	8.97313	9.50031	9.05494	8.86664	9.13699	9.17108	8.65103	9.37151	8.9191	8.85275	9.23351	9.39173	9.39956	9.26361	9.17741	9.16684	9.37165	9.36935	9.38517	9.7825	9.30317	9.1252	9.37333	9.13445	9.36096	9.07822	8.61394
AHNAK	10.5822	10.5426	10.9126	10.7903	10.9439	9.81455	9.90564	10.0427	10.6436	10.5822	10.012	9.88767	9.95945	10.8931	10.832	10.6611	10.9301	10.5649	10.3853	10.6594	11.0525	10.1778	10.2262	11.132	10.787	9.62923	10.3499	10.5573	10.1533	10.7648	9.73975	10.4603	10.3434	10.6878	10.6555	10.458	10.4714	10.3675	10.6828	10.6458	10.915	10.7204	10.5636	10.4035	9.99876	10.68	10.5687	10.6374	10.208
AHNAK2	10.2901	9.19101	9.18465	9.28604	9.9354	9.16727	10.0375	10.2952	10.6605	10.2901	9.17481	8.98812	9.35098	10.8381	9.83737	10.1235	10.4843	10.8151	10.1291	10.1205	9.68446	9.70417	9.74674	9.64119	10.4923	9.48565	9.44329	9.88257	9.08839	9.65024	10.092	9.40587	9.40549	9.72371	9.7981	9.72233	9.74356	10.026	10.1457	10.0792	10.114	10.0899	10.0599	9.64329	9.60486	9.3596	9.36607	10.3347	10.2574
AHR	6.81576	5.9107	6.35174	5.10036	6.89315	9.4882	10.0736	9.19493	9.67206	6.81576	6.98824	5.90381	6.75321	7.39829	8.90024	6.82778	8.61571	7.17182	6.1706	8.88381	9.8972	5.98702	7.45365	10.0456	6.49666	5.5916	8.17438	7.55643	8.43113	8.61806	5.43003	7.76135	7.49968	6.46452	9.03012	8.08059	7.82146	6.49787	9.44171	6.56207	8.94951	7.62597	7.43333	7.53002	8.86715	7.22584	7.47291	7.58677	7.28238
AHSA1	10.4418	9.80839	9.65256	9.14921	9.58609	9.96834	9.67132	10.1187	10.0972	10.4418	9.56339	9.07019	9.4773	9.94719	9.74707	9.45397	9.62395	10.0775	9.80203	9.63334	10.2532	10.3268	10.2883	10.1484	10.4529	9.71504	10.1474	10.5594	9.67643	9.83656	9.20465	9.944	9.81546	9.85478	9.38077	10.2153	10.042	10.2153	9.92914	10.1365	10.0607	9.86503	10.3645	9.7414	9.8625	9.94616	9.7091	9.18567	10.348
AHSA2	8.85643	8.76868	9.65105	8.67255	9.04681	10.2317	8.69454	8.69516	8.41488	8.85643	8.84195	8.27197	8.92262	9.74819	9.88715	9.30405	9.77187	9.59078	9.39441	9.56811	9.20013	8.49503	8.34502	9.15612	8.56125	7.98617	8.66529	8.56644	8.46301	8.82206	7.40844	9.34155	9.26403	8.86191	9.25574	8.00478	9.30661	9.10567	9.60659	9.26954	9.13356	8.58724	8.90559	8.84198	9.25786	8.95487	9.50018	8.5987	9.23424
AHSG	6.41099	7.09319	6.40358	6.26645	7.05644	6.71699	6.75779	6.78466	7.2182	6.41099	7.31366	7.14082	7.14046	6.89486	6.82137	7.25992	6.58242	6.58624	6.54141	6.25147	6.64457	7.14487	7.17188	6.38108	6.67311	6.50763	6.1964	6.24983	5.9534	6.89646	6.49321	7.07263	6.65461	7.0749	6.10431	6.69996	7.74988	6.11308	7.04949	6.12502	6.54915	6.71406	7.27979	6.5012	6.28305	6.42328	7.04591	6.39185	7.18448
AHSP	7.54516	7.12314	7.24168	7.33084	7.09092	7.15097	7.55966	7.32752	7.55354	7.54516	6.6654	7.53561	7.4083	6.69153	7.61439	7.58369	7.2753	7.55612	7.64391	6.04261	7.1149	8.04691	7.88955	7.21981	7.41573	9.28251	7.66328	6.27385	6.40149	7.71702	7.88048	6.497	7.25161	6.33212	7.4162	8.775	8.29253	7.57645	7.45509	7.54612	5.92793	7.47069	7.92687	8.55757	7.04406	6.54178	6.83573	6.80438	7.70083
AICDA	6.22889	7.07558	6.4945	7.35518	6.3164	6.74787	6.85381	6.21954	6.86216	6.22889	7.1943	6.79444	6.44884	6.42115	7.00649	6.37532	7.3351	6.50402	6.29031	6.93571	5.83332	6.14228	6.20617	6.0239	6.50668	6.93865	7.70555	6.6432	7.35371	6.21428	7.15572	6.6353	7.27368	6.20538	6.26822	5.28318	6.62544	7.19938	6.3821	7.11241	6.92743	7.02049	6.70218	5.45053	7.30521	6.45251	6.30555	7.20856	6.79988
AIDA	8.16259	8.69931	8.68213	8.23741	8.64346	8.72748	8.88032	9.09368	9.43997	8.16259	8.12637	8.53011	8.14947	8.78184	9.12998	8.52191	8.65701	8.76938	8.78402	8.72124	9.27163	8.20789	8.76964	9.05053	8.97474	8.35747	8.40059	8.51038	8.67322	8.81502	8.18095	9.01179	9.23433	8.34109	8.57922	8.61039	8.3989	8.47488	8.82646	8.97413	8.68001	8.5864	8.16074	8.81384	8.46537	9.08819	8.66234	8.74424	8.75079
AIF1	7.79242	7.64587	8.36936	6.77957	8.27315	11.466	9.59516	9.42537	10.694	7.79242	8.8983	8.90623	8.5187	8.81439	9.78757	8.56385	9.00209	8.61426	7.86657	8.75754	9.49698	9.34186	9.00913	9.42355	7.25185	8.64259	9.48596	7.29855	9.14786	8.51293	8.17162	9.24553	7.69059	8.02665	8.97581	8.70497	9.89567	9.27803	8.7249	8.31717	9.32259	9.18474	9.26536	8.83361	8.25531	8.87847	8.99339	8.49662	8.43907
AIFM1	7.81173	7.54645	7.40591	7.44054	7.23168	7.53479	6.7093	7.16512	7.54385	7.81173	7.53257	7.04623	7.16949	7.55761	7.96106	6.83167	7.38066	7.81458	7.19061	7.36586	7.48667	7.56527	7.90137	7.35397	7.36492	6.96757	7.67363	7.51941	7.49979	7.35434	7.45883	7.43708	6.96009	7.44705	7.23228	7.69235	7.73292	7.70412	7.15634	7.10993	7.87879	7.24473	7.24473	7.69001	7.24473	7.24473	7.85802	7.53129	7.28962
AIM1	6.60474	7.07493	7.03821	6.62837	6.91082	8.87004	7.92615	7.20072	8.48092	6.60474	6.92319	7.47723	7.14073	6.816	7.48715	7.56978	7.60409	7.3654	6.86492	7.78576	7.73252	7.40938	7.85345	7.86806	7.42734	6.83157	6.86971	6.4612	7.35559	7.88909	7.27062	7.65968	6.54152	6.70298	7.37259	7.47676	7.74596	7.80058	7.53597	7.46346	7.23208	8.08515	7.81524	7.59918	7.42357	7.74606	6.94533	5.90893	7.27035
AIM1L	8.47561	7.98644	8.74214	8.81379	8.19457	8.19846	8.39692	8.1739	8.22808	8.47561	8.33622	8.57756	8.31862	8.6283	7.93011	8.5761	7.98145	8.08034	8.56691	8.69299	8.15935	9.05695	8.73006	7.83036	8.42228	8.468	8.35637	8.41134	7.77562	8.65406	8.90917	8.34511	8.71601	8.8516	8.39962	7.96919	8.29715	7.9518	7.42537	8.5195	8.43844	8.49921	8.4253	8.3099	8.29784	8.00763	8.19034	8.82871	8.43272
AIM2	7.52726	6.94982	6.50198	7.18763	6.97124	7.68182	7.23578	6.59789	7.2757	7.52726	6.94028	7.13131	6.71668	6.5656	6.91194	7.15688	7.92306	7.35741	7.7192	7.52979	7.06506	6.8817	7.5696	7.30619	6.82375	6.94252	7.13871	6.96189	6.83212	7.41819	7.0803	6.4553	7.01867	7.12411	7.11722	7.28781	8.15259	7.32264	7.19359	6.59154	7.37189	7.92849	6.8189	7.02955	7.19686	7.34509	6.83893	7.75369	6.29555
AIMP1	9.32123	9.25965	9.52684	9.10313	9.23285	8.28999	9.17501	8.95019	8.96482	9.32123	8.57202	8.86649	9.19219	9.28428	8.99718	9.04621	9.09038	9.0019	8.9811	8.947	9.60765	9.10157	9.18925	9.45046	9.34083	8.98862	8.878	9.58004	8.77884	9.34969	9.77538	9.27068	9.26785	9.19523	9.11807	8.91471	8.78617	9.12389	9.00247	9.01369	8.88087	9.28255	9.63508	9.07484	8.92052	8.74401	9.19969	8.95095	9.06844
AIMP2	8.08094	8.17185	8.14507	8.10786	8.43624	7.96759	7.75745	7.89863	7.61673	8.08094	7.7032	7.62309	7.75708	8.15252	8.36909	8.02907	8.22002	8.09332	7.94666	7.76618	8.28581	7.89454	7.94889	8.25	8.31201	8.11261	7.96063	8.3247	7.66231	8.15478	8.13978	7.80236	8.01118	7.86797	8.11837	8.20694	8.14355	8.23367	7.80858	8.08488	8.00631	7.95959	7.89089	7.89089	8.55059	7.89089	7.89089	8.11049	7.92529
AIP	9.93616	9.89358	10.4322	10.2864	10.4755	9.78963	10.1114	10.1718	10.5078	9.93616	10.6634	10.1426	10.5536	10.1864	9.99525	10.1333	10.1312	10.3952	10.1762	10.0348	9.82157	9.75484	9.99374	10.0233	9.81024	10.5636	10.2304	10.0744	10.6297	9.79814	10.5656	10.1952	10.3377	10.296	10.2535	10.083	10.1764	9.95289	10.0509	9.87739	9.94756	10.1198	10.2123	10.4357	10.073	10.154	10.5708	9.65943	9.98714
AIPL1	6.2273	5.89285	6.2433	6.15887	6.25487	6.30178	6.39773	6.6849	5.79865	6.2273	5.80587	6.51492	6.02992	6.16508	6.59627	7.11224	6.59339	6.36705	6.40104	6.49101	6.19544	6.26235	6.23143	6.09484	5.6759	6.43905	6.59899	5.44954	5.44301	6.04001	6.47164	6.08742	5.93668	5.17694	6.49818	6.67583	5.83658	6.50246	6.60538	6.70876	6.14865	6.17125	6.17125	6.17125	6.17125	6.17125	6.17125	6.53442	6.22814
AIRE	7.75172	8.30368	7.93191	7.79905	7.96472	7.58765	8.11481	8.7612	7.78354	7.75172	8.26859	8.23958	8.40574	8.1662	7.51425	8.38717	7.45434	7.78022	8.40099	8.19579	7.34165	8.12755	8.69207	7.17697	7.53266	8.56853	8.09971	7.61254	7.616	7.99207	7.44048	8.09013	8.33258	8.78564	8.41515	7.69878	7.50909	8.31619	6.68909	7.44996	8.81029	8.00442	8.25782	8.4829	7.83095	8.29953	8.45711	6.44005	8.11918
AJAP1	6.00946	6.10258	6.10674	5.92271	6.28008	6.68874	6.38639	6.64412	6.00134	6.00946	6.3942	5.92473	6.87921	5.71533	6.54889	6.34328	6.59542	5.60013	6.5806	5.67827	6.09924	6.44476	6.08906	5.94789	6.19376	6.66958	6.45327	5.52412	6.28968	6.38375	6.15804	5.73839	6.05711	5.96675	6.43813	6.57878	5.40952	6.48763	6.39023	6.3814	6.81296	6.22967	5.97761	6.00031	7.1237	6.47179	6.12954	5.98869	5.82314
AK1	11.5135	10.7912	10.9168	11.101	11.13	10.2717	11.0572	11.451	11.2088	11.5135	10.5199	10.9345	10.6	11.3152	11.0101	11.3184	11.1013	10.937	11.7443	10.9257	11.5266	11.3081	10.8988	11.3627	11.7564	11.006	10.8561	11.0836	10.3226	11.3169	11.0663	11.0605	10.6238	11.0721	10.8285	11.1567	11.2797	11.354	11.1556	11.3036	11.0582	10.9059	10.8335	10.9398	11.4254	10.4979	11.1223	11.3136	11.6085
AK2	9.9051	9.63905	9.61726	9.69932	9.66799	9.797	9.26567	9.08672	9.21158	9.9051	9.19502	9.22388	9.45982	9.74986	9.75563	9.50321	9.59787	9.69927	9.70775	9.45276	9.90504	9.25793	9.15635	9.81752	10.1497	9.27856	9.39609	10.1074	9.03539	9.73307	9.87637	9.68006	9.538	9.59613	9.54458	9.41865	9.53531	9.82634	9.32788	9.46801	9.41003	9.35449	9.379	9.56664	9.64685	9.22724	9.36274	10.0506	9.83629
AK5	6.46163	6.67577	6.7572	6.84015	5.89622	7.9843	8.28024	8.22481	7.78527	6.46163	7.19535	7.29159	6.55075	6.50581	6.68698	7.26664	7.44318	6.94677	6.32873	6.82295	7.76797	6.67395	7.3382	7.36945	6.80617	7.51793	7.29304	7.92363	7.62258	7.21186	6.30177	7.10087	6.93542	7.51908	6.23942	6.64256	8.41438	7.40721	7.38999	7.60534	6.9051	7.16547	7.2563	7.05993	6.64726	7.53436	6.82946	7.46253	7.15168
AKAP1	8.71703	10.2257	10.0654	9.5761	10.0577	9.25109	8.93793	8.76737	8.62662	8.71703	9.64168	9.78011	9.13834	9.77544	9.31838	9.45137	9.45137	8.66376	8.78178	9.43018	9.53712	9.05218	9.24028	9.54967	9.29154	9.05315	9.46374	9.14293	8.81213	9.38202	9.42122	9.5359	9.71698	9.38792	9.7468	8.78522	9.2643	9.0762	9.01418	9.04819	9.23644	8.24873	8.83729	9.0595	9.10597	10.0509	9.34581	9.87861	9.85916
AKAP10	8.7091	8.83825	8.70972	8.36203	9.14476	8.71183	8.63574	9.04203	8.67276	8.7091	8.52612	8.7012	8.08227	8.80393	9.01978	8.5437	8.93001	8.78499	9.04729	8.69956	9.0076	8.59552	8.75601	8.44547	8.88754	8.66753	9.11422	8.52501	8.92494	8.99133	9.23922	8.90675	8.82504	8.99605	8.83551	8.85217	8.29965	8.38054	8.70184	8.55554	8.67536	8.40601	9.3725	8.74272	8.38714	8.63023	8.60563	8.89942	8.93421
AKAP11	9.85205	10.0468	10.0082	9.77747	9.68306	9.43969	9.51523	9.50745	9.52607	9.85205	9.72532	9.17483	9.50047	9.72036	9.86181	9.66239	9.859	9.88325	9.81808	9.82063	9.75588	9.60792	9.74835	9.91339	9.66711	9.60065	9.91183	9.46141	10.0126	9.57203	9.71459	9.49102	9.65098	9.71865	9.57199	9.63693	9.50577	9.86925	9.84879	10.0689	9.71528	9.76421	9.35135	10.082	9.80853	9.75952	9.64688	9.69044	9.44085
AKAP12	8.35645	9.47101	9.62994	9.12789	9.25773	10.421	8.63754	8.53897	7.86687	8.35645	9.91269	8.7589	9.3274	8.80393	8.28226	9.08296	8.7198	9.22245	8.78268	8.96918	9.09628	8.64244	8.97206	9.03055	8.16688	8.59775	9.37303	8.72444	9.90864	8.76404	10.1007	9.57855	9.60438	8.75802	9.46457	9.4268	8.0017	7.97003	8.80634	8.16814	8.71652	8.487	9.56747	8.93043	9.18941	9.89853	8.18043	9.53142	8.01506
AKAP13	10.4562	9.44137	9.84588	10.2992	9.93245	10.4746	10	10.2848	10.5161	10.4562	9.61324	9.6085	9.60415	10.5174	10.438	9.80848	10.491	10.5834	10.0219	10.2898	10.7574	10.3281	10.4348	10.4827	10.127	9.40655	10.2486	10.5608	9.71117	10.0709	10.2087	9.81099	10.0429	9.91726	9.99399	10.7016	10.6357	9.98621	10.088	10.0521	10.2109	11.226	9.92384	9.92384	10.1567	9.92384	9.92384	10.0793	9.94819
AKAP17A	7.97998	8.26959	7.98786	8.04187	7.61975	7.762	8.19032	7.60266	7.2855	7.97998	7.69935	7.94131	7.99248	8.2861	8.29862	7.98908	8.38232	8.23044	8.12152	8.2411	7.82137	7.44834	7.48342	8.1427	7.76245	7.3118	7.43934	7.53377	7.38229	8.09112	7.82797	8.1112	8.10031	8.34789	8.29102	7.34245	7.2821	7.7135	8.01281	7.60363	8.12355	7.89619	7.94038	7.61825	8.4897	7.61825	7.83105	7.90144	7.66261
AKAP3	7.72461	6.92066	6.79568	7.17146	6.77499	6.54126	6.4633	6.10918	6.05199	7.72461	7.63532	7.30407	7.29652	6.87488	6.8003	6.59591	6.63095	7.08325	6.32782	6.76131	7.04129	7.12464	6.5642	6.54042	6.28067	6.39955	6.7249	6.56283	7.54445	6.45368	7.36461	7.24471	6.99655	6.81982	6.64193	7.17689	5.60193	6.9259	7.15057	6.80304	6.24389	6.6362	7.72922	7.09671	6.62114	7.2476	6.91647	6.29828	6.10565
AKAP4	7.4618	7.55156	7.18074	7.25097	7.57948	6.84148	6.66539	6.87424	6.98751	7.4618	7.60504	6.5629	7.0128	6.79811	7.15468	6.98875	6.87816	7.34251	7.20188	6.79615	6.58243	7.46743	7.20692	6.8119	6.9931	8.43534	7.74717	7.10601	8.15112	6.87155	8.07983	6.05247	7.62912	7.45305	6.68541	7.60379	7.47428	7.03035	6.7196	7.32642	6.70377	7.18017	7.1364	6.74256	7.14462	7.61349	7.27756	6.80497	7.61995
AKAP5	5.6391	6.76412	5.7587	6.37061	5.92378	6.35851	5.88656	5.9542	6.27879	5.6391	6.03383	5.80955	5.73652	5.95227	6.03957	6.15394	6.0354	6.46477	6.83438	6.62996	5.08355	6.38073	5.76167	5.83545	6.19285	5.89506	5.66428	5.2413	7.20948	6.19285	6.1332	6.64153	5.45446	7.02345	5.72023	5.5652	6.78177	5.80662	5.42326	6.83138	5.30709	6.11634	6.01642	6.61839	6.02033	6.18496	6.38502	5.19228	5.99151
AKAP6	6.37838	6.8908	7.43611	7.64787	6.83072	7.03506	6.69861	6.74225	6.98062	6.37838	6.77852	7.00665	6.49213	6.78542	7.04919	7.22527	7.05101	7.13064	6.94303	7.1415	7.36843	6.87505	6.03563	6.90814	6.58039	7.31809	7.22832	6.49821	7.37606	6.42713	6.58677	7.11069	6.77162	7.01616	6.63556	6.83827	6.97683	7.31916	6.9575	7.0501	6.77725	7.78063	6.8542	6.69322	6.70678	6.69322	6.86344	6.91818	6.72846
AKAP7	7.53343	6.4194	6.85525	6.42887	6.29001	6.37351	6.71308	6.51807	6.46681	7.53343	6.32859	6.37168	6.37083	6.44945	6.36312	6.31789	7.12372	6.6443	6.49078	6.74972	6.88849	6.49078	6.61949	6.34735	6.70314	7.26056	7.15853	7.47805	7.13964	7.06961	6.79462	6.79045	7.10676	6.92027	6.7902	6.8455	6.95722	7.01721	7.01536	6.5005	5.34158	7.17264	6.93498	7.08634	6.81501	6.20336	6.96827	5.63403	7.00081
AKAP8	8.63024	8.00434	8.658	8.40427	8.2791	8.22407	7.98372	7.43407	8.19943	8.63024	8.03997	7.97735	8.1122	8.17688	8.64853	8.1753	8.26488	8.23651	8.05511	8.3626	8.94051	7.85241	8.52662	8.77082	8.13873	7.5728	7.86379	8.55114	7.87353	8.64527	8.37446	8.48305	8.4057	8.46837	8.61101	7.87158	8.09711	8.04056	8.35823	8.1345	7.91813	9.17948	8.32464	8.14085	7.91694	8.65597	7.95836	7.89824	7.79132
AKAP8L	8.12584	7.76112	7.34315	7.57455	7.46371	7.72361	7.22159	7.41459	7.57425	8.12584	7.26844	7.25603	7.5818	7.84477	7.77777	7.75665	8.31906	7.64116	8.11847	7.98996	7.31087	7.40322	7.44965	7.37749	7.8981	7.35214	7.36452	7.79755	7.13817	8.06009	7.79465	7.95539	7.7667	8.06683	8.06837	7.15337	7.91031	7.45002	7.21312	7.15693	7.47159	8.17328	7.43666	7.43666	7.90096	7.43666	7.43666	7.71783	7.48071
AKAP9	8.45048	8.02655	8.19647	8.32778	8.01908	7.83757	7.95982	8.1246	7.68786	8.45048	7.82439	7.7991	8.01179	8.42449	8.31147	8.15268	8.23344	8.303	8.03354	8.16699	8.54121	8.03113	7.85174	8.38728	8.20986	7.85152	7.8346	8.24631	7.75235	8.16024	8.04889	8.19893	8.21358	8.17038	8.36301	7.68961	7.74152	8.12959	8.27377	8.15416	8.2269	7.94034	8.2713	8.16021	8.09368	7.95264	8.14033	7.81481	8.39389
AKIP1	6.71026	6.62821	7.35244	7.41465	7.0863	6.91444	7.07633	7.56671	8.39538	6.71026	6.67277	7.48279	6.56992	6.76886	7.22653	7.40511	7.33108	6.79466	6.84933	6.39462	7.43283	7.59887	7.02119	7.88175	7.76008	7.38526	7.54603	7.48641	6.86806	7.30111	7.30792	7.75493	7.51229	7.42833	5.2752	6.93715	7.18172	7.43499	7.41261	7.44277	7.46918	8.33983	7.06564	7.32576	7.12732	6.89167	6.65538	6.702	7.43957
AKIRIN1	8.09082	6.53513	6.47345	7.29344	7.24393	7.47532	7.65988	7.41836	7.82908	8.09082	7.2512	6.61409	6.8657	7.30755	7.96351	7.16187	7.3252	7.44826	7.38289	7.14738	7.7506	7.20293	6.84592	7.78009	7.55855	7.26481	8.07066	7.96044	7.93908	7.31052	7.49929	7.14748	7.34613	8.0964	6.66722	6.42598	7.44647	7.79983	8.32204	7.8117	6.91958	7.19934	7.612	7.59155	7.3147	7.32897	8.18455	6.62782	7.42524
AKR1A1	8.55865	7.92767	7.87503	8.33815	8.3879	8.55482	7.91618	8.60928	8.45109	8.55865	8.08072	7.87526	8.13834	8.41248	8.77996	8.36899	8.60378	8.77315	8.43643	8.14072	8.2643	7.93737	8.01222	8.75235	8.85382	8.04459	8.03489	8.51384	7.92905	8.47874	8.12972	8.39056	8.07049	8.30814	7.81925	8.35711	8.76096	8.74082	8.34387	8.43248	8.40164	8.40318	7.65136	8.53001	8.50872	8.42145	7.9915	8.53655	8.46754
AKR1B1	9.51148	9.40633	9.27585	8.73154	9.70258	9.59316	9.61293	10.1579	10.5088	9.51148	9.08636	9.48988	8.82098	9.56437	9.86003	9.62417	9.80145	9.42884	9.95175	9.20854	9.78422	10.043	9.59537	9.77501	10.5538	9.53551	9.46137	9.55341	8.88253	10.087	9.20637	9.67537	9.14947	9.37039	9.28485	10.8056	9.95585	9.68059	9.49491	9.64047	9.57977	9.15267	9.03698	9.64151	9.86329	10.2188	9.79833	9.39073	9.70939
AKR1B10	6.127	6.61959	7.04184	6.59443	7.13189	7.15791	6.84064	6.33984	6.03717	6.127	6.52273	7.23455	6.89602	6.59508	6.27474	6.75061	6.80479	5.83073	6.15614	6.40554	7.10368	6.9262	6.81649	6.64371	6.67731	6.94406	6.73017	6.4485	6.13273	6.21192	5.93763	5.81822	6.66482	6.50818	6.96521	5.48647	6.86407	7.21161	7.38449	7.16622	6.69178	7.20999	6.4744	6.2853	6.1036	6.50343	6.41571	6.92958	6.95693
AKR1C1	10.282	8.67547	9.39542	8.54371	9.83984	9.49493	9.5562	9.87684	10.3341	10.282	9.88383	8.82829	9.46535	10.0247	9.35275	9.05749	9.63927	10.1454	9.31562	9.48405	9.57089	9.03508	9.5536	9.89254	9.80861	9.02813	10.0489	9.90962	10.7202	9.60836	9.64349	9.15616	8.93689	9.80879	8.87109	10.8925	9.66355	9.67329	9.63281	9.89173	9.9257	9.12623	9.96487	10.3268	8.9841	9.46732	9.86888	9.58941	9.66334
AKR1C3	7.18097	6.49933	7.30834	6.60426	7.5365	8.99542	8.79232	8.60659	9.47827	7.18097	7.15907	6.2994	6.83043	8.27239	7.61409	7.62565	9.02256	8.5779	7.57298	8.46016	8.8741	6.59504	7.78045	9.21173	7.40648	6.25952	7.78325	7.66546	8.30794	8.77702	7.85951	7.49864	5.71776	8.03157	6.47406	8.57352	8.1211	8.35468	8.51521	8.41432	8.31064	7.76344	7.53119	8.11947	7.79772	7.53119	8.32445	7.89451	7.5881
AKR1C4	6.2985	6.26156	5.5911	6.4976	5.83477	6.51017	6.46211	6.01635	7.43619	6.2985	6.12447	5.77021	5.7056	7.1249	6.22928	6.28985	6.61259	7.48733	6.677	6.6807	5.79319	5.58659	6.42182	5.69506	5.80005	5.99367	6.64559	6.05223	7.2847	6.47394	7.28068	4.53689	7.39816	5.7288	5.73167	6.36099	6.25356	6.78944	6.53556	6.14615	6.7684	7.23581	6.39081	5.97969	6.25888	5.95622	6.42023	6.55717	5.87808
AKR1D1	5.4144	5.10019	6.1994	6.72181	5.49063	4.61974	5.82564	5.45751	4.57161	5.4144	4.85892	6.40206	5.46783	4.79816	4.81513	5.37485	5.92978	5.2284	4.29376	5.99321	5.70441	5.36471	5.41708	5.95612	6.11351	5.58065	5.96145	6.3168	4.71081	5.25064	6.67419	6.01353	5.731	5.7121	5.33083	6.15938	5.92205	5.48707	4.1417	5.18062	4.0448	5.3607	5.35946	5.46111	5.35946	5.87271	5.35946	5.7246	5.41666
AKR7A2	7.0481	6.88217	6.89293	6.94465	7.29896	7.06831	7.16509	7.28156	7.68885	7.0481	7.07176	6.82713	7.18175	7.52603	7.31685	7.026	7.19473	7.6184	7.01859	7.12247	7.15736	7.15778	6.95416	7.11676	7.37595	6.74511	6.78548	7.51474	6.77043	7.39403	7.3767	7.04223	6.9388	6.93623	7.0322	7.13002	7.41086	7.01656	7.26216	7.23221	7.3932	7.04392	7.04099	6.9509	7.30667	7.55116	7.43116	6.94461	6.78351
AKR7A3	8.52139	8.23504	8.24852	7.89636	8.32684	8.24852	8.35584	8.23358	8.5254	8.52139	8.32269	8.58583	8.59877	8.75223	7.88569	8.48574	8.30621	8.03076	8.41318	8.03783	8.22814	8.56647	8.46012	8.06118	8.63001	8.58898	8.18602	8.18287	7.72363	8.46043	8.26635	7.93317	8.26101	8.28216	8.33732	8.36001	8.83414	8.54175	8.06442	7.88556	8.72939	8.15622	8.7365	7.9107	8.51115	8.69234	8.0764	8.32508	8.09882
AKT1	10.9444	10.8754	10.0252	10.1769	10.631	10.7649	11.1372	11.4626	11.2869	10.9444	10.0085	10.5104	10.3896	10.8274	10.9242	10.9644	11.011	10.8845	10.784	10.5329	11.2106	10.9019	10.3276	11.2625	11.8325	10.9404	10.5496	11.3611	9.83042	11.2226	10.6098	10.6509	10.3807	11.1429	10.5227	10.8663	10.8851	11.3196	10.8637	10.8761	10.8325	11.262	11.4221	10.379	10.9406	10.1185	10.8668	10.344	11.3391
AKT2	7.71505	7.42276	7.47247	7.43826	6.96409	6.72721	7.15316	7.0372	7.44163	7.71505	7.03765	7.26907	7.16685	7.70328	7.25334	7.57727	7.59833	7.41185	7.53602	7.39541	7.13673	7.46173	6.93202	7.21325	7.65035	7.4502	6.9444	7.54764	6.59719	7.43336	7.42038	7.28243	7.58428	7.24661	6.83395	7.5285	7.35781	6.70267	7.64398	7.50434	7.22449	7.41354	7.39338	7.172	7.2882	7.33574	7.10522	6.96922	7.77035
AKT3	9.91215	10.4011	10.4044	10.2809	10.0736	8.31135	8.70743	8.92601	8.48104	9.91215	9.21101	8.76352	9.1803	10.3785	9.81636	9.76995	9.97706	10.118	10.0145	9.80628	9.91622	8.20204	9.46554	10.2227	10.0442	8.0936	9.30671	10.0413	8.59264	9.22824	10.0651	9.60859	9.99301	9.80056	9.82994	9.48239	8.83057	9.09941	9.25868	9.5437	9.25738	9.78579	8.98657	9.49466	9.73289	9.26735	9.7216	10.3693	8.77966
AKTIP	7.78159	7.84716	8.12066	8.57456	7.73298	7.16627	7.64365	7.54143	8.2753	7.78159	7.22023	7.21683	7.89879	8.26818	8.28533	7.97026	8.25675	8.0889	8.27872	8.61425	7.59922	7.21578	7.49014	7.92522	7.78801	7.38489	7.93311	7.92035	7.93215	7.54292	7.011	7.69063	8.38116	8.06366	7.87367	7.73057	7.41585	7.726	7.94181	8.22014	8.35719	8.04069	7.89331	7.94316	7.97986	7.85931	7.96257	7.66341	7.37933
ALAD	7.7912	7.9694	7.14148	7.42538	7.89891	8.00807	7.69079	7.45914	8.15307	7.7912	8.27157	8.81215	8.45691	7.52828	8.22421	7.61985	7.38759	7.51233	7.29801	7.77975	7.55323	7.83775	7.88099	7.74831	7.19618	7.53389	7.61196	6.90453	8.11615	7.49254	7.73597	8.03114	6.66689	7.11045	7.72766	8.20446	8.544	8.12875	7.80865	7.14829	7.8622	7.42073	7.63564	7.30214	7.83854	8.40338	7.85516	7.7176	7.73497
ALAS1	8.48298	8.24566	8.20796	7.85035	8.32342	8.99026	8.96734	8.96301	8.3043	8.48298	7.92037	8.82144	8.13949	7.99847	8.89591	8.75315	8.95908	8.06835	8.40852	8.29179	8.82189	8.90944	8.29117	8.43378	9.02295	8.95908	8.14197	8.44586	7.85171	8.58881	8.72964	8.68758	8.88216	8.73562	8.69933	8.5433	7.44501	8.58721	8.49917	8.25755	8.16706	8.48232	8.41525	8.41525	8.41525	8.41525	8.41525	8.77676	8.47188
ALAS2	7.85856	7.60431	6.93526	7.83794	7.30067	7.86906	6.81719	8.0526	7.23424	7.85856	7.50993	6.86865	7.41572	7.40932	6.70165	6.99295	7.32655	7.36263	7.02473	6.88321	7.5514	7.98215	8.7016	7.2753	7.1667	9.49481	7.73171	7.94378	7.63266	7.82896	9.15639	7.38407	7.07147	7.23587	6.98154	8.39374	7.14636	6.67599	7.87847	7.64704	7.11151	7.27183	7.34162	8.06044	6.68747	7.49318	8.44039	7.08272	8.05793
ALB	6.44818	6.95671	6.60412	6.45987	7.34253	6.11509	6.30495	6.66069	6.52162	6.44818	6.90284	7.03189	6.86746	6.57097	7.1663	7.08242	6.64337	6.60213	6.71329	6.93908	6.41858	6.25168	6.62853	6.63585	6.10115	6.40313	6.55033	5.89944	6.43004	5.88084	7.00553	6.4329	7.05687	6.63816	6.21332	6.55714	6.92477	5.83119	6.2275	6.93702	6.48428	7.0869	6.59129	6.79471	7.12425	6.16273	6.33241	6.38	6.19677
ALCAM	6.17259	7.37358	7.23568	7.35517	6.9116	7.55995	6.59763	6.89117	7.60102	6.17259	7.4265	6.07141	7.09962	7.46654	7.78157	7.03042	7.25808	6.50825	7.45138	7.17541	7.36747	6.10332	6.33447	7.19813	6.28725	7.46578	6.94065	6.3921	7.04446	7.10266	6.50114	7.36581	7.2157	7.3762	7.17511	7.16867	6.65965	6.70743	6.62202	6.85075	7.31592	6.88894	7.69331	7.04544	7.0821	7.27035	7.03175	7.07627	5.82381
ALDH18A1	9.81472	9.01278	9.18621	8.85457	9.16066	8.46775	9.90137	9.71855	9.70079	9.81472	8.84055	8.51753	9.05251	9.4052	9.70992	9.27796	9.58836	9.79362	9.76262	8.91185	9.36109	9.14831	8.91085	9.41489	10.1833	8.8683	9.03511	10.3585	8.90648	9.89526	8.86104	9.35742	9.41364	8.93694	9.06099	9.17513	9.25597	9.82907	9.78305	9.77999	9.64257	9.52753	9.88157	9.04064	9.03994	8.83588	9.19545	9.83458	9.51909
ALDH1A1	6.97848	7.73984	7.23187	8.00122	7.3619	9.07325	7.45467	6.96606	7.88178	6.97848	7.45886	6.94538	7.30761	6.8919	9.41668	7.60306	7.84713	7.04963	7.29533	8.12916	7.92854	7.65763	7.21865	7.37915	7.12968	7.09021	8.40123	7.139	7.9089	7.49633	8.41625	8.60695	8.51812	6.34528	7.1356	8.91101	8.2491	6.95835	6.84671	6.58955	6.30489	8.18641	7.62588	7.36733	7.76912	7.39253	7.4016	7.42683	7.47515
ALDH1A2	9.73799	9.41004	9.09459	9.16024	9.48952	8.36789	7.49398	7.35222	7.27233	9.73799	8.5898	8.62076	9.51917	8.78355	8.31676	9.61767	9.48404	8.59992	9.49601	8.28797	8.55152	7.87761	7.88646	8.27074	9.56005	7.5222	8.88106	9.14894	7.9126	8.70153	8.53287	8.64911	8.51756	7.96492	8.33647	8.93772	8.75396	9.35093	8.41568	8.7347	9.39719	9.51242	7.96298	8.59593	9.20069	9.35923	8.02901	9.43685	7.48468
ALDH1A3	7.36377	7.71928	7.55372	7.37377	7.32316	7.373	7.3428	7.1893	7.19287	7.36377	6.82582	7.2233	7.21387	7.44218	7.18335	6.96234	7.28396	6.90164	7.052	6.93486	7.65472	7.50346	7.30836	7.77324	8.3215	8.10303	6.93995	7.93362	7.56127	7.54496	7.23634	7.5493	7.64599	7.57853	7.4213	7.39476	5.81376	7.73584	7.65626	7.6492	7.85696	7.18104	7.49084	7.18104	7.78267	7.18104	7.47781	7.53039	7.23577
ALDH1B1	7.6721	7.97443	7.94212	7.70476	7.80437	8.15533	8.18362	8.22602	8.58963	7.6721	7.75947	8.149	7.66523	7.79736	7.8843	8.31853	8.07224	8.10488	7.86068	7.611	8.10853	8.65668	7.71222	7.98431	8.47221	7.75332	8.17712	8.05355	7.81031	8.10643	8.03749	8.12729	7.96521	7.99188	7.16365	8.13711	8.05058	8.04914	8.25322	8.09177	8.02144	8.19518	7.94724	8.03491	7.78991	8.05367	8.25993	7.45895	8.22786
ALDH1L1	8.56704	9.16053	9.18563	8.87313	9.07332	7.82274	8.31732	8.37567	7.57316	8.56704	8.93908	8.73816	8.5709	9.13749	8.24524	8.94237	8.47269	8.67559	8.26274	8.72748	8.25239	8.46385	9.13213	8.3365	7.67118	8.51505	8.26971	8.69279	8.76936	8.26971	9.33896	9.01991	8.98167	9.09615	9.09946	8.26519	8.13561	8.05537	7.89901	7.7932	8.4478	8.25479	9.0121	8.89123	8.61619	8.72532	9.02728	7.20672	8.72702
ALDH2	7.89804	8.96253	9.3754	9.07483	8.99739	9.28928	8.36581	8.1327	8.43315	7.89804	8.65141	8.52796	8.68243	8.13631	9.78875	8.16577	9.10713	8.42992	8.3452	8.61878	9.44083	8.09531	8.38706	9.55096	8.5648	7.80845	8.8163	7.97711	8.84538	8.84125	9.23494	9.38509	9.0285	9.06211	9.05298	8.25364	8.44367	8.22949	8.31068	8.06042	8.35173	9.10659	8.47543	8.78358	8.95809	8.97045	8.74271	8.69629	7.44294
ALDH3A1	6.71525	6.69016	6.69804	6.3991	6.20308	5.84974	6.17198	6.20871	6.84791	6.71525	6.86928	6.93149	6.42059	6.70256	6.11689	6.38072	6.75778	6.50747	6.86563	6.23887	6.12541	6.39143	6.75451	6.00846	6.62142	6.74692	6.29783	6.25094	5.71494	6.39143	5.76599	6.58634	6.24841	6.56711	7.41805	6.67444	6.42902	6.90213	6.33671	5.52012	6.35148	7.13756	6.17532	5.70718	7.17252	6.18226	6.11932	6.61042	6.58325
ALDH3A2	10.4256	11.2969	10.8017	10.4418	10.8773	9.72761	9.70277	10.0277	10.0706	10.4256	9.87348	9.23122	10.0505	10.6569	10.8798	9.85585	10.865	10.4674	10.5868	10.3704	10.5507	9.85578	10.6407	11.023	10.477	9.44958	10.6204	11.0307	10.3769	10.2789	10.7468	10.8943	10.5521	10.4528	10.4026	10.0108	10.0558	10.6411	10.1297	9.96225	10.1911	10.3847	11.2652	10.7112	9.65014	10.3088	10.5657	9.95778	10.2677
ALDH3B1	8.89022	8.90934	9.59951	8.75913	9.87277	10.2322	9.98128	10.0746	10.5265	8.89022	9.17739	10.0178	9.53317	9.53147	9.41764	9.93089	9.82081	9.25033	9.76028	9.68929	8.66963	9.87157	9.52705	9.44801	9.74338	10.2974	9.10174	9.45339	9.29481	10.1422	9.15852	9.58066	9.6744	9.96866	9.98045	9.85885	9.74696	9.67018	9.35442	9.42286	8.90086	9.9081	9.59021	9.24435	9.65439	9.16196	9.45069	9.43018	10.2446
ALDH3B2	7.67932	8.22448	7.14084	7.55566	7.67898	7.53924	8.05024	7.79721	7.971	7.67932	7.55645	7.89991	7.86671	7.7131	7.07259	7.4261	7.28845	6.9441	7.50924	7.73293	8.82351	7.99321	7.44362	8.65175	7.39127	8.20208	8.19341	7.5369	7.77497	7.93672	7.63074	8.21955	8.27375	7.62209	7.30058	7.99823	7.99572	7.02239	7.30609	7.2375	8.34874	7.27408	7.51164	7.59487	8.09557	7.20208	8.17735	7.38378	8.65167
ALDH4A1	7.99643	8.02308	8.0364	8.52586	8.24441	9.91079	8.57361	8.57124	8.43371	7.99643	8.44105	8.83912	8.14621	8.75687	8.13116	8.90517	8.2146	7.74396	8.33256	8.28658	8.89424	8.92614	7.9907	8.65566	9.21622	8.75621	8.00142	8.2043	7.54931	8.80771	7.80348	7.80696	9.00264	8.19855	7.67649	9.12277	8.86177	7.7781	8.57959	8.5559	9.23825	7.38257	8.85605	8.65499	8.01444	9.00866	8.63214	8.50398	8.50398
ALDH5A1	6.46059	6.88895	7.17896	7.03789	7.16756	6.3802	5.44722	5.71037	5.40752	6.46059	6.59095	5.52231	6.23266	6.22202	6.75491	6.62263	6.61491	5.9058	7.18765	6.29828	6.40731	6.27367	5.4438	6.76535	6.49092	6.47051	7.53284	6.28797	6.43447	6.13461	5.66928	6.78515	6.45518	5.90499	7.26725	5.39688	5.88694	7.12364	6.06059	7.31062	6.54047	7.10821	6.57393	7.27433	6.78955	5.60032	5.81815	6.43634	5.79838
ALDH6A1	8.34526	8.79741	8.77803	8.8525	8.82367	8.08457	8.25406	8.04592	7.50448	8.34526	8.35546	8.19089	8.89273	8.80015	8.56835	8.53565	8.89299	8.82932	8.80906	8.64113	7.94282	7.68059	8.2575	8.51286	7.90479	7.95985	8.23914	7.96135	8.17873	8.22896	9.09314	8.63127	8.78124	8.76019	8.59146	8.15319	8.20311	8.09848	8.10603	7.80679	8.02385	7.69226	8.43789	8.45691	8.49431	7.78484	8.57662	8.72169	8.81017
ALDH7A1	8.02334	8.04385	7.87058	7.83508	7.93701	7.57149	7.59877	7.38976	7.58535	8.02334	8.11561	8.05058	7.87932	7.95525	7.93493	7.64478	7.95142	7.57973	7.69285	7.79477	7.86904	7.58848	7.57895	8.07509	7.54954	7.90088	7.7439	7.41286	7.94139	7.64425	7.7177	7.73763	7.94992	7.71234	8.07445	7.54745	7.67674	7.86563	7.93732	7.68122	7.83853	7.55758	7.6442	7.58918	7.71715	8.09397	8.02215	7.98507	7.65139
ALDH8A1	7.49002	7.34533	8.37469	7.54469	7.58519	7.4922	7.6471	8.02401	7.45738	7.49002	7.35758	8.15941	7.11322	7.29045	7.58067	8.09963	7.31789	6.73564	7.45434	7.62987	8.77509	8.98295	8.03847	7.72766	8.2007	7.05092	8.15293	6.49553	7.08423	7.84774	8.31666	8.0825	7.47057	7.91741	8.61737	7.25765	8.76655	7.81884	6.72641	6.17127	6.65867	8.24543	7.24753	8.03886	8.23155	7.3938	7.28935	7.5483	7.28877
ALDH9A1	8.10886	8.20485	8.74496	8.23555	8.25705	8.54439	7.8043	7.88574	8.40665	8.10886	8.11064	7.7255	8.11743	8.11237	8.62258	8.18124	8.6737	8.54694	8.14574	8.31732	8.71746	7.582	7.64749	8.86802	8.20847	7.7418	8.44011	8.19805	8.33229	8.42559	8.46413	8.25756	8.19048	8.0341	8.12292	8.48151	8.80735	8.38885	7.88444	7.97392	8.09598	8.03003	7.68841	8.07658	8.20221	8.03335	8.476	8.57512	8.76117
ALDOA	11.8838	11.4108	11.0353	12.0401	11.6458	10.6985	10.7182	10.9252	12.2591	11.8838	10.652	10.5598	10.8808	11.9846	12.0155	11.1863	11.5935	11.9103	12.1058	11.088	12.1096	10.6499	11.1136	12.0067	12.7337	10.5978	11.1436	12.0889	10.6361	11.884	11.6773	11.3575	11.5628	11.4828	11.6541	11.425	11.5628	10.9855	11.5921	11.5178	11.3733	11.478	11.3011	11.6123	11.1846	11.4511	10.7192	12.0528	11.7958
ALDOB	6.39265	6.14671	6.30394	6.76068	6.12986	6.58705	6.59673	6.57943	6.52003	6.39265	6.62893	6.76718	6.38672	6.41252	6.14131	6.17098	6.39318	6.21871	6.81823	6.54218	6.57178	6.71054	6.27325	6.48835	6.3447	6.63895	6.29253	6.15536	6.60072	6.40815	6.8125	6.07894	6.26297	6.20818	6.5694	6.73671	6.67256	6.41482	6.28326	6.60109	6.289	6.27538	6.59219	6.23706	6.50261	6.23706	6.9695	6.42185	6.26601
ALDOC	10.4568	9.3364	9.29994	9.65016	9.35345	8.60023	9.26917	9.7192	9.44008	10.4568	9.05585	9.11782	9.25943	9.72889	9.59496	9.77771	9.62105	9.57813	10.2686	9.03004	9.91612	9.27592	9.64372	9.56569	10.8967	9.16679	8.78775	10.6832	8.65603	9.41274	10.2643	9.88683	9.63622	9.94968	9.93037	9.04191	9.59746	9.42036	9.26208	9.11557	9.21833	9.31535	9.32037	8.91626	9.72936	9.71517	9.02742	10.6965	9.68995
ALG12	9.13274	8.60098	9.08707	9.66566	9.04224	9.12632	8.51151	8.61543	9.73299	9.13274	8.25618	8.70654	8.63092	9.68319	8.98638	9.57386	9.26933	8.80448	9.61948	9.26466	9.11312	9.38446	9.11788	8.88793	9.36699	9.15326	9.12323	8.99745	8.16537	9.38808	8.17091	9.30821	8.97671	8.90065	9.77284	8.35628	8.89795	8.76406	9.07479	9.57795	9.70822	8.22154	8.6312	9.45225	9.66779	8.81592	9.27825	8.85058	9.63338
ALG13	9.27402	8.29845	8.69363	8.64879	8.67873	9.5747	9.51158	9.43604	9.08783	9.27402	8.87427	8.39879	8.85354	9.48253	9.82225	9.02114	9.59418	9.37425	9.41558	9.33501	9.17228	8.66896	8.53005	9.3151	8.9088	8.42272	8.80187	8.89479	8.70588	9.0475	8.68792	8.98433	9.19004	8.72863	9.31329	8.7557	8.88175	8.86867	9.52743	9.23616	9.09088	8.45921	8.9968	9.1813	8.69411	9.07035	9.1442	9.34573	9.33648
ALG3	8.19611	9.0848	8.12916	8.43532	9.03717	8.97075	8.30474	8.63087	9.01481	8.19611	8.75281	8.67571	8.81993	8.97529	8.05715	8.34086	8.29086	8.89564	8.55416	8.43497	8.6325	8.95712	9.05711	8.8466	8.83154	8.35894	7.84537	8.83869	8.49832	8.14575	8.77562	8.99794	7.74108	8.793	8.76828	7.90261	8.98259	8.79032	8.70107	8.54796	8.61156	7.88384	9.07726	8.59608	8.07145	8.5312	8.91561	8.72334	8.95461
ALG5	9.51164	8.56149	9.44941	9.40925	9.47014	9.38979	10.0043	9.99063	9.50574	9.51164	9.17138	8.88094	9.14294	9.78706	9.83422	9.17704	9.55867	9.84112	9.42917	9.35435	10.1474	8.99211	9.30776	9.98024	9.74601	9.04492	9.36615	10.0993	9.10349	9.39219	9.53357	9.21223	9.27675	9.22501	9.17559	9.12318	9.59016	9.8098	9.87651	9.73661	9.73021	9.05927	9.28804	9.5383	10.0697	9.68769	9.13483	9.39954	9.55726
ALG6	8.06896	7.85662	8.59819	7.67436	8.11463	8.64905	7.59816	8.51826	8.87872	8.06896	8.46586	7.90945	8.34554	8.6465	8.32783	8.19678	8.50046	8.57042	8.37928	8.89299	7.62117	8.27531	8.15175	7.99333	7.65835	7.8017	8.64639	7.4361	8.44099	7.87662	8.59383	8.11763	8.04878	8.13136	8.02692	8.02608	8.88171	8.10545	8.31867	8.22979	7.83799	8.63172	8.82088	8.37271	7.98535	8.07652	8.33225	7.32087	8.08109
ALG8	7.91679	8.12626	7.88443	8.75945	7.9976	8.10605	8.6296	8.01291	8.17686	7.91679	7.76064	7.74501	7.94846	8.37572	8.74834	7.98791	8.39243	8.7747	8.66378	8.22228	8.47806	7.20809	7.98726	8.69179	8.32971	7.11271	7.96564	8.78868	7.71327	8.18221	8.38213	8.14557	7.662	8.3076	8.01348	8.16609	8.21146	8.44773	7.85577	8.37608	8.29099	7.81572	9.09583	7.69105	7.96422	7.57077	8.69626	7.7331	8.7954
ALG9	7.87809	8.62954	8.26748	8.32369	8.20766	7.60517	7.47602	7.54321	7.24116	7.87809	8.58803	7.9825	8.66716	8.11644	7.88343	7.06374	7.55802	7.80504	7.8327	8.3141	7.58569	7.96829	8.63829	7.45179	7.64599	7.15936	8.05074	7.38032	7.63615	8.11791	8.07189	8.02109	7.65182	7.76721	8.02261	7.90659	7.88897	8.33754	7.91866	7.55804	7.69235	8.04806	8.34606	7.87999	7.65643	7.60137	7.95893	7.93391	7.65346
ALK	7.464	6.32203	6.42197	6.71433	6.08732	6.07082	6.99727	6.79372	6.26946	7.464	7.60819	7.30963	6.95992	6.88039	6.56418	6.20621	6.44815	7.25815	6.26096	6.54574	6.35826	6.42473	6.8586	6.14449	5.6746	7.08643	6.48802	6.44377	7.61746	6.21083	5.75123	6.10428	7.10179	6.73358	6.37767	7.46045	6.19335	7.03095	7.0353	6.26611	7.3256	7.16003	7.40445	6.76264	6.14856	6.73434	6.52264	6.42824	6.19237
ALKBH1	8.05199	8.34873	8.29396	7.98363	8.14361	8.33576	8.00373	7.91629	8.0513	8.05199	8.25677	7.88633	8.23401	8.08834	8.61964	8.14916	8.64341	8.1151	8.05692	8.31618	7.88175	7.87157	8.29445	8.13061	8.05726	7.90448	8.16853	7.60304	7.90073	8.20172	8.53525	8.27593	8.33055	8.20536	8.20379	7.89836	8.20983	7.74397	8.04004	8.16019	7.80283	8.50156	8.4289	7.78861	8.01331	7.87758	8.2766	7.6684	8.28065
ALKBH4	6.61897	6.76768	7.39818	7.09081	6.98297	7.10088	7.05826	6.9546	6.57136	6.61897	6.74882	7.28368	6.89624	6.72233	6.73537	6.86741	7.00318	6.85839	6.72067	6.51996	7.03181	6.83556	6.69004	7.16713	7.50879	7.16188	6.69039	7.39475	6.69439	6.94311	6.69193	6.41151	6.68002	6.86708	6.90217	7.23132	7.35128	6.83463	7.13435	7.22461	6.95238	6.73679	7.08511	6.95731	6.73679	6.73679	7.24674	7.04122	6.78448
ALLC	7.21566	7.38175	8.36008	7.73984	6.60846	6.77258	7.11107	6.92267	6.89014	7.21566	7.95994	7.01247	6.95416	6.30076	7.25294	6.50245	6.82899	6.18751	6.48383	7.10824	7.74748	7.65814	7.29078	6.7768	8.26615	7.54419	7.47843	7.53401	8.77019	6.87933	7.22671	8.40125	6.17309	7.40889	6.88259	6.72325	7.46172	6.28007	8.29903	8.05305	6.46903	7.11447	7.24451	7.3577	7.14739	7.32751	7.35713	7.08538	7.23143
ALMS1	8.15082	8.20482	8.15063	8.14405	8.03018	7.39368	7.59851	7.19801	7.41443	8.15082	7.91995	7.59843	8.22634	8.04025	7.9978	7.87186	8.06388	7.86677	8.04173	7.9462	7.64191	8.24493	7.60601	7.76054	7.55479	8.10753	7.77913	7.67314	7.92661	6.82742	7.56808	7.72946	7.86975	8.14243	8.28489	7.79946	8.22494	7.53111	7.82552	7.54262	7.81507	7.52215	7.44394	7.52773	7.91401	8.16499	7.52758	8.21943	8.34085
ALOX12	5.01726	5.03936	5.71873	5.97622	5.15405	4.65454	5.24914	4.78015	5.09168	5.01726	6.34718	5.71517	6.51564	4.98129	5.21407	5.53149	5.34142	5.00224	4.40151	4.47899	5.04237	6.5048	4.65636	4.54489	5.05404	5.05404	4.86969	4.17997	5.5218	4.16864	4.20715	4.24717	5.98594	5.53624	4.9124	4.64843	4.78646	5.85305	6.25417	4.67804	5.93088	5.26672	5.88584	4.9763	4.9763	4.9763	4.9763	5.32407	5.03078
ALOX12B	7.16363	7.18508	7.30552	7.92393	7.03429	7.1254	7.20742	7.34034	7.99281	7.16363	7.72813	7.44451	7.85416	7.6633	7.70623	7.07647	6.93572	7.32176	7.42038	7.72913	7.18637	7.30918	7.89042	7.04852	6.75814	7.20494	7.27485	6.82451	7.47402	7.25386	7.99803	7.41975	7.03074	6.97301	7.18963	7.04781	6.57313	7.58636	7.75615	7.61445	7.32221	7.20984	7.88937	7.15304	7.08329	7.20684	7.17768	7.40161	7.71392
ALOX12P2	7.03291	6.56486	6.75261	6.87236	6.84469	6.80478	6.89167	7.67509	6.35835	7.03291	6.59597	7.55029	7.91035	6.77616	6.76824	6.89129	6.98758	6.34588	6.55148	6.65836	6.74429	7.53442	6.84673	6.78215	7.32559	7.57642	6.03922	6.26261	6.67873	6.87084	6.38829	7.23087	7.8889	6.6321	6.59731	7.64533	7.28638	6.87835	6.18886	7.06436	5.88582	7.27865	6.89484	7.07592	7.10626	7.05936	7.33808	6.11116	6.28529
ALOX15	7.15006	6.92306	7.32697	6.98292	7.62663	7.46328	6.95855	7.29071	7.64583	7.15006	6.96921	7.65393	7.0228	7.09728	6.9774	7.64397	7.25174	6.61427	7.21018	6.82379	7.49905	7.96613	7.14933	7.4616	8.15454	7.70129	6.87101	7.26591	6.44869	7.53155	7.44401	6.95563	8.09298	7.11686	8.00868	6.83295	7.42412	6.75296	7.25599	6.6489	6.91746	7.18181	6.76678	7.12059	7.50454	7.39716	7.02038	7.61512	7.46822
ALOX15B	7.08443	7.46668	7.5356	7.15572	7.46353	7.60445	7.35036	6.93488	8.58693	7.08443	6.98648	8.26254	7.34719	7.26735	7.20277	7.78116	7.60378	7.08473	7.60628	7.07548	7.96619	7.77843	7.89653	6.72161	7.96023	7.99191	6.81989	7.31004	6.84205	7.13096	7.99692	7.15248	7.60888	7.5801	6.40123	7.61335	8.35449	8.17905	7.76401	7.20014	5.86444	7.75686	7.93089	7.11529	7.1051	7.32272	6.99869	7.65516	7.61883
ALOX5	5.90458	6.07324	5.99349	6.26721	6.08303	8.87772	6.18325	6.30993	7.41341	5.90458	7.0891	7.57423	7.67778	6.71287	7.30685	6.0083	6.9586	6.16438	5.70433	6.01035	5.70708	6.58774	6.74372	6.1625	6.22825	6.47861	5.57562	6.58022	6.41095	6.38369	6.0277	6.10678	6.22922	6.35067	6.04112	7.2905	6.94895	6.64423	6.91021	6.34039	6.71747	6.41078	6.30763	6.56261	6.28009	6.69482	6.3199	6.17445	7.36896
ALOX5AP	7.75466	7.32842	8.37459	7.3478	7.88981	10.9976	9.58873	9.4395	10.3556	7.75466	8.36006	8.70708	8.38243	8.30745	10.3818	9.0057	9.28161	8.44688	8.31221	9.46527	9.09094	9.277	8.86056	8.42734	8.20082	8.1625	9.2996	6.31676	9.05777	8.09256	9.2708	8.11834	8.30563	9.00877	8.96266	9.39768	9.45068	9.18521	8.66934	8.93176	6.24529	9.85636	9.29892	8.61631	9.78017	8.06089	7.17014	7.94943	8.84572
ALOXE3	8.40235	8.7199	8.20177	8.72048	8.4871	8.31116	8.68322	8.0552	8.29663	8.40235	9.01465	8.41365	8.80035	8.42814	8.44812	8.28885	8.50691	9.30219	8.44918	8.45585	7.56829	8.16752	8.4127	7.8736	7.56518	9.23827	8.53362	8.3417	9.26713	7.75886	8.72334	8.59356	8.09731	8.20942	8.43495	8.89554	8.55745	8.70494	8.05168	8.13979	8.39204	9.04996	8.89338	8.07362	8.60836	8.03314	8.67113	7.95822	8.29859
ALPI	8.59021	8.89187	8.67719	8.54962	8.61524	8.71835	8.47004	8.79952	8.50465	8.59021	8.87199	8.61178	8.93032	8.86063	8.7837	8.81572	8.75556	9.11739	9.03363	8.83863	7.26356	8.90612	9.10949	8.27277	7.59219	7.45098	9.27226	9.05131	9.13761	8.79715	8.23134	8.25501	9.10268	8.41865	8.89207	8.91876	8.49519	8.38763	9.15401	8.47312	8.38592	8.58172	8.37554	8.93875	9.62918	7.96974	8.71368	8.22274	8.81259
ALPK1	10.8889	10.7429	11.439	10.9389	10.6414	10.9501	10.2263	9.95837	9.89399	10.8889	10.5798	10.8646	10.6038	11.2123	10.8837	10.8922	10.6132	10.6494	11.0207	10.4842	11.0365	10.4044	10.8296	10.8296	10.7206	10.1301	10.5117	10.545	9.77129	10.6596	10.3962	10.4898	10.4064	10.8035	11.1066	10.095	11.4567	10.5339	10.9871	10.3445	10.4395	9.57652	10.1741	10.8913	10.5685	11.0936	11.2456	10.9116	10.9096
ALPK3	8.21757	8.0326	8.31298	7.62957	8.05421	8.0183	7.19689	7.22276	7.67143	8.21757	7.6172	7.73568	7.42098	8.87852	7.67315	8.296	8.42102	8.20396	8.5102	7.39085	7.92544	7.56604	7.37522	7.35515	8.31639	7.60771	7.43456	8.00289	7.48418	7.87034	7.76978	7.42209	8.16612	8.921	7.48661	7.56346	7.33372	7.74207	8.72825	7.39281	7.54358	7.51823	7.65157	7.75343	7.56275	7.69524	9.06745	7.27781	8.31054
ALPL	9.13778	9.24203	9.4658	8.77775	8.74204	11.761	12.952	12.2514	9.55037	9.13778	11.3541	11.5615	10.2853	10.3141	9.9126	10.2211	10.3868	9.63545	8.92064	10.0532	12.2317	9.46775	9.59367	11.5331	8.65691	9.77575	9.16598	7.97977	9.1089	11.9165	9.49806	9.3684	10.325	9.2663	10.4333	10.7317	11.1886	10.5683	10.4459	9.23096	9.98257	8.49976	9.30306	10.0152	9.34972	12.1256	9.36782	12.6231	9.93643
ALPP	7.52962	7.23879	7.55164	7.916	7.47528	7.44507	7.26316	7.84082	7.13754	7.52962	7.90335	7.49433	7.60912	7.80812	7.35531	7.62076	7.08769	7.54394	7.6231	7.82762	6.80247	7.63655	7.7903	7.08709	6.8195	7.89667	8.03916	6.91187	7.75015	7.52639	7.02697	8.23963	7.45852	7.84907	7.13842	7.46489	7.40475	6.93822	7.68895	7.27101	7.64553	8.18995	7.82718	7.0606	7.84978	7.16353	7.49753	7.0718	7.50594
ALPPL2	9.85908	9.07174	8.97053	8.76239	9.51584	9.54207	9.19375	9.32472	8.92774	9.85908	9.76312	8.8986	10.297	9.54192	8.73084	9.09502	9.36243	10.0477	9.34654	9.29049	8.66446	9.1562	9.70074	8.4516	8.56489	10.115	9.14243	9.61438	9.94439	8.52872	9.63555	9.63609	9.42195	8.22537	8.18095	9.88418	10.171	9.40523	9.15596	8.99546	9.45574	10.2245	9.16619	8.98139	9.67487	8.59307	9.84159	8.55165	9.63683
ALS2CL	10.2516	8.43373	8.75747	8.58197	9.10043	9.19237	9.00511	9.12649	9.30513	10.2516	8.74872	9.49642	8.89927	9.12001	8.6903	9.5862	8.56557	8.96456	9.20249	8.86532	9.76401	9.3188	9.69601	9.1042	9.7333	9.46318	8.87991	9.86434	8.87975	9.24973	9.69172	9.14644	9.04841	8.53946	9.1882	9.04511	9.82542	9.39882	9.03057	9.34731	9.01792	8.20582	9.15326	9.64534	8.86499	9.10312	10.1012	9.0437	9.61587
ALX1	8.0391	8.0604	7.74229	8.05772	7.98026	7.85113	8.2525	7.87195	8.1398	8.0391	8.77937	8.38258	8.43897	8.0843	7.96213	8.17873	8.06546	8.41973	7.72196	8.00185	7.836	7.49002	8.51421	7.81241	7.03361	8.29493	8.055	7.68202	8.3121	7.53881	7.6286	8.74668	7.72989	7.96258	8.30467	8.15274	7.6171	7.81091	7.85971	7.85193	8.1538	7.9905	7.84124	7.72883	8.06193	8.18032	7.55573	8.73466	8.03581
ALX3	6.98994	7.21564	7.05287	6.72745	7.4983	6.50627	7.11571	7.11096	7.33563	6.98994	6.4354	6.67712	7.11736	7.30141	7.00963	7.20466	6.82862	7.31105	7.02845	7.2386	6.86055	7.32242	6.99354	6.7249	7.07684	7.65316	6.79066	7.26427	7.33609	7.03108	7.33986	7.37296	7.49539	7.60182	7.78944	6.80828	6.66448	6.74899	6.38553	6.19318	7.24834	7.47213	7.62473	6.29821	7.05542	6.58929	7.23128	6.96084	7.30727
ALX4	6.44165	6.42851	6.32577	6.30108	6.74629	6.50985	6.32577	6.16976	6.25073	6.44165	5.78019	6.52436	6.32281	5.98991	5.75672	6.81339	6.45228	6.14403	6.38484	6.51383	6.40271	7.37683	5.77017	6.52583	7.38652	6.59437	5.83692	7.19079	5.16159	7.0364	6.27678	5.99882	7.64078	6.05967	6.27862	6.44132	7.27786	6.12876	6.23022	5.75041	6.29623	6.62933	7.67535	6.19451	6.33355	5.57975	6.55827	5.80662	6.53008
AMACR	7.17851	7.52148	7.36823	7.30707	7.43004	6.32226	7.11427	7.348	7.3013	7.17851	6.96937	7.21051	7.1041	7.32024	7.68014	7.38379	7.60398	7.39784	7.53256	7.30326	7.6107	6.82431	6.01275	7.61452	6.75891	7.00956	7.41526	6.74865	7.35337	7.19947	6.52756	7.15712	8.06912	7.58977	7.18003	6.96358	8.06522	7.89226	6.32411	6.55285	6.6565	6.56099	6.84973	7.58476	6.52757	7.9414	7.40112	7.89674	6.92495
AMBN	6.67681	6.96244	6.2234	6.06055	6.24593	5.93999	6.10476	6.16606	6.06722	6.67681	7.15611	6.0412	5.5458	6.34406	6.13705	6.44203	6.69083	6.31504	6.54235	6.49324	5.57796	6.33873	6.06875	5.64784	5.91703	7.05305	6.38926	6.39669	6.59092	6.65788	5.83576	6.56206	7.06119	6.72004	6.30361	6.08957	5.9728	6.62018	5.67135	5.96117	6.59006	5.86837	6.58498	6.62899	6.15562	5.55825	6.78929	6.16548	6.84208
AMBP	8.1902	7.84191	7.44567	7.97926	7.53281	7.35068	8.64959	7.71383	7.43577	8.1902	7.70364	8.31357	7.80143	7.36465	7.63093	8.2195	7.74513	7.023	7.87905	7.67355	7.67896	8.54927	8.41424	7.52447	8.61125	8.32594	7.17927	7.21111	7.23681	8.52243	8.3056	8.31438	7.61331	6.72697	7.48011	8.5304	8.17322	8.13881	7.84379	7.58849	7.30261	7.87476	7.9761	7.24688	7.60153	7.70584	7.24688	8.95771	8.0333
AMBRA1	7.02198	7.83104	7.12656	7.12656	7.13446	7.73888	6.96415	7.31658	7.5019	7.02198	6.97426	7.38279	7.02681	7.41234	7.53577	7.40471	7.78069	7.63014	7.01344	7.28782	7.28139	7.00121	6.85117	7.5094	7.54711	6.87426	6.94727	7.55131	6.75188	7.81279	7.0337	7.04096	7.73529	7.65657	7.40635	7.15489	7.25862	6.60125	7.35265	7.38044	7.55737	7.25934	7.06827	6.99619	7.14434	7.27549	7.26305	8.14644	7.02353
AMD1	9.02658	8.99899	8.73654	8.08139	8.6527	9.18781	9.04263	9.11308	8.8746	9.02658	8.54979	8.38474	8.60139	8.90442	9.33495	8.62147	9.03744	9.18588	8.98045	8.65845	9.16583	8.61855	8.316	9.22699	9.35411	8.47014	8.94826	9.05293	8.75655	9.10559	8.6479	8.88855	8.88462	8.44983	8.51563	9.15903	8.89471	8.80185	9.18185	9.09703	9.04116	9.39118	9.01824	8.96938	8.82216	8.4558	9.00107	8.68346	8.49146
AMELX	5.84363	5.92617	6.60953	6.66607	6.39783	6.31598	6.18557	6.51007	5.80935	5.84363	6.57586	6.43592	6.09612	6.9745	5.71769	6.00682	6.65255	6.24395	6.02187	5.76151	6.10789	6.67324	6.57614	5.87104	6.09411	6.45828	6.40819	5.45881	5.44068	6.67981	6.87463	6.43697	6.71298	6.23338	5.71851	6.63922	5.82806	6.0322	5.25713	6.09131	6.53817	6.0165	6.25543	6.26689	6.04699	6.8025	6.72694	5.91621	5.68795
AMELY	6.54061	6.31168	6.2427	6.59508	6.38174	6.09442	6.16343	6.35999	6.71795	6.54061	6.4845	6.77731	6.08836	6.88671	6.38749	7.13503	5.8881	6.40372	6.75903	6.65916	5.83532	6.12557	6.02561	5.80186	5.78342	7.03782	5.52906	6.77984	6.34507	7.17546	5.63957	6.14159	6.52704	7.21361	6.25102	6.99415	6.97631	6.56927	6.71699	6.43002	5.06638	6.47776	6.55463	7.1812	5.89712	6.08733	6.66982	5.40816	6.97781
AMFR	8.14612	8.64256	8.23054	8.32168	8.1129	7.90112	7.50726	8.00465	7.81289	8.14612	7.98507	7.55428	7.95848	8.14819	8.06742	7.81559	8.11999	8.20599	8.0354	7.89514	7.86289	7.9848	8.16847	8.48536	8.33439	7.8931	8.09121	8.85893	8.20921	8.01526	7.61842	7.94053	8.49588	8.03112	8.31761	8.11326	7.96002	8.35261	8.12408	8.13267	7.98145	7.61641	7.94628	8.5929	8.05233	8.14979	7.97483	8.3156	7.95571
AMHR2	6.86178	7.22228	7.04672	6.99149	7.05306	7.31222	6.96109	7.61417	6.4487	6.86178	7.1188	7.46831	6.69403	6.91087	6.63752	7.19475	6.99767	6.68986	7.05167	6.74598	6.90303	7.54215	7.32777	6.78125	7.7032	7.84571	6.71116	6.91893	6.54728	7.29622	6.37412	6.57138	6.97995	6.91839	6.95091	7.28048	7.0967	7.59392	6.92588	7.13071	7.44353	7.67554	7.57957	6.76876	7.05912	6.59955	6.99658	6.92301	6.76664
AMIGO2	7.03078	6.2013	5.79587	6.50399	6.48983	6.07089	6.36139	5.76813	6.81692	7.03078	5.80517	6.34909	6.70798	6.18385	6.31713	6.08503	6.06765	6.03952	6.0034	5.43163	6.68127	6.38348	6.41511	6.63737	6.76331	6.46266	6.70451	6.6596	6.49722	7.96335	5.19502	6.39221	6.67106	6.66023	6.02653	7.15235	6.53581	6.37487	6.46111	6.76145	6.53356	6.43729	6.84945	6.27786	6.57948	6.00218	6.77942	6.3247	6.0527
AMMECR1	9.00701	9.43241	9.62047	9.79951	9.51762	9.23659	9.97711	10.0069	9.57441	9.00701	9.39395	9.48988	9.27111	9.2797	9.73484	9.07069	9.66738	9.66648	9.11095	9.2225	9.84808	9.96	8.74165	9.44233	10.5106	9.73035	9.67193	9.57903	9.51033	9.49267	9.26141	9.51259	8.58953	9.78906	9.54933	9.75959	10.0614	9.23312	9.30703	9.78088	9.52109	8.76114	9.20192	9.5204	9.48744	9.6496	9.78383	9.79193	9.95255
AMN	8.86291	8.26507	8.45833	7.88053	8.62414	8.75342	8.53123	8.24369	7.91342	8.86291	8.03512	8.8145	8.71386	8.67996	7.72295	9.11488	8.50012	8.43981	8.61452	8.72397	7.93101	8.72758	7.92973	7.70032	8.17718	9.28701	8.58762	8.16992	8.61762	8.45702	8.77829	8.2716	7.69205	8.42341	7.37313	9.36581	9.37911	7.33557	8.38247	8.83816	8.97069	7.83013	8.76692	8.69492	8.81788	7.82186	8.76534	7.78186	9.19779
AMOT	6.36973	7.57094	6.89436	6.54472	6.5145	7.68583	6.61521	6.38264	6.31557	6.36973	6.88117	6.71035	6.60647	6.53549	6.43412	6.40331	6.25052	6.56179	5.88648	6.11572	6.67882	7.80861	6.92903	6.63445	7.26097	6.79824	6.96853	6.69933	6.99851	7.44646	6.71904	6.9418	6.89403	6.46402	6.56009	5.94109	6.70944	7.39005	6.82446	6.16998	7.53513	6.02827	6.84787	7.3874	6.03821	6.85873	6.91517	7.12079	6.73675
AMOTL2	8.111	8.43205	8.12416	9.16696	8.69816	8.90892	8.78798	8.46154	9.08733	8.111	8.38174	8.20311	8.60347	8.92436	8.78803	8.55037	9.10011	8.76605	8.16741	8.92864	9.39792	8.23116	8.40962	9.22753	8.5983	7.64787	8.48765	8.49756	8.13252	8.93421	8.34754	8.52761	8.29852	8.79055	8.6471	9.19323	8.79549	8.5721	7.92743	8.85613	8.64413	8.44436	8.44436	8.91267	8.6472	8.44436	8.51098	8.79377	8.49909
AMPD1	7.02228	6.74067	6.39594	6.85024	6.61942	7.51925	6.27477	6.78358	7.34537	7.02228	6.80654	7.26512	6.71805	6.57967	7.24978	6.72743	6.74064	6.54354	6.46917	7.03074	6.88647	6.89673	6.58821	6.85307	6.56955	7.31509	7.43931	6.91824	7.21758	6.58197	7.21508	7.06139	6.39597	6.88998	7.11304	6.45511	6.87645	7.20631	6.87254	6.2823	7.23755	7.46328	6.8145	6.64178	6.85167	6.86128	6.43501	6.54489	7.30525
AMPD2	9.1936	9.08638	9.45851	9.06659	9.26668	8.71522	9.05808	9.11012	8.5196	9.1936	8.97613	9.25912	9.40098	9.32497	8.80698	9.19125	9.03443	9.15383	9.42586	8.52213	8.65949	9.15415	9.26798	8.84086	9.11283	9.22348	8.87066	8.92505	8.96049	9.09297	9.31867	8.80578	8.93585	8.90004	9.33923	9.02486	8.6988	9.36895	9.33136	9.04387	8.97623	9.04925	8.76301	9.02798	9.33308	8.5963	9.04994	9.12988	9.43829
AMPD3	6.76287	5.95298	6.35019	6.37394	6.50099	7.54903	5.75386	6.04811	6.67923	6.76287	6.4075	6.34433	6.75302	6.77691	7.32082	6.72617	7.02475	7.02747	7.56015	6.58002	6.75266	5.87429	5.94246	5.9097	6.69037	5.81817	5.71704	6.21658	5.92144	5.93359	6.542	6.5969	7.00652	7.27534	6.73027	7.04907	6.18784	6.13884	6.22816	6.24966	5.51855	6.47211	6.57354	6.61883	6.21987	6.21515	6.7077	6.35537	6.68161
AMPH	6.41857	6.369	6.69561	6.46677	7.0063	6.33474	8.77068	7.26843	7.29528	6.41857	7.80633	7.36082	7.37144	7.83691	7.20438	6.51458	7.12581	8.86493	7.02484	7.29458	5.99631	6.48167	6.80415	6.96146	5.8453	5.70925	6.58684	6.51645	6.82736	5.81243	7.11482	7.67147	5.78825	5.19995	7.06371	7.56206	7.1685	6.94642	6.87025	7.27938	7.43369	9.10923	6.42904	6.93844	8.06624	5.95032	6.63916	5.86746	6.61568
AMT	9.57945	9.68461	9.84086	9.24994	9.70991	9.00859	9.09159	9.34472	8.49971	9.57945	9.12383	9.54405	9.21194	9.73644	9.74003	9.63795	9.9787	9.24111	9.34531	9.47466	9.39318	9.48295	9.11576	9.38055	9.64349	9.31591	8.84882	9.19538	8.56383	9.21636	9.39492	9.05865	8.84444	9.38212	9.39604	9.25204	9.9638	9.57266	9.46645	9.42309	9.26106	8.78699	9.18749	9.62521	8.98193	10.0498	9.13963	9.92523	9.13811
AMZ2	10.611	10.2676	10.6872	10.7243	10.485	10.1659	10.4364	10.1079	10.2783	10.611	10.9249	10.3973	10.6008	10.4271	10.7461	10.2647	10.4545	10.6115	10.2909	10.5448	10.3966	9.98619	10.1173	10.4311	10.1764	10.1935	10.6156	10.2974	10.6593	10.2823	10.4746	10.6108	10.41	10.4695	10.6465	10.3531	10.3588	10.3498	10.3038	10.2919	10.3955	10.4023	10.1552	10.5018	10.7293	10.5839	10.0578	10.2577	10.5759
ANAPC10	7.12428	7.9308	7.81691	8.57943	8.22583	7.74059	7.87761	7.85705	7.99738	7.12428	7.26712	7.2702	7.84969	8.05832	8.8624	7.82085	8.24452	8.04593	8.39449	7.52115	7.96075	6.58746	7.26753	8.47532	7.7719	7.31999	8.04722	8.48811	7.3535	7.68629	5.74936	7.94699	8.44437	8.24376	8.22424	8.10073	7.44072	7.79682	8.02013	8.08634	7.90571	8.45166	8.60531	7.22935	8.52256	7.72449	7.6269	7.3218	7.11059
ANAPC13	9.45796	9.99712	10.0151	9.35189	9.84673	9.35602	9.84944	9.42471	9.31789	9.45796	9.27808	9.29904	9.55322	9.70336	9.99958	9.62732	9.9832	9.85094	9.63366	9.90308	9.95402	9.13497	9.24382	10.0638	9.49993	8.96682	9.63747	9.52333	9.60592	9.74878	9.98434	9.78156	9.54902	9.70225	9.38263	9.57055	9.60355	9.48325	9.4272	9.60869	9.604	9.99936	9.72949	9.46735	10.0139	9.32741	9.32417	9.22104	9.69446
ANAPC2	8.76164	8.83142	8.64086	8.47867	8.01802	8.27955	8.58113	9.03794	8.142	8.76164	8.52417	8.65596	8.32916	8.5676	8.54774	8.22082	8.44612	8.38658	8.72822	8.91417	8.1445	8.59866	8.59525	8.53543	8.71274	9.21352	8.22927	9.09027	7.92778	8.67764	8.42507	8.69259	8.55402	8.71335	9.16144	7.31842	8.78284	8.42913	8.84418	8.42126	8.75861	8.60962	9.27509	8.55578	7.70543	8.18674	8.44738	8.79215	8.94372
ANAPC5	11.3125	10.7453	11.6086	11.7954	11.2126	10.8116	11.2041	11.2245	10.8505	11.3125	10.6909	10.952	11.084	11.7615	11.7302	11.3035	12.0174	11.5472	11.1976	11.4431	11.6109	10.9051	11.0846	11.2996	11.3137	10.189	10.7325	11.4629	10.367	11.2623	10.9205	11.2112	10.9376	11.1546	11.0009	10.9678	11.6714	11.5071	11.277	11.3541	11.2059	11.4122	11.6559	10.595	11.1795	10.531	11.6654	10.7283	11.9392
ANG	8.37736	9.28496	9.26944	9.12048	9.20409	8.14822	8.66291	8.4969	8.16648	8.37736	8.35452	8.23429	8.22055	8.66693	8.99582	8.38354	8.74899	9.05761	9.01972	8.54937	8.59913	8.67704	8.44994	9.04818	9.51332	8.21984	8.58653	9.84257	8.3872	8.50363	9.74256	8.67895	9.0796	8.91067	8.97498	8.63254	8.09543	8.2945	8.50325	8.32762	8.70817	8.53599	9.15557	8.84024	8.53599	8.53599	8.53599	8.87572	8.5892
ANGEL1	7.71015	8.02457	7.78353	7.92729	8.27236	8.84941	7.59151	8.00129	7.95918	7.71015	7.6055	8.17789	7.86779	7.61173	7.58951	8.62082	7.99615	7.7633	7.72273	7.69764	8.0977	8.42479	8.11699	8.36859	8.44112	8.00649	7.57579	8.02937	7.54959	8.33281	8.54576	8.05578	7.90477	8.10988	8.15563	8.12337	7.35535	8.26794	7.90862	7.39121	8.03933	7.71378	8.29278	8.33366	7.71378	7.71378	8.26661	7.99618	7.75802
ANGEL2	7.74096	7.57002	7.57002	7.95035	7.4628	7.57423	6.17417	7.20605	7.39345	7.74096	7.87034	7.44984	7.35367	7.82027	7.63686	7.441	7.85157	7.60753	7.39268	7.48471	7.2484	6.84666	7.00876	7.86559	7.12236	7.19084	7.37226	6.94531	8.05142	7.11658	7.1502	7.81152	7.45987	7.63657	8.05705	7.17313	7.02102	7.25561	7.56725	7.2729	7.47095	8.127	7.99154	7.27538	7.28305	6.95737	7.50235	7.40096	6.95567
ANGPT1	5.74387	6.02797	6.20697	6.65233	5.98429	7.81115	7.18	7.11237	7.29936	5.74387	6.6902	6.12492	7.69973	6.09705	6.13879	7.06564	7.3525	5.91477	6.26873	7.33653	6.93173	5.61515	6.24834	7.3716	5.94086	6.33539	6.30847	6.43296	6.74308	6.86903	6.81443	6.81489	6.34209	6.28877	5.88674	7.01865	6.95269	6.88068	6.70567	6.7201	6.10658	5.98019	6.89477	7.11395	6.18744	5.93505	7.53086	6.19108	6.85623
ANGPT2	7.33644	6.91664	7.53509	7.05231	7.92847	8.68898	9.22617	8.21477	7.73843	7.33644	7.62416	8.05319	6.79955	7.7681	7.62064	8.1168	7.9261	7.0392	7.61766	8.39492	8.87728	8.1195	6.9442	8.73647	7.89964	7.49209	8.18168	7.62514	7.22016	7.86728	8.33401	7.46506	7.18446	8.63519	7.02645	7.73461	7.25535	7.40902	7.52114	8.64809	8.2111	7.9489	7.45001	8.2895	8.29057	7.45001	7.64747	7.78799	7.50296
ANGPT4	7.96626	7.77023	7.76832	7.5899	8.12393	8.68575	7.86256	8.46928	7.52055	7.96626	8.59681	8.09107	9.09472	7.62474	7.89642	7.99245	7.80942	8.54772	8.04331	7.83563	6.98044	8.05672	7.95698	7.36931	7.37973	8.67764	7.92643	7.96765	8.47383	7.32807	7.05615	7.95007	7.21361	8.44023	8.0621	7.76587	9.22875	7.84845	8.35056	7.70647	7.81157	8.55382	8.34504	7.72842	8.39934	7.65142	8.2353	7.51815	7.52486
ANGPTL2	13.7599	12.5623	11.8901	12.756	12.6992	10.9936	12.7514	13.1524	13.0599	13.7599	11.9582	12.2246	11.9643	13.433	12.6877	12.7664	12.9138	12.0976	12.4272	12.3682	13.9446	12.7907	11.781	13.5471	14.5112	11.5958	12.6551	13.7	11.7597	13.4612	11.3045	12.535	11.7771	12.6285	11.9386	13.1958	13.4472	13.5497	13.0683	13.4472	13.3102	11.5153	12.0822	12.7441	12.8244	13.2868	12.7707	13.5	13.1423
ANGPTL3	7.00895	5.81128	5.95898	6.5859	5.9954	5.92762	6.56364	6.68126	6.22114	7.00895	6.28003	6.38849	6.85436	6.0433	6.00394	6.39222	6.57464	6.02917	6.24977	6.63446	5.68134	6.59807	6.13859	6.29705	6.98468	5.90984	5.79775	7.13097	6.42651	6.93161	7.00327	6.91986	6.62282	6.10301	6.47713	5.4701	5.95624	7.27138	6.45835	5.71413	5.81218	6.31815	6.31815	6.31815	6.31815	6.31815	6.31815	6.6851	6.37563
ANGPTL4	10.7478	8.99315	8.86575	8.60465	9.67875	11.4306	9.66348	9.93052	10.943	10.7478	9.30224	9.35682	9.29441	10.1442	10.662	8.85877	9.89956	10.6681	12.8462	8.67647	10.0272	9.77347	9.57043	10.0218	11.9155	9.38298	9.03415	11.0484	8.53939	10.1943	10.7664	10.9103	10.8355	11.032	11.3349	9.46922	9.31383	9.02478	9.67071	8.92448	8.60528	9.88337	10.9273	9.24704	11.288	10.0378	9.55382	9.55085	9.29463
ANGPTL7	10.4371	6.04471	6.26301	7.43076	8.34284	8.4937	6.54446	6.90953	6.4391	10.4371	5.96162	6.40087	6.50836	10.2304	6.28983	8.01755	7.55497	8.16413	9.40958	7.81876	6.71896	10.1878	10.0995	6.84596	6.85562	8.01069	8.21611	6.52206	8.17321	6.20446	9.00694	9.15205	8.06202	8.77417	8.08207	6.48494	7.03208	5.71786	7.33819	7.433	8.07442	8.03983	7.43162	7.58445	8.04404	8.03391	7.52633	7.80177	7.4896
ANK1	7.97924	7.0021	7.45424	7.88273	7.99791	8.28539	7.93175	8.04851	8.20923	7.97924	7.9149	7.94387	7.88124	8.16447	7.66235	8.10947	7.44493	7.34781	8.01259	8.03993	8.00678	8.12021	7.81945	7.71331	7.91603	8.28578	8.08448	7.20195	7.81085	8.19413	8.27119	7.52772	7.64525	8.40604	8.09899	8.00452	8.07179	7.72734	7.63015	7.14572	8.00399	7.85976	8.24089	7.98752	7.51198	8.39698	7.97662	6.98772	8.06736
ANK2	8.53984	9.24334	8.67741	8.75674	9.37232	8.63553	9.2349	9.84213	9.70653	8.53984	8.63744	8.4169	8.24378	9.27359	9.21913	8.72419	9.66823	9.2609	8.58562	8.8585	9.41269	8.72679	8.68669	9.56416	9.36545	8.56917	9.47172	9.33819	9.44791	9.14199	8.60184	8.68621	8.91522	8.31474	8.95166	9.2471	8.81488	9.27299	9.41521	9.57026	9.61573	9.89379	9.0783	8.966	9.13434	8.82817	8.94323	8.88601	8.5482
ANK3	10.969	9.08195	8.89153	8.78574	9.49641	9.69592	7.39746	7.90438	8.24413	10.969	8.35507	7.91524	8.83851	9.28953	8.30025	8.18438	8.54282	9.99712	12.1482	8.5421	9.45553	8.051	8.74414	9.80958	9.77814	9.40375	9.18203	10.1844	9.08251	8.60801	9.33534	8.70207	8.62838	9.90915	8.62107	8.81814	9.25382	9.01149	9.78123	9.47101	9.04405	9.22077	9.38316	9.29842	9.39293	9.14414	8.87539	8.86907	8.94863
ANKFY1	8.11583	8.24849	7.68675	7.28369	8.18114	9.01554	7.79236	8.0606	8.85508	8.11583	7.93201	8.81553	8.17492	7.88574	7.78872	7.96248	7.99949	7.654	8.06312	8.14608	8.41779	8.25982	8.36279	8.26084	8.52508	8.16853	8.0198	8.75914	7.46491	7.99568	8.55927	8.51156	7.33881	8.04135	7.92994	7.99329	8.41543	8.56735	8.32471	7.79566	8.03878	6.98935	7.71482	8.45905	8.68702	8.13843	8.64978	7.91204	8.57029
ANKH	10.1192	10.0891	9.84256	9.56873	9.67999	8.65134	8.9573	9.90184	9.26426	10.1192	9.2504	9.15766	9.30223	9.88763	9.5256	9.25426	9.90923	9.41216	9.55991	9.37203	9.99504	9.07319	9.31657	10.3098	10.5767	8.81254	10.1082	10.726	8.69659	9.69182	8.09386	9.33764	9.47341	9.42699	9.73058	9.77218	9.79142	9.9239	9.92723	10.3154	9.98624	9.63121	9.22368	9.22368	9.68608	10.418	9.82502	9.52775	9.27132
ANKLE2	8.05472	7.74601	7.63135	8.1236	7.83424	8.08267	8.01701	8.0467	8.31878	8.05472	7.95696	8.0939	8.04379	7.93774	8.06266	8.15594	8.36819	8.11059	7.95994	7.79664	7.71386	7.84055	8.02196	8.0666	8.05806	7.48784	7.9522	7.85109	8.2261	8.1954	8.44904	8.16039	8.07242	7.97137	7.96894	7.96964	7.98218	7.77373	7.82532	7.82428	7.85071	8.29555	7.65093	7.91531	8.08397	7.81843	7.83924	8.19531	8.04898
ANKMY1	10.323	10.7527	10.156	10.3784	10.1233	10.297	10.6165	10.863	9.40217	10.323	10.6665	11.2793	10.7438	10.5588	9.93762	10.5682	10.387	9.85191	9.67439	10.3475	10.885	10.5254	10.0473	10.5263	10.7904	10.2112	9.66856	10.0068	9.61534	10.318	10.673	10.3845	10.8155	9.83219	10.3507	9.80433	9.56135	10.9089	10.2775	10.7322	9.5989	9.5763	10.0456	10.379	10.0938	10.5764	10.6463	10.7078	10.767
ANKMY2	8.55668	7.56301	8.2823	8.50022	8.75452	8.34719	8.1838	8.46555	9.0856	8.55668	8.05222	8.33866	8.27017	10.0823	8.19572	7.9715	7.75904	8.4277	8.03335	8.19118	8.94392	8.43728	8.35503	8.75489	8.67747	8.63225	8.09545	8.32313	8.11041	8.67757	8.38864	8.46487	8.41813	8.15413	8.45243	8.19135	8.3469	8.75393	8.40071	8.32602	8.92344	8.509	9.53514	8.10054	8.59613	8.49182	7.88037	8.59492	7.67636
ANKRA2	7.15813	7.71252	7.85741	7.55265	7.70201	7.40717	7.3027	6.46882	7.23822	7.15813	7.32903	7.36706	7.31	7.36672	7.98305	7.33401	7.29206	7.74241	7.67173	7.85574	7.48103	7.54263	7.10282	7.37273	7.16083	7.01519	7.20282	7.25504	7.18051	6.50911	7.77579	6.92752	7.66071	7.36312	7.32837	7.01122	8.01811	6.87302	7.50757	7.14442	7.50424	7.32478	7.29572	7.29572	7.29572	7.29572	7.29572	7.65554	7.35208
ANKRD1	5.90873	5.84593	6.79178	6.50629	6.09365	5.79714	5.60565	6.37662	6.13247	5.90873	5.86094	5.82518	5.78742	5.97622	5.71998	6.08541	6.49807	5.199	5.55441	5.91187	6.54341	6.04421	5.46655	6.7401	6.93558	6.31648	6.31755	6.28787	6.09065	6.78128	7.46547	6.78397	6.48697	5.43445	5.39504	5.06426	6.21314	5.4239	6.79913	4.71251	7.14241	6.19158	5.80003	6.35006	7.63713	5.64359	5.64359	5.92643	5.68789
ANKRD10	7.99381	8.37614	8.76006	8.9652	8.49889	8.34169	8.19969	8.44882	8.47042	7.99381	8.39686	8.46004	8.12941	8.84033	8.80894	8.54261	8.75705	8.98705	8.28405	8.6772	8.06445	8.33112	8.10839	8.24277	8.41391	8.07096	8.25275	8.17224	8.19712	8.39327	7.99355	8.13787	8.35668	8.2466	8.32427	8.69714	8.56263	8.56263	8.79264	8.7287	8.242	8.66055	8.46609	8.04102	8.71931	8.32646	8.20865	8.55785	8.23513
ANKRD11	7.56414	8.17001	7.38647	7.1487	7.8024	7.45665	7.5673	7.2174	7.25646	7.56414	6.87156	7.42636	7.2473	8.06883	7.76042	7.83574	7.87704	7.50639	7.98876	7.93495	8.00626	6.9605	6.52903	7.55738	8.06645	7.38999	7.39352	7.09596	7.05432	7.74613	7.76084	8.20488	7.0977	8.17747	6.57013	6.65328	8.66164	7.86245	7.77937	6.67192	7.05328	7.97142	7.55262	7.0057	7.91015	7.15739	6.9081	8.23482	7.42714
ANKRD12	9.46053	9.57748	9.31197	9.01996	9.47511	8.84685	8.53301	8.61488	8.89951	9.46053	8.96874	9.02761	8.69208	9.7313	9.41317	8.94898	9.38177	9.33608	9.17262	9.18309	9.31111	8.5633	8.34386	9.65474	9.13185	8.56634	9.18721	9.17677	9.21119	8.80054	9.28918	8.96516	9.35297	8.92438	8.99254	8.28012	8.80618	9.27441	9.20149	9.29745	9.52352	9.30939	9.86662	8.9233	9.03864	8.79095	8.90908	9.06054	8.8427
ANKRD17	8.95491	8.74636	8.29802	8.78373	8.77447	9.02563	8.88442	8.82303	8.66	8.95491	8.45034	8.6049	8.79639	9.03031	9.01717	8.76817	8.93639	8.85391	9.02559	8.77883	8.82401	8.30519	8.51534	8.98313	9.00622	8.63592	8.74795	8.74458	8.80497	8.73686	8.37717	8.87068	8.82772	8.64217	8.51259	8.83185	8.97599	8.91715	9.02563	8.97599	8.68219	8.46585	8.99517	8.80904	8.5745	8.6963	8.73431	9.01587	8.89913
ANKRD2	8.19038	7.16465	7.02016	7.0014	7.16839	7.12013	7.33883	6.98573	7.39094	8.19038	7.64599	7.15228	7.92392	7.36407	6.84137	7.55756	7.10963	7.07796	7.44372	7.50218	6.35695	7.78303	7.46186	6.52749	7.58628	7.82141	7.49224	7.322	7.58544	7.66685	8.93548	7.54453	7.43161	6.68598	6.6783	7.70369	6.85848	6.64823	7.2973	7.2505	7.66693	7.70489	6.94203	7.73019	7.18955	8.12177	7.66706	6.24444	7.32613
ANKRD26	8.12234	9.01321	8.86462	8.90511	8.28126	7.93696	8.02707	7.67261	7.61552	8.12234	8.29278	8.89359	8.35063	7.9981	8.49353	8.29942	7.48179	8.55576	7.83351	8.22197	8.05948	8.10714	8.70465	8.2391	7.26367	8.12176	8.89885	8.261	9.31903	7.56932	9.01414	8.39554	8.5885	7.41183	7.6801	8.99799	6.92556	7.89012	8.37356	8.73354	8.46388	8.2664	7.93447	8.05163	8.25982	8.16554	8.00814	8.94143	8.37644
ANKRD27	8.13579	7.6403	7.91059	7.02544	7.95958	8.19964	8.2168	8.56504	8.51269	8.13579	7.77615	7.72688	7.83562	8.05143	8.53788	8.10211	8.67435	8.54167	8.12476	7.75489	7.69408	7.6953	7.73289	7.85914	8.26873	7.76308	7.7929	8.10515	7.85198	8.6969	7.63072	7.93673	8.12774	7.73038	7.94914	7.50389	8.16206	8.29571	8.13911	8.29352	8.63686	8.30014	8.19599	7.49783	7.99468	7.76323	7.69372	8.56328	8.23892
ANKRD28	9.01713	8.73237	8.41131	8.19901	8.80919	9.012	9.83931	9.33551	9.904	9.01713	8.96284	8.52755	9.40873	9.39988	8.8507	8.53789	9.13226	9.70455	9.23462	9.6535	9.03643	8.41452	9.14991	9.37011	8.24503	8.37863	9.19821	9.02803	9.32586	8.6552	9.55296	9.40108	9.51453	9.38314	9.10161	8.67819	8.6397	8.55224	8.77433	8.90077	8.7522	9.75771	9.41839	8.85293	9.51753	8.4884	8.68225	8.27615	9.09506
ANKRD34C	6.60321	6.15902	6.22585	6.71454	6.10246	6.21371	6.38904	6.35035	6.35075	6.60321	6.03854	6.30615	5.97425	5.8673	6.23356	6.12458	6.57792	5.88511	5.93424	5.98402	7.01832	7.01839	6.50734	6.5074	6.64474	6.62348	7.07237	5.92523	7.07867	6.29026	5.45062	5.87438	7.02435	6.47724	6.86812	5.84031	6.40867	6.43758	6.64018	6.60529	6.4875	6.32317	6.32317	6.32317	6.32317	6.32317	6.32317	6.68666	6.38011
ANKRD36	8.46236	8.60243	8.462	8.45421	8.61918	7.8145	8.65591	8.50839	9.12007	8.46236	8.53201	8.31934	8.61007	9.00225	9.11246	8.66921	8.90928	8.89306	8.47518	9.02702	8.52116	7.90875	8.16426	8.54098	8.06487	8.00162	8.34503	8.18902	8.33054	8.59574	8.76553	8.37476	7.90574	8.6161	9.0393	8.81448	8.59243	8.70212	8.59458	8.11891	7.93486	8.20315	8.62257	8.14953	8.91026	8.55581	8.00828	9.05761	8.53176
ANKRD36B	8.60624	9.98319	10.1517	10.2293	9.89464	8.62911	9.76836	9.36368	9.55619	8.60624	9.65202	8.99429	9.39306	9.87639	10.0948	9.48276	10.2796	10.2299	9.26948	10.0971	9.58974	8.17256	8.83421	9.54698	8.99786	9.18939	9.44474	9.31639	9.62374	9.0302	9.78579	9.63153	9.14994	9.18266	8.20815	9.17072	10.5754	9.86754	9.18849	9.42537	9.60465	8.68629	9.01134	9.26795	9.2382	10.2178	9.53325	10.4199	9.34527
ANKRD36BP2	6.26336	6.25319	7.67694	6.7193	7.12465	7.58589	6.72654	6.82231	6.46857	6.26336	6.40065	6.98801	6.37643	6.6793	6.61359	6.80904	6.75497	6.38855	6.57407	6.82429	7.38099	6.84811	6.39532	6.87167	7.07637	7.30373	6.83088	7.09335	6.96317	6.69775	6.42047	7.38866	5.94092	6.64632	5.94092	7.53288	6.19979	6.16014	7.75425	6.34876	7.88742	6.72128	6.89855	6.7604	6.61471	5.9958	6.62435	7.1855	7.61229
ANKRD40	8.57523	8.59024	8.21562	8.43066	8.52199	9.53233	8.81351	8.60165	8.17691	8.57523	8.41005	8.43321	9.06804	8.50753	8.83581	8.78349	8.96357	8.94428	8.4692	8.68441	8.94093	8.13178	7.4212	8.66072	8.79454	8.402	8.5602	8.70758	8.47	8.68375	8.1148	8.50063	8.87485	8.58093	8.65987	9.1686	8.18274	7.7159	8.84505	8.98763	8.76911	8.53617	8.53617	8.53617	8.53617	8.53617	8.53617	8.89783	8.59282
ANKRD46	8.14168	8.37743	8.25398	8.01228	8.3324	7.42117	7.88466	7.81848	8.12924	8.14168	7.76257	8.28472	7.91503	7.85157	8.01157	8.37767	7.71794	7.47476	8.01525	7.88126	8.52178	8.29581	8.12557	8.24766	8.40864	8.20494	7.93085	8.12439	7.96681	8.11695	7.80084	8.23639	8.30085	7.73936	8.29843	8.13707	8.06467	7.73089	8.34874	8.02958	8.01828	7.88414	7.84357	7.80359	8.05816	8.09013	7.93874	8.65394	8.1056
ANKRD49	6.83387	6.94688	7.57254	7.20611	7.43819	7.72682	6.99311	6.84264	7.49187	6.83387	7.59713	7.23421	7.36838	7.47051	7.40576	7.23819	7.18498	7.45887	7.32138	7.11265	7.39494	6.73808	6.30167	7.06907	6.86522	7.27047	7.31362	6.79075	7.39502	7.44117	7.72245	7.599	7.5608	7.61807	7.09226	6.63374	6.8007	7.39094	6.94986	6.92751	7.08351	7.12919	7.57209	7.28023	6.84609	7.68612	7.44469	6.78646	6.89316
ANKRD53	7.98488	8.57017	6.97072	7.75597	7.80007	8.05824	8.0728	8.10081	7.72207	7.98488	8.44538	7.58921	8.2874	7.71654	7.72354	7.47413	7.51631	8.55645	8.00623	8.04672	7.21698	7.87488	8.38541	7.27095	7.42509	9.22317	8.12786	7.44133	8.22755	7.75901	7.57269	7.48049	7.8658	9.2926	7.93079	8.28249	8.01838	7.55859	8.00574	7.55822	7.01244	8.68814	7.69035	7.88307	8.38572	7.8042	7.82208	7.5706	7.49043
ANKRD55	6.38725	6.51804	6.6519	6.81557	7.3108	6.86688	6.8613	6.72728	6.75381	6.38725	6.87925	7.1703	6.95285	6.94449	6.85496	6.43069	6.65191	6.57187	6.32217	6.83861	6.37847	7.2217	6.99138	7.00991	7.19094	6.79781	6.02674	6.25372	6.56923	6.63742	7.51061	6.88256	6.54184	6.82737	7.19993	6.70612	6.56918	6.34956	6.80603	6.0372	6.73397	7.17885	6.76626	6.7829	7.02136	6.30728	6.20109	6.72127	6.94327
ANKRD6	7.2094	7.57279	7.01902	7.47615	6.7928	7.4346	8.09012	7.4474	7.96806	7.2094	7.48454	7.12519	6.91242	7.11774	7.99968	7.5337	7.38285	7.17114	7.39493	7.45549	7.1433	7.25962	6.74493	7.668	7.53513	7.7065	8.02396	7.00284	8.32735	7.34499	7.78243	7.28753	7.49668	7.63872	7.92021	7.08459	7.27892	7.6751	7.14671	7.10229	7.21429	8.23811	7.24959	7.48353	7.82776	7.7328	7.17559	6.87855	6.76722
ANKRD7	5.40991	6.01847	6.03858	6.61186	6.19828	6.59803	5.55284	5.52402	7.07429	5.40991	5.85921	6.21035	4.75499	5.85011	5.62897	5.71695	5.88795	5.277	5.95673	6.12861	6.58963	5.94489	7.0954	6.42382	5.85064	6.33553	6.01633	6.51751	6.54116	6.2182	6.80268	4.49833	6.68096	7.16554	5.04932	6.04853	5.09308	6.40234	6.19132	6.24379	6.22312	6.408	6.39197	5.94942	6.11084	5.57149	6.42902	5.91836	5.62583
ANKS1A	9.51927	9.36702	9.11812	9.02448	9.38429	10.413	9.1736	9.46079	9.96032	9.51927	9.92522	9.56805	10.1071	9.36523	9.59801	9.49645	9.60551	9.56073	9.60646	9.59881	8.47229	9.43583	9.73418	9.09012	8.59257	9.85112	9.81232	9.47003	9.84729	9.32143	9.62899	9.71673	9.586	9.28145	9.63428	8.73822	9.87169	9.74564	9.39131	9.73229	8.96042	9.07319	9.78201	9.51038	9.61033	9.95173	9.35368	9.01059	9.66551
ANKS1B	7.29235	8.36568	8.32376	8.86096	8.64064	6.97434	7.03251	6.59464	6.70079	7.29235	8.02281	8.99893	7.25218	7.22233	8.46454	7.3739	7.42984	7.75976	7.25779	7.18343	7.10447	7.51791	7.38269	6.83533	7.07694	8.65169	7.47314	7.71226	7.96591	7.21512	6.62314	7.37937	7.29277	7.50145	8.14708	7.40886	7.70946	7.25197	8.01885	6.8668	9.07649	8.05188	7.36048	7.55606	7.71217	7.72896	7.27748	7.8698	7.29005
ANKZF1	7.74955	9.04005	8.93165	8.41026	8.28334	7.74787	7.05575	7.58638	7.57773	7.74955	7.51497	7.48724	7.62618	7.92876	8.01104	7.93875	7.968	7.80142	8.01463	7.63515	8.08839	8.4278	7.92433	8.10258	9.04086	8.34773	7.61234	8.52899	7.57473	8.47414	9.14525	8.79285	8.50584	8.84745	8.75936	6.42289	7.70357	7.62481	7.45968	6.96883	7.8799	8.08326	7.62176	8.24668	7.82368	7.7779	7.31357	9.02815	8.2028
ANO1	7.40189	6.774	6.83868	7.3887	6.69622	7.44612	7.96876	8.123	7.94839	7.40189	6.98858	6.53987	6.60125	7.74743	7.46683	7.16418	7.45475	8.29977	7.95643	7.22648	7.38523	7.47221	7.49162	7.40431	7.88512	7.21937	7.38201	7.88466	6.91162	7.13538	7.44715	6.73428	7.40252	6.82938	7.09079	7.61303	7.30444	7.2756	7.47993	8.19676	7.91566	7.3319	7.33153	7.33153	7.33153	7.33153	7.33153	7.69648	7.3887
ANO10	6.97489	6.78747	7.56267	7.16013	7.24735	6.9634	8.15545	7.25688	7.221	6.97489	6.85343	6.62702	7.17559	7.65996	7.15252	6.99611	7.02087	7.80286	7.26091	7.20595	7.5845	6.4904	7.25414	7.46164	7.32074	6.85655	7.08215	8.03466	7.3242	7.58704	6.56709	7.11372	7.06111	7.21344	7.95137	6.84801	7.32118	7.72386	7.44579	7.34209	7.10507	6.88603	7.37368	7.63805	6.59304	7.20973	7.87397	7.00763	7.34465
ANO2	6.81777	6.65819	7.12131	6.57198	7.32121	7.53361	7.16521	6.90963	7.17122	6.81777	7.37035	6.6721	7.81296	7.2171	6.59778	7.38818	6.89289	6.9718	6.74349	7.38142	6.71169	6.95716	7.65877	6.3981	7.03977	7.15985	6.59174	6.57821	7.20525	6.9724	6.79104	8.03014	6.26358	6.94725	6.53457	7.19152	7.12323	7.0964	6.6053	7.19234	7.10134	6.46682	6.8723	7.31406	6.50744	7.68954	7.37439	7.21526	6.83047
ANO3	6.19507	6.76497	6.89617	6.35641	6.15509	7.20677	7.45606	6.52574	6.19179	6.19507	7.3781	6.49411	6.7147	6.68873	6.08124	6.38862	5.66993	6.33307	6.24812	7.22243	6.75747	6.99354	6.88528	6.50205	6.62883	6.82038	7.15599	5.77875	6.73651	6.43749	5.92107	6.49998	7.02456	5.61166	6.09949	7.30727	7.20631	6.92123	6.447	5.67885	7.67889	6.75096	6.5079	6.5079	6.5664	6.5079	6.5079	6.87611	6.56558
ANP32A	9.94301	9.54202	9.71782	9.89225	9.43288	9.38798	9.38087	9.42883	9.69558	9.94301	9.77814	9.49298	9.53019	9.65695	9.68739	9.39779	9.85166	9.82158	9.9442	9.46198	9.2587	9.79371	9.65307	9.46993	9.34469	9.49621	9.98778	9.58274	9.75746	9.54868	9.35201	9.7752	9.55229	9.72792	9.5011	9.60526	9.52714	9.68841	9.76056	9.66062	9.71553	10.0108	9.34231	9.60205	9.72367	9.74218	9.42992	9.5394	9.49484
ANP32A-IT1	11.0241	9.49311	9.79899	10.3485	9.95287	11.8218	9.69602	10.5848	10.1128	11.0241	10.6655	12.3116	10.8085	9.33685	9.94026	10.4806	10.9486	9.95503	9.54417	9.68198	10.817	10.6067	10.0059	10.6736	10.5452	10.3787	10.1612	10.1119	10.2804	10.569	9.77046	9.38337	11.1963	11.8958	11.7967	9.84785	9.16525	10.5691	8.47625	10.5186	10.9501	8.39764	8.95482	10.9359	10.8303	10.9584	11.429	10.7732	11.1968
ANP32B	10.7579	10.9601	11.0333	10.612	11.1042	10.8306	10.1575	10.7922	10.6313	10.7579	10.484	10.3388	10.5588	11.3288	11.1397	10.6386	11.3892	11.0531	11.1519	10.9358	11.1966	10.569	10.4486	11.154	10.731	9.98059	10.7531	10.0147	10.5853	10.5905	11.5059	10.8408	11.0601	11.1752	11.0576	10.5638	10.2736	10.4749	10.5606	10.4454	10.5313	10.7305	10.7374	10.76	10.9867	10.5953	11.2324	9.76058	11.1345
ANP32C	7.4737	6.38855	7.44062	6.73397	7.03613	6.93432	7.11743	6.42685	6.68815	7.4737	6.48313	6.76695	7.26017	7.0536	6.96613	7.13702	7.05435	6.47958	7.06604	7.38256	7.18727	8.00348	6.76929	6.87209	6.95195	7.06415	7.40942	6.30623	6.67288	6.69563	7.15166	7.56705	6.5476	6.86551	7.99891	6.75189	6.44617	6.5572	6.3916	7.1254	7.01858	6.82107	6.4758	7.23999	6.72968	6.5175	7.19474	7.77875	7.06455
ANP32D	8.04386	7.65041	7.21497	7.47201	7.28106	7.75455	7.98678	7.5576	8.25118	8.04386	7.30587	7.76346	7.32258	7.66427	7.77703	7.91086	7.70645	7.40375	7.75181	7.45604	8.24103	8.67093	8.07568	7.73012	7.83002	7.63418	8.20806	6.89142	7.6905	7.60173	7.57124	8.52671	7.59938	8.3544	7.43542	7.48629	7.42923	7.31746	8.19493	7.05077	7.62771	8.29754	6.91541	7.41845	7.84461	7.66071	7.63333	7.82562	8.21534
ANP32E	7.70336	7.02856	7.41784	7.40216	7.32358	7.16201	7.47564	7.92483	7.38558	7.70336	7.20133	7.19635	7.25158	7.51826	7.80791	7.33011	7.66324	7.83134	7.77069	7.32781	7.72424	7.13172	7.24857	7.65651	7.67858	6.97229	7.28477	7.82634	7.19348	7.39767	7.50033	7.48506	7.78874	7.49803	7.80415	7.23485	6.98152	7.31527	7.53743	7.48304	7.57653	7.20738	7.51636	7.52402	7.19488	7.78332	7.52637	7.04121	7.76101
ANPEP	8.7029	6.45229	7.10892	5.58042	8.19762	9.93136	9.5013	10.0919	10.8586	8.7029	7.12811	6.90555	7.20852	9.06964	10.1951	6.67499	8.74944	9.92505	9.1459	8.22533	9.41266	9.54292	8.86281	8.74703	8.51972	7.97017	9.15025	7.91218	7.6811	8.77372	8.39658	6.88583	8.33508	9.25503	7.22539	9.76755	8.86184	8.73945	8.16455	8.73748	9.14297	8.46113	8.46113	8.46113	8.46113	8.46113	8.46113	8.83441	8.5196
ANTXR1	9.44538	8.73432	8.84249	8.64623	9.70637	9.40885	10.2614	10.3212	10.9258	9.44538	9.09929	8.35848	8.65816	10.8734	9.74736	9.44976	10.3015	11.1374	9.20841	9.97498	9.66574	8.65138	9.30459	9.76956	9.76366	8.37836	8.9873	10.0346	9.33262	9.80863	9.82733	9.61179	9.45582	9.79395	8.30974	8.49665	8.86164	10.1229	10.6624	9.72992	9.70688	10.2951	9.64772	9.26778	9.21444	9.63496	9.61083	9.47015	9.18035
ANXA1	12.5365	11.4112	11.8704	12.1828	12.2527	12.3674	12.7194	12.9055	13.2305	12.5365	12.1189	11.1272	11.7616	13.0566	13.1145	12.0439	12.9004	12.8708	12.6261	12.456	13.0232	11.5975	12.2715	12.9104	12.8477	11.1726	12.2328	12.6951	12.0839	12.4373	12.122	12.757	11.8791	12.122	11.9912	12.8056	12.3413	13.1613	12.5655	12.5655	12.0641	13.2256	12.7781	12.3396	12.3886	12.3303	12.4566	11.8377	11.6631
ANXA10	7.38927	6.83129	7.57432	6.86435	7.25862	6.78883	7.17048	7.39993	7.64762	7.38927	7.84524	7.59882	6.91123	7.29754	7.31843	7.48711	7.03251	7.37618	7.14069	7.75367	7.08727	7.30216	7.12808	7.22749	6.74571	7.03313	8.11879	6.48431	7.31032	6.62024	7.22977	8.37831	6.82955	6.65726	6.63377	7.336	7.90001	7.73347	6.88403	6.97502	6.84841	7.46388	6.38438	7.15825	7.35059	8.09802	7.14052	7.03507	7.31192
ANXA11	9.48083	9.3928	9.3543	9.31597	9.75628	9.79088	9.61362	9.49415	10.2419	9.48083	9.1006	9.08673	9.15861	9.68158	9.57798	9.53511	9.70203	9.66684	9.47963	9.52811	9.88426	9.77339	9.52864	9.94079	10.029	9.32129	9.76691	9.93053	9.36833	9.71833	9.36737	9.65456	9.53661	9.25772	9.50342	9.30515	10.0667	9.53123	9.61442	9.75652	9.82781	9.70223	9.76495	9.40016	9.69011	9.67395	9.26441	9.73166	9.38322
ANXA13	6.78678	7.08238	7.33228	6.94436	7.1292	6.47431	7.37138	7.31548	6.74948	6.78678	7.02748	7.07784	7.14402	6.42251	7.16945	7.12698	6.59385	7.14447	7.01038	6.83779	6.4941	7.2045	7.24499	6.82169	7.02881	6.88343	7.5139	6.37777	7.71748	7.28226	6.87707	6.79806	6.65193	7.24743	7.7121	7.45584	6.9063	6.55516	7.19764	6.6455	6.85037	6.97552	7.67531	7.03179	6.83357	6.78777	6.9605	6.918	6.91346
ANXA2	11.2679	10.5276	10.9826	11.0904	11.2939	11.7332	12.471	12.0537	12.178	11.2679	11.0216	10.42	11.023	12.0256	12.4122	11.1836	11.9273	12.0225	11.5989	11.8335	11.9039	10.2684	10.9685	12.1121	12.0542	10.0995	11.3516	12.0075	11.2754	11.8566	10.8892	11.5649	10.9471	11.0571	10.8302	12.0041	11.8286	11.9853	11.689	11.9111	11.8175	11.0318	11.936	11.2563	11.5477	11.5233	11.1894	11.7558	11.5545
ANXA2P1	7.38202	7.20503	7.28095	7.1583	7.29158	7.4874	8.2179	8.24015	7.97924	7.38202	7.34628	6.70702	7.5979	7.95482	8.5098	7.0991	8.00743	8.3089	7.82937	7.72172	7.53383	6.88106	7.23505	7.61234	7.71803	6.98227	7.44878	7.57616	7.5793	7.61753	7.8021	7.36703	7.83753	6.60227	7.47761	7.19684	7.89346	7.55553	7.79992	8.12969	7.48217	7.50618	7.50618	7.50618	7.50618	7.50618	7.50618	7.86991	7.56316
ANXA2P3	7.68154	7.78144	7.57744	7.62652	7.3568	7.56031	8.48307	8.17262	7.95865	7.68154	7.30826	6.97007	7.21893	7.97658	8.42264	7.67124	8.15009	8.41067	7.66789	7.76564	7.95853	7.26441	7.27504	8.16195	8.43036	7.12298	7.89726	8.58375	7.62623	8.03337	7.42968	7.37639	7.82344	8.20845	6.65835	8.29898	8.16272	8.08308	7.85772	8.18922	7.69774	7.73214	8.11704	7.52964	7.52964	8.46465	7.52964	7.83494	7.57746
ANXA3	5.62592	5.68511	5.93112	6.12482	5.84319	6.70872	5.98565	6.42237	5.9939	5.62592	5.5516	6.07743	6.05864	5.98147	6.07157	6.04798	5.9703	5.57329	5.66765	6.02244	5.84249	6.23151	6.80748	5.92844	5.66229	6.79385	6.50541	5.41877	6.22154	5.59403	5.39598	6.26477	6.06213	6.26578	6.2631	6.7563	5.7387	6.27542	5.77437	5.52291	5.79262	6.23204	5.9943	5.90374	6.01628	6.36127	5.80812	5.9833	5.70121
ANXA4	10.2515	11.048	9.97259	10.808	10.5897	10.4596	10.7439	10.996	10.168	10.2515	10.1339	9.97622	10.1376	10.8836	10.6803	10.3107	10.8663	10.5449	10.3218	10.6205	10.8496	10.2189	10.2769	10.866	11.0568	9.93505	10.4761	11.2142	10.3128	10.6118	9.96303	10.5166	10.2863	10.223	10.0946	10.6099	10.5852	11.0649	10.7691	10.9416	10.7551	10.4968	10.5814	10.6574	10.6861	9.95983	10.3434	10.6626	10.7715
ANXA5	11.2025	10.808	10.8634	10.844	10.7007	10.8766	11.5545	10.8642	11.9493	11.2025	11.0138	10.1787	10.6987	11.0916	11.7845	10.682	11.2687	11.7744	11.4528	11.0612	10.9569	10.3232	10.4725	11.6073	11.3442	10.6843	10.8822	11.5437	11.2811	11.492	10.6302	10.8277	10.8328	10.8277	10.5501	11.5698	11.365	11.5585	11.2264	11.2782	11.3965	11.037	10.9782	10.9782	11.2432	10.9782	10.9782	11.3401	11.0349
ANXA6	8.17494	8.361	8.17782	9.39304	8.33993	8.47457	8.43193	8.61469	9.17968	8.17494	7.94379	7.66161	8.09496	8.79041	9.20494	8.67261	9.12631	9.33554	8.66332	8.63752	8.26608	8.33829	8.03863	9.18343	8.64628	7.79768	8.17303	8.76143	8.1799	9.15332	7.99236	8.61057	8.87965	8.78694	8.37978	8.34407	7.56669	8.6344	9.10962	8.90857	8.95218	9.29365	9.10576	8.58783	8.72758	8.23616	8.53111	7.81449	8.21511
ANXA7	8.45448	9.1702	8.99985	9.67186	9.04865	8.38308	8.1954	8.16609	8.75015	8.45448	8.3227	7.96041	8.34663	8.9281	9.08819	8.43009	8.92098	8.94001	8.92012	8.68508	9.37202	7.88874	8.25638	9.5261	9.12004	7.90534	8.97593	9.40229	8.70162	8.7729	8.48316	8.76035	9.00275	8.70758	8.76194	8.47844	8.71026	8.46297	8.97376	8.92803	8.95256	8.61508	8.61508	8.8711	8.61508	8.61508	8.80929	8.97788	8.67191
ANXA9	6.73557	7.0509	7.13923	6.28075	6.36327	6.02981	6.30436	6.77166	5.9598	6.73557	5.94882	6.45156	6.52327	6.34672	6.33835	6.89454	6.4559	6.54652	5.90532	5.83263	6.92092	6.93469	7.01196	6.50113	7.21212	6.29426	6.60612	6.8525	6.02713	7.16594	6.61738	7.07448	6.81146	6.89384	5.46862	5.83408	6.5643	6.54525	6.61936	6.9551	6.5318	6.53019	6.39621	6.85275	6.09697	6.08569	6.82775	7.41424	6.11872
AOAH	6.27167	5.37806	6.18484	6.12288	5.84981	9.03033	6.18466	6.2933	6.99223	6.27167	5.54446	6.84479	6.12397	6.02858	5.65769	6.60232	6.06505	7.96136	6.83704	5.72582	6.69022	6.90988	6.43173	6.92965	6.02565	7.28469	5.92767	6.4494	7.16262	5.79655	5.73158	7.15742	6.07701	6.21889	6.14439	7.2331	7.60959	6.70608	6.30103	5.76454	5.97581	6.4081	6.4081	6.4081	6.4081	6.4081	6.4081	6.7796	6.46629
AOC2	9.81289	7.91129	7.89384	8.17041	8.15902	8.66895	10.7086	10.6006	10.1481	9.81289	9.48047	9.19713	10.1773	8.57862	8.99382	8.60444	9.2399	9.75029	9.68685	9.23372	7.46529	8.41083	9.15994	8.61963	7.87993	10.791	9.12291	8.52578	11.0893	9.38975	8.94508	8.38612	8.67025	8.81632	9.08384	9.7786	9.36928	9.99837	9.24273	9.33943	9.35945	9.67986	8.89098	9.13678	8.70311	9.02601	8.53478	10.3207	9.2331
AOC3	7.5697	6.86523	7.63624	7.55571	7.08121	9.13666	8.29591	7.46719	7.38067	7.5697	7.28348	7.75867	8.14726	7.83116	6.85606	7.62339	8.04576	7.38929	7.27925	7.40108	8.25862	7.58853	7.29	8.75705	7.46176	7.01061	8.12218	7.13218	7.75701	8.08389	8.31656	7.42431	7.21507	8.51853	7.67687	7.63656	8.29687	6.68338	7.99454	7.57242	6.89194	7.99386	8.21607	7.61376	7.56742	7.11515	7.02333	7.87113	7.93876
AOX1	8.00205	9.03494	9.02456	8.86457	8.86549	8.2638	7.38394	7.44009	7.07149	8.00205	8.28276	8.67697	8.75991	8.37116	8.01307	8.29553	8.58901	8.7664	8.96118	8.89026	7.1411	8.12984	7.85997	7.48529	7.90917	7.82063	8.09229	7.68195	8.55412	7.45811	8.83184	8.72683	8.74864	8.82053	8.69679	7.09326	7.55066	8.05889	7.66385	8.1893	7.77337	8.72685	7.90094	8.25706	8.24351	8.31743	8.57361	7.04196	8.51635
AP1AR	6.30444	6.6894	6.81787	6.89332	6.33678	6.51557	6.45447	6.42471	6.60171	6.30444	5.90347	6.80597	6.7565	6.35136	6.63989	6.59157	6.72174	6.80218	6.24405	6.59981	7.24901	6.71553	6.45417	6.60637	6.32831	6.54693	6.32227	6.64199	5.80124	6.58632	6.98301	6.32645	6.45124	6.62434	6.54363	7.08572	6.27097	6.18395	6.80583	6.2234	6.46791	7.25146	6.62485	6.46439	6.68517	6.71569	6.31825	6.16253	6.04011
AP1B1	7.74075	8.13461	7.52412	7.61962	8.05646	8.70151	8.29924	8.01262	8.66495	7.74075	7.44618	7.81479	7.7148	7.96994	8.98964	7.69796	8.43659	7.86712	8.04113	8.08842	8.2163	7.83294	7.86979	8.33788	8.6636	7.66945	7.8588	8.39366	7.71367	8.50567	8.1073	7.49081	8.21417	7.94574	8.43026	8.08741	8.70418	7.80662	8.24112	8.21956	7.40803	8.40281	7.9866	7.91379	8.2693	7.76021	8.1484	8.09322	7.81237
AP1G1	8.86677	8.98967	8.54839	9.03623	8.80604	9.07576	9.43386	8.52797	8.69395	8.86677	8.27388	8.16073	8.67704	9.37892	9.77967	8.8011	9.29955	9.61434	8.8281	8.45367	9.8874	7.89786	8.26955	9.21117	9.51904	7.90388	8.76565	9.5573	8.41971	8.82833	9.02074	9.20462	9.17487	9.2976	9.38885	8.45488	6.94345	8.57573	9.38436	9.05685	9.13477	9.3723	8.81082	9.50009	8.34512	9.10897	9.49201	7.65368	8.78589
AP1G2	8.33751	8.15941	8.58314	8.72482	8.33914	8.13846	7.11804	7.68636	7.85804	8.33751	7.82979	8.05046	8.35356	8.56253	8.56279	8.79938	8.9443	8.38599	8.75891	8.47102	7.51999	7.72614	7.27325	8.29783	8.3265	7.80399	7.6883	8.10681	7.44475	7.67129	8.6914	7.50871	7.74424	8.60577	8.31536	8.18797	8.63838	8.18484	7.739	7.29972	8.31642	8.32097	8.87008	8.302	8.22143	8.25079	8.33914	6.7287	8.06215
AP1M2	7.00313	6.85909	7.51283	6.92149	7.43288	7.28671	7.52243	7.40092	7.83564	7.00313	7.0387	7.62563	7.1855	7.15879	7.06926	7.37802	7.03688	6.98814	6.96342	7.00035	7.18242	8.11113	7.48991	7.25288	8.19523	8.03255	6.42822	7.43181	6.62701	7.49925	7.20079	6.86954	6.60421	7.1905	6.66588	8.17009	7.8368	7.8903	7.56347	7.40446	6.73444	7.37959	8.23536	7.5711	6.82952	7.26089	7.37255	6.71044	7.03741
AP1S1	7.85213	8.38637	7.09845	8.39145	7.58249	7.61392	8.09826	7.94192	8.00559	7.85213	9.14786	8.60201	8.54816	7.98189	7.73158	7.91359	7.69769	7.74251	7.75288	7.80164	7.36524	7.96274	8.01283	7.33878	7.0398	7.57362	7.81295	7.8093	8.14137	7.93728	7.16681	7.18585	7.58888	7.47317	7.81281	7.62087	8.25933	8.00118	8.73417	8.31692	8.48604	8.25845	7.10803	7.71453	7.96117	7.85163	8.18501	8.37688	7.70468
AP1S2	7.19012	8.3133	8.3575	8.18965	8.28729	8.85637	8.71242	8.38066	9.02742	7.19012	8.03139	7.89089	8.01111	8.40366	9.06945	7.79107	8.02837	8.64201	7.67263	8.53947	8.90232	7.33323	7.97635	8.90877	7.98556	8.00912	8.39659	8.07169	8.73294	7.99358	8.48255	8.07252	7.69876	8.0989	7.56775	8.88547	8.55263	8.28605	8.29537	8.47344	8.11765	7.92657	8.05492	7.98088	7.92749	8.09141	8.25038	8.92007	8.66692
AP2A2	9.31528	9.37067	9.04015	8.99652	9.40726	10.4071	9.74772	9.60009	9.9857	9.31528	9.1786	9.63402	9.26659	9.71171	9.62126	9.70722	9.69865	9.23888	9.63257	9.63327	9.41167	9.72056	9.19908	9.67152	10.2015	9.47628	8.99898	9.69922	8.60369	9.87818	9.51453	9.72538	9.39577	9.65804	9.59557	9.51115	9.63186	9.46574	9.30503	9.50343	9.33498	9.57075	9.99248	9.85368	9.19003	9.30977	9.24288	9.59468	9.32411
AP2B1	10.1787	10.8226	9.92649	9.95212	10.2185	10.2968	10.1996	10.3294	10.66	10.1787	9.232	9.53619	9.40658	10.2594	10.341	10.4471	10.8712	10.1203	10.2338	9.94019	11.1369	10.1791	9.43767	11.0161	11.6437	10.1529	10.4021	10.3592	9.77027	10.89	9.64661	10.1865	10.8027	10.4723	10.0479	10.2008	9.43449	10.3908	10.4925	10.9483	10.3183	9.79673	9.97596	10.9572	8.77625	11.2017	10.6577	10.563	10.2935
AP2M1	9.71651	9.11768	9.46126	9.48277	9.36446	9.49589	10.0841	10.1757	10.5657	9.71651	9.04147	9.08672	9.24977	10.083	10.238	9.45273	10.065	10.1618	9.96007	9.82319	10.3629	8.93058	9.16505	10.2017	10.3779	8.51977	9.34969	10.5125	9.25945	10.4575	9.5247	9.51553	9.50308	9.4057	9.50992	9.54145	9.75964	10.1837	9.70591	10.2232	10.1628	9.33701	10.7371	10.3123	9.30152	9.30152	9.82268	9.54285	9.33932
AP2S1	10.9819	10.799	10.6508	10.476	10.6108	11.136	11.3411	11.2008	11.738	10.9819	10.6689	10.8786	10.8554	11.5472	11.1378	11.1737	11.1168	10.7902	11.0765	11.097	11.6884	10.9898	10.7687	11.2479	11.5689	10.433	10.5029	10.8931	10.1224	11.453	10.6146	10.9715	10.709	11.1259	10.7891	11.1658	11.3494	10.931	11.046	11.1512	11.024	10.8631	11.6446	10.9381	10.6734	11.1125	11.0213	10.6476	11.0282
AP3B1	9.65906	8.98551	9.0778	9.19963	9.54486	9.33402	9.29454	8.86724	9.11689	9.65906	9.31242	8.87023	9.0634	9.55325	9.40473	8.8015	9.61338	9.83137	9.19976	9.23354	9.26232	8.97619	8.60845	9.55835	9.60019	9.02679	8.99474	9.8901	9.03457	9.42816	9.30116	9.38712	8.99431	8.90266	9.12948	9.28751	9.71402	9.78881	8.95868	9.38678	9.069	9.1498	9.95127	9.55403	8.72877	8.91538	9.55054	8.93798	9.29501
AP3B2	7.19081	7.32761	7.53971	7.2171	7.54074	6.61917	7.02134	7.51084	7.00518	7.19081	7.05822	7.59633	6.98229	7.04417	7.14228	7.63951	6.98814	6.80642	7.13231	6.69283	7.54807	7.9468	7.32162	7.17487	7.97449	7.53531	6.88985	7.04344	6.58007	7.44177	7.47604	7.2885	7.74788	6.95875	6.21938	6.78408	7.13557	7.4536	7.18986	7.41972	7.71096	6.75493	6.93184	7.42945	7.13332	7.35462	7.69778	6.81759	7.64032
AP3D1	8.39208	8.98673	8.09456	7.86367	7.99144	8.73946	8.25452	7.91272	7.97003	8.39208	8.07346	7.81914	7.78593	8.21843	8.31326	8.29744	8.28691	8.42823	8.64822	8.5073	8.16963	8.37672	8.30768	8.39361	8.8312	8.18096	7.69719	8.82358	7.43663	8.60266	8.01204	8.38915	8.48564	8.59919	8.39211	8.09989	7.69211	8.55609	8.16773	8.31568	8.24027	8.59987	8.79632	8.59568	8.43443	8.25777	7.95823	7.75003	7.62557
AP3M2	7.76487	8.2289	8.19303	8.71089	7.76773	8.04006	8.11919	7.89628	7.77207	7.76487	7.70731	8.07399	8.08773	7.94154	8.19973	7.78589	8.34333	8.00773	7.43133	7.89304	8.47957	7.83838	7.88413	8.3206	8.90411	7.87282	7.67468	7.8988	7.76223	8.26273	7.61462	8.64339	8.4062	8.26023	8.17708	7.4166	7.31722	8.28702	7.8617	8.03088	8.23649	8.28592	7.96992	7.99555	8.17745	8.62978	8.16347	7.539	7.36337
AP3S1	11.6873	10.9406	10.752	10.5423	11.1011	10.2538	11.1086	11.1709	10.9828	11.6873	10.6632	10.5669	10.7765	11.3727	11.339	11.0562	11.3679	11.3458	10.9611	11.0831	11.5447	10.1247	10.5625	11.4576	11.3901	10.1665	10.8807	11.5785	10.5876	11.1447	10.7893	10.643	10.8941	10.8904	10.6816	10.9388	11.3557	11.3479	11.1941	11.297	11.182	11.0705	10.8208	11.2623	11.0683	10.7735	11.6128	10.6997	10.6831
AP4E1	6.71802	6.45224	6.76315	5.56876	6.96766	6.68276	6.52446	7.0698	6.68207	6.71802	5.91943	6.48892	6.45265	6.82561	6.78727	6.40303	6.6284	6.85459	5.77734	6.8539	7.25181	6.82648	6.84363	7.3713	6.63746	6.68516	5.70304	7.07152	6.41271	6.46063	6.84713	5.86949	5.80189	6.78352	5.81329	7.13407	7.29145	7.06578	6.32184	6.85151	6.87895	6.48648	6.48648	6.48648	6.48648	6.48648	7.10726	6.83393	6.54091
AP4M1	7.99948	7.68537	8.27649	8.11048	8.06183	7.65039	7.7785	8.33529	8.03881	7.99948	8.12407	8.38982	7.49293	7.80264	8.13984	8.3612	7.84502	8.23769	7.82294	7.89081	7.9952	8.02029	7.86228	8.04306	8.43632	7.98705	7.37582	8.25827	7.42787	8.35328	8.06624	7.64655	8.38252	8.21609	8.1227	7.05119	7.70042	7.42219	7.97605	8.53425	8.53497	8.56767	8.17765	7.54037	8.34061	7.61528	7.8543	8.06324	7.76442
AP4S1	6.71597	7.69454	7.02353	6.93331	6.78274	6.67094	6.79909	7.14356	7.0917	6.71597	7.13259	7.2436	6.67547	6.83873	7.57619	7.03998	7.10251	6.5679	7.04969	7.37932	7.17166	6.87903	6.42249	6.66019	6.97917	6.89528	6.99551	6.64366	6.93107	6.88975	6.53426	6.6712	7.25792	7.10061	7.40943	6.87918	6.74056	7.14173	7.0856	7.10345	6.40551	6.93584	7.02498	6.97388	6.72083	6.98214	6.70513	6.82649	7.41866
APAF1	7.55138	7.40752	6.61127	7.10871	7.14609	7.29758	7.44778	7.32939	7.43918	7.55138	7.01638	7.46135	6.95255	7.29585	7.38147	7.42288	7.03586	7.26398	6.99585	6.96502	7.81148	7.62932	7.22535	7.87344	7.42059	7.84758	7.11218	6.89929	7.17064	6.9974	7.27843	6.6858	7.16217	6.89429	7.11856	7.55804	7.39937	7.72569	7.48066	7.22543	7.66206	7.13244	7.11349	7.22598	7.15224	7.11349	7.11349	8.25313	7.136
APBA1	7.56165	8.28232	7.85177	7.89373	8.19686	7.44176	7.29495	7.82293	7.80813	7.56165	7.29689	7.27812	7.53477	8.19472	7.80864	7.73541	8.18523	9.11387	7.66338	8.13298	7.46849	7.35242	7.92762	7.45244	7.73541	7.95332	7.52976	7.95359	7.77185	7.46073	8.27752	7.47311	8.33748	8.15066	7.7496	7.96396	8.15028	7.04163	6.75309	7.95325	7.56268	8.14319	7.57813	7.72623	8.13723	6.98233	8.03058	7.32692	8.31396
APBA2	6.63532	6.92029	6.67232	7.32188	6.50345	7.77579	7.13778	6.84556	7.40147	6.63532	7.12225	7.31032	7.14662	7.01675	6.60619	7.29169	6.96093	6.46361	6.80704	6.86566	7.49822	7.7408	6.90652	6.66902	7.52493	7.50896	6.52354	6.88801	6.48648	6.56205	6.87278	6.5613	6.69386	6.54692	6.42299	7.9349	7.41878	7.45275	7.19517	7.54969	6.13188	6.21141	6.43911	7.44931	6.44152	7.59712	7.41654	7.49736	6.93042
APBA3	7.38145	7.12605	7.36518	8.25257	7.1323	7.33939	7.86592	7.62175	7.86291	7.38145	7.31226	7.49854	7.58606	7.89602	7.18841	7.72031	7.33129	7.14713	7.77912	7.62547	7.57226	8.40904	7.47699	7.56053	7.8292	7.65833	7.2829	7.33913	6.49254	7.97408	7.73236	7.66559	8.00516	7.43011	8.14653	7.31659	6.96892	7.3699	7.45485	7.59054	7.26753	8.52218	7.44735	7.13443	7.95613	7.3408	7.19289	7.03264	7.64046
APBB1	9.38367	9.87822	9.57054	9.90578	10.1154	9.23135	9.6351	9.55947	9.1669	9.38367	9.34826	9.59407	9.17139	9.57268	9.35071	9.61058	9.71401	9.46469	9.74872	9.41498	9.75388	9.87885	9.23281	9.58621	10.2253	9.75093	9.11942	10.0358	9.04111	10.0644	10.0334	9.71674	9.57653	9.85658	9.5852	9.83882	9.73181	9.42731	9.03342	9.01937	9.53792	9.73621	10.1916	9.47917	9.31514	9.45903	9.62471	9.21651	9.66837
APBB1IP	7.53597	6.9353	7.29362	7.00492	7.58415	10.6357	7.66841	8.24234	9.02912	7.53597	7.47798	7.30709	7.34241	7.33132	9.42373	7.27677	8.14857	7.15689	8.05721	7.54735	8.72821	7.38974	7.21756	8.9439	7.96768	7.34278	9.26633	7.90221	8.60496	8.38425	8.33509	8.78606	9.08351	8.5607	7.25022	8.79604	7.46009	6.74273	7.03317	8.07581	7.17384	8.21543	8.06375	8.48987	9.14624	8.11477	7.74929	6.63127	7.24766
APBB2	9.24088	10.1328	10.0532	9.90686	9.92439	10.5308	10.7244	10.3742	9.89085	9.24088	10.1463	10.2004	10.0108	9.30146	9.91864	9.87626	10.1216	9.76063	9.59805	10.1978	9.20278	10.3358	10.1953	10.227	9.57777	10.2487	10.1127	10.1342	10.2129	10.53	10.0007	9.85479	9.7346	9.8038	9.76531	9.95661	9.733	10.0239	10.3376	10.3045	10.264	9.29387	10.0805	10.5965	10.0725	10.3777	9.97713	9.68521	9.83628
APC	7.74646	6.83705	7.70682	7.55363	7.22486	7.606	8.43042	7.95479	8.51319	7.74646	7.75448	8.03624	7.24936	7.80352	8.04883	7.59301	7.84864	8.46224	7.46141	7.85953	7.96802	6.78763	7.15161	7.42877	7.40445	7.96767	7.88142	8.05195	8.22509	7.50237	7.89647	7.65478	7.44477	7.59484	7.17894	8.17526	7.94733	8.20263	7.99337	7.74378	7.18058	9.3678	7.24564	7.29754	9.15251	7.27982	7.17398	7.29389	7.25543
APC2	6.98678	6.81089	7.2603	6.91483	7.71212	7.00594	6.80619	7.14488	7.24738	6.98678	7.27733	7.97699	7.27845	7.49503	6.55399	7.44358	6.94462	7.1251	7.21238	7.45118	6.26663	7.80922	6.90977	6.44964	6.58655	7.47757	6.95087	6.78949	6.83142	7.12069	6.29814	6.6178	6.38549	7.67647	6.71006	7.70334	7.16599	7.53529	7.49647	7.32037	6.96953	7.76782	7.13476	6.75975	7.25229	7.63227	6.41091	7.24698	6.59097
APCS	7.82498	7.41321	7.62478	8.8453	7.70917	7.55242	7.89359	8.54981	7.64038	7.82498	8.13027	7.73304	8.05501	7.73772	8.00807	7.64598	7.39092	8.03526	8.02659	8.2881	6.80149	7.78224	7.94535	7.72887	7.47679	8.35681	7.98195	8.16154	8.40851	8.30516	7.88079	7.72353	7.67225	8.22349	8.14281	8.6491	8.48592	7.61831	7.60499	7.69976	7.0873	8.22926	8.14191	7.60425	8.02645	7.5685	8.472	7.18877	8.01368
APEH	7.55377	7.46909	7.62257	7.15553	7.70585	7.78495	7.69463	7.69972	7.67239	7.55377	6.90981	6.88163	6.94433	7.49226	7.64946	7.10467	7.68399	7.58414	7.0907	7.23577	8.18352	7.83055	8.50653	7.68324	8.20583	8.44549	7.55052	8.22434	6.69408	7.93766	7.24104	8.07921	6.67679	8.38851	6.87245	8.35471	6.73	7.93805	7.4732	7.82426	7.98435	7.38371	8.62098	7.83688	6.64718	7.231	7.73137	7.52586	7.88861
APEX1	10.2446	10.2446	10.1644	10.3785	10.5454	11.0315	10.7256	10.1208	10.5669	10.2446	10.5837	10.6438	10.4287	10.7311	10.7828	10.2894	10.7314	10.8327	10.5068	10.6921	10.1849	10.0982	10.2687	10.3839	10.3142	9.67502	10.2572	10.0408	10.2625	10.3988	10.9089	10.5949	10.2753	10.6362	10.3175	10.1934	10.5992	10.4434	10.0683	10.3094	10.1894	10.6919	10.1801	10.0851	10.737	10.6106	9.80566	10.5843	10.4992
APEX2	9.26318	8.89454	9.02213	9.09167	9.30293	9.39639	9.11252	9.25676	9.75379	9.26318	9.15308	8.68378	10.0178	9.11988	9.18712	9.18654	8.86794	9.7862	9.54545	9.53111	8.27239	9.92107	9.7523	8.72017	8.31217	8.99198	9.55925	9.6017	10.0116	8.76894	8.90164	8.50197	9.91904	9.5777	9.48924	9.65893	8.53104	9.49906	9.68869	8.7637	9.01725	9.9333	9.04553	9.33029	9.43083	8.93602	9.69036	8.34389	9.24265
APH1A	9.45083	10.3098	9.84307	9.85944	10.1283	10.0118	9.45277	9.68093	9.82952	9.45083	9.57225	9.45572	9.51264	10.0813	9.82902	9.83272	9.54931	9.98749	9.66668	9.76808	9.7609	9.74474	9.4649	9.77655	9.95348	9.56877	9.86075	10.4887	9.43242	10.2976	10.0795	9.82141	9.91497	9.89855	9.09184	9.93157	9.91968	9.75833	9.75719	9.74393	9.80476	9.55959	9.90798	9.84895	9.313	9.95064	9.86947	9.83638	9.97485
APH1B	9.7914	10.2075	10.0967	10.0939	10.0884	9.624	9.52864	9.56061	9.7244	9.7914	9.3912	9.69696	9.53043	9.82817	10.1783	9.94236	10.0465	9.91995	9.9811	9.92261	9.99132	9.83955	9.50597	10.1282	10.0558	9.34567	9.79635	9.74253	9.81574	10.3176	10.0721	9.62421	9.75695	9.99983	9.73629	9.89005	9.93252	9.98888	9.8996	9.85193	9.50553	10.0817	10.1458	9.57848	9.72005	9.69238	9.53314	10.1921	9.73894
API5	8.43859	8.33877	8.86495	8.05859	8.47129	8.30641	7.99104	8.03823	8.6503	8.43859	8.14008	8.11051	8.29045	8.42498	8.63445	8.14357	8.61337	8.77138	8.2614	8.47951	8.40119	8.11871	8.06168	8.54608	8.38328	8.03629	8.63321	8.0796	8.83451	8.27294	8.15024	8.32407	8.46849	8.16361	8.43447	8.45369	8.45936	8.43163	8.34635	8.48535	8.24936	8.82365	8.04447	8.27692	8.36521	7.99034	8.61469	8.26551	8.42919
APIP	8.00172	8.15508	7.96003	8.16387	7.85889	7.90863	7.77045	7.72703	7.39176	8.00172	7.37152	7.92021	7.94942	7.47631	7.59034	8.01985	7.90538	7.45808	7.57766	7.63721	8.18035	8.09297	7.95252	8.17569	8.24049	7.87717	8.32017	7.79961	8.01631	8.2841	7.69205	7.99592	8.3099	7.88573	7.70447	7.57249	7.99614	7.67497	8.15159	8.34345	7.5064	8.0819	8.28172	7.58236	7.73754	7.58236	8.42282	7.74389	7.60766
APLNR	7.10265	7.12188	7.05119	6.87728	7.14817	9.35065	9.8102	9.13481	9.18258	7.10265	8.66922	8.11076	8.61362	8.07507	7.72649	8.55857	8.47894	7.35136	7.15836	9.61744	8.82544	7.46463	7.80122	8.5129	6.55406	7.83568	7.24714	6.88661	8.0175	8.28636	6.25966	8.35201	7.72068	7.28122	8.11566	8.46465	9.02943	8.11416	8.64235	8.48508	7.32951	9.11898	7.99617	6.72176	8.48224	7.20567	7.5907	8.52723	8.44066
APLP1	7.29259	6.40528	7.07506	6.57405	6.70201	7.05689	7.36339	6.93502	7.40034	7.29259	6.98614	7.68169	7.04246	7.0722	6.73881	7.21671	7.06658	6.6498	6.8869	6.67407	6.67159	7.63429	6.90927	6.94082	7.45471	7.65141	6.52306	7.13599	6.6297	6.90964	7.14653	6.90529	6.78743	7.33429	6.47587	7.03322	6.76421	7.00829	7.4736	7.50357	6.4715	6.70161	6.5592	7.38285	7.17514	6.70916	6.60028	7.57983	7.45233
APLP2	11.1593	11.6924	12.0715	11.8359	11.7638	11.281	10.6472	10.9433	11.5795	11.1593	10.8635	10.9871	11.1442	11.8148	12.0211	10.9301	11.7988	11.655	11.3393	11.6271	12.2842	11.2328	10.6682	11.8266	11.9808	10.3335	11.5015	11.4637	11.127	11.4928	11.2359	11.4486	11.391	11.3945	11.2079	11.3945	11.4244	11.632	11.4298	11.389	11.5312	11.5081	11.3588	11.5655	11.0378	11.2919	11.5293	10.9394	11.9238
APOA1	7.36109	7.38194	7.71633	7.60824	7.88173	7.24711	7.31713	7.49297	7.46433	7.36109	7.76515	7.79165	7.90032	7.53987	7.60518	7.73691	7.42589	7.27775	7.75851	7.32482	6.86531	7.88478	7.38005	7.04112	7.49352	8.07857	7.05531	7.0883	7.32012	7.4514	8.15119	7.66296	7.83167	7.06584	7.28733	7.98893	6.95543	7.57275	6.67953	7.95791	6.93914	8.07245	7.70976	7.5336	7.88065	7.28806	6.7783	7.03456	7.62219
APOA2	6.00463	5.87177	5.83103	7.31061	6.36258	6.72337	6.423	6.83937	6.85061	6.00463	6.37997	7.1442	6.19657	6.68996	6.12612	6.79359	6.37284	5.81016	6.64492	6.10268	6.36615	7.3278	6.76322	5.72538	6.82582	6.9195	5.80323	6.59698	5.49568	6.49124	6.00414	7.22457	5.84794	7.44912	6.26864	6.07199	7.02851	6.99762	5.96771	5.76121	5.93408	6.9172	6.19645	6.19645	6.96072	6.19645	6.19645	6.52675	6.24819
APOA4	6.49889	6.42785	6.16676	6.57026	7.21536	6.40353	7.04464	6.88466	6.92064	6.49889	6.79764	6.96606	6.23295	6.84337	6.46129	6.55273	6.37243	6.36145	6.60198	6.18416	6.79143	7.15128	7.24924	6.38465	6.69297	7.1793	6.21527	7.07562	6.05859	7.2158	6.96362	6.85367	6.94548	6.32947	6.20097	6.48376	7.15251	6.26394	6.00006	7.46353	6.44342	7.13538	6.575	6.35369	6.44986	6.74912	5.84477	7.35548	6.89579
APOB	6.52168	6.05752	6.54318	6.38861	6.2296	7.28381	6.66911	6.43674	6.94312	6.52168	6.83205	6.3309	7.04105	6.44471	6.54383	6.37803	6.33767	6.85516	6.73166	6.67249	6.15184	6.39507	6.5758	6.66739	6.15455	6.90948	6.38025	6.4636	7.25576	6.22201	6.38571	6.70108	6.98979	6.57603	6.92943	6.0941	7.07241	6.61767	6.22825	6.58859	6.1573	6.753	6.49176	6.63951	6.84023	7.04022	6.44198	6.18992	6.14277
APOBEC1	6.97397	6.42242	6.74138	7.15653	6.56447	7.03109	6.39561	6.83246	6.38071	6.97397	6.79518	7.45298	6.76736	6.62554	6.60047	6.4146	6.51598	6.08676	6.95397	6.2379	6.94534	7.47331	6.74608	6.65765	7.14714	7.15604	6.28401	6.41347	6.51834	7.24176	5.63945	7.25966	6.11304	6.42471	6.53279	6.91854	7.3199	6.96261	7.31143	6.85695	7.0472	6.86275	6.5944	6.5944	7.17706	6.5944	6.5944	6.94224	6.64889
APOBEC2	6.98073	7.27998	6.47312	6.86258	6.44785	6.88186	6.95994	6.79786	6.82887	6.98073	7.0769	6.72028	7.0596	7.57348	6.45209	6.72423	6.88369	6.97826	7.12223	7.64865	6.82776	6.95621	6.97431	6.2802	6.54793	6.7161	6.72461	6.31819	7.02987	6.51211	7.21152	7.09158	6.05521	6.74781	7.28574	7.26771	6.77259	7.12495	6.20826	6.5284	7.1786	6.72995	6.58688	7.00201	7.04547	7.23104	6.572	6.3208	7.33925
APOBEC3B	7.86404	7.64415	7.69958	7.02973	7.66696	8.804	7.67975	7.4046	7.14754	7.86404	7.79344	8.37259	7.73933	7.82082	8.01617	8.48489	7.9394	7.71626	8.08568	7.64477	7.14276	7.76796	7.26953	7.19446	8.04524	8.03918	7.004	7.39569	6.97651	7.27661	8.19232	7.80482	6.29178	7.46348	7.83495	8.03466	8.08786	8.00042	7.8792	7.2492	7.55918	8.03826	7.82532	7.36592	8.09218	8.09102	7.66362	7.25311	7.2087
APOBEC3C	8.02482	7.52379	7.1313	7.48623	7.35024	8.40786	8.45082	8.11439	8.32616	8.02482	7.43356	8.27354	7.8039	7.46284	8.19191	7.76596	7.95046	7.61567	8.03899	7.55639	8.36676	7.68068	7.21417	8.28016	8.66492	8.10528	7.49132	8.25525	7.12827	8.39439	8.01682	7.5967	7.80944	8.09562	8.03005	8.59447	7.91878	7.87291	7.4109	7.42538	7.95975	7.58119	7.58096	7.71079	7.75063	7.58096	7.6691	8.83194	8.32289
APOBEC3F	6.95286	7.16807	7.06077	8.64726	7.74828	9.09007	6.94092	6.62119	7.85458	6.95286	7.06842	7.67361	7.08391	7.23808	7.24448	7.55583	7.3326	6.98531	7.3332	7.05567	7.73963	7.80265	7.20867	7.35738	7.83628	10.9117	7.04785	7.31739	6.64731	7.55285	6.60656	6.79733	8.67444	8.50501	8.73145	7.40773	6.53871	7.33316	6.03724	8.05548	7.49437	7.2686	6.86006	7.27545	7.72291	7.29778	7.23056	8.45773	7.96736
APOBEC3G	7.27602	7.21748	7.74094	7.77826	7.28852	8.64434	8.11967	7.79838	8.4952	7.27602	7.64857	8.22645	7.4312	7.67717	7.51715	8.68874	7.63192	6.95594	8.19525	7.60345	7.76328	8.49315	7.29066	7.79284	8.69096	8.06821	7.24987	7.71967	6.74902	8.14343	8.31478	7.83026	8.02636	7.00255	8.71458	7.51324	7.28482	7.86991	7.6351	8.08247	7.05948	8.31594	8.24617	7.80519	8.23931	8.13066	7.32138	7.14817	6.96888
APOBR	5.54871	5.40432	6.03919	5.42837	5.46227	6.51636	5.50904	5.86768	6.15868	5.54871	5.66737	5.68669	5.38116	4.9574	6.25135	5.66433	5.16427	4.99466	6.2005	5.14952	5.74677	6.29435	5.75529	6.01392	6.14988	5.83582	5.45175	5.95535	5.19194	7.47147	7.09095	5.48639	4.83907	5.25898	5.29876	6.66534	6.60606	5.26868	5.97423	5.35978	5.47215	5.64454	6.35804	5.55799	5.93851	6.80526	5.31427	5.34618	5.12205
APOC1	6.28304	6.6145	6.56671	6.34227	6.13237	9.59168	8.11909	8.24131	8.67051	6.28304	7.46975	7.33083	7.42863	6.18606	10.025	6.7356	7.80482	6.08105	6.61773	6.32381	7.82659	7.80334	6.59254	8.11464	7.58788	7.19845	6.73218	7.76981	5.90445	7.878	7.34502	6.85677	7.18908	7.14299	5.89794	6.07707	8.54843	7.56208	7.97217	7.8152	7.75841	7.19176	7.1261	7.44308	7.5302	7.1261	7.22326	7.49741	7.18426
APOC3	7.15334	7.29013	7.02684	7.11502	7.67789	6.92028	6.90611	6.25411	6.82221	7.15334	6.60301	7.34485	6.49856	7.07053	6.06796	7.15241	6.89389	6.237	6.99816	6.80546	7.43906	7.85592	7.23181	6.98746	7.96957	7.46985	6.72339	7.45527	6.54786	7.37315	6.87579	5.92861	7.0671	7.41507	6.67718	7.79328	7.82446	6.84147	6.85075	6.82298	7.00168	7.06976	6.96594	6.96594	6.96594	6.96594	6.96594	7.3322	7.02331
APOD	8.95778	13.1261	12.9335	12.755	12.3638	10.1449	9.55457	9.37261	8.25815	8.95778	10.7466	9.73664	11.2155	10.6369	11.2154	11.588	12.9916	9.67594	13.9233	12.8026	11.5899	8.46205	9.00144	12.1098	9.20537	8.38252	9.4122	9.25477	9.12786	10.536	11.8274	11.5299	11.5773	11.5673	11.4583	9.17365	10.2444	8.96437	10.7399	9.50985	10.5426	10.2619	10.1577	10.018	10.9995	10.3198	9.66975	12.1916	11.4111
APOE	9.41567	10.1518	9.28071	8.34507	8.95758	9.55544	9.56756	10.3027	9.07214	9.41567	9.08432	9.41001	9.43046	8.89741	10.3324	8.93997	9.71456	8.79003	8.92428	9.259	10.9843	9.02631	8.6988	10.892	9.37317	8.92831	8.87975	9.40935	8.64253	10.4034	9.85327	8.78795	8.92207	9.50874	9.04186	9.64304	10.4106	8.8237	9.62345	9.38985	9.34901	9.41601	9.88532	9.38219	9.37883	9.35049	9.52461	9.11142	9.26108
APOF	6.65586	5.63539	6.64343	6.49164	6.70256	5.96338	6.83497	6.76818	6.5712	6.65586	6.16945	6.41473	7.33704	5.77285	5.69116	6.6187	6.53386	5.85538	6.10179	5.84028	6.45157	6.54064	8.69548	6.52598	6.61204	6.14842	7.23703	6.39041	7.00721	5.93452	6.68609	6.723	7.22358	5.94759	7.33353	5.51615	7.12957	7.07903	5.17047	5.34877	7.13759	6.49725	7.60824	6.31836	6.21631	6.49461	6.15352	7.36471	5.40232
APOH	5.35735	5.74569	6.21202	5.3148	5.57279	5.47989	5.26497	5.50742	5.1252	5.35735	6.13257	5.64638	4.92	5.90733	5.58047	5.43052	5.51449	5.6399	5.42238	5.71484	5.4328	5.40617	5.64763	4.27387	5.58997	5.43677	6.06771	5.37377	5.84662	5.00674	5.00033	5.75712	5.88873	6.03024	4.86248	5.2136	5.72573	6.3567	5.60627	4.88203	5.04575	5.44713	5.44713	5.44713	5.44713	5.44713	5.44713	5.81198	5.50428
APOL1	10.2104	10.4326	11.1212	11.803	9.99599	12.1865	10.9733	10.8591	11.0939	10.2104	11.1551	11.344	11.2518	10.7799	10.755	11.4119	11.3376	11.3126	11.4286	11.0375	9.24366	11.5875	11.0218	9.72123	10.5715	11.4214	10.7634	10.8962	10.7002	10.398	10.1909	11.2804	11.225	10.1398	11.7667	11.5703	9.56758	10.0517	10.9432	10.9366	11.741	9.59303	10.7849	11.5324	10.1851	11.2952	11.0981	11.6811	11.2546
APOL2	8.23307	8.15618	9.33803	8.48591	8.67683	8.69202	8.01836	8.3153	9.0622	8.23307	8.07461	8.52616	8.18821	8.61301	8.35244	9.20515	8.62711	8.57443	8.38894	8.37223	8.51332	9.15858	8.3347	8.76049	9.08536	8.88272	7.8153	8.69143	7.87676	8.64129	8.52707	7.86691	9.09973	8.28824	9.01045	7.96469	9.1739	8.29769	8.72138	8.16099	8.64366	8.72203	8.92152	8.62624	8.00319	8.35158	8.71476	8.25999	8.71057
APOL3	8.1101	8.49525	9.04327	9.49631	8.82465	9.27664	8.34962	8.42017	8.20986	8.1101	8.26639	9.04879	8.34293	8.33874	8.36676	8.85902	8.40723	8.25145	8.69451	8.05628	9.25278	8.95266	8.50889	8.6392	9.1297	9.04326	7.95746	9.28629	8.10057	9.06225	8.71494	8.429	8.69506	8.51608	8.8533	8.92686	8.98063	8.57962	8.50783	8.54208	8.2818	8.02704	8.12143	8.98848	8.37358	8.83956	8.34472	9.55731	8.82115
APOL5	7.10715	7.14453	7.31781	7.06559	7.24418	7.4886	7.86189	7.32962	7.18821	7.10715	7.18297	7.8032	7.2029	6.86228	7.28563	7.32652	7.70134	7.01734	7.27661	7.17625	7.13477	7.84702	7.74369	7.07538	7.63084	7.27614	7.22453	7.26279	6.77729	7.05579	7.05166	7.21429	7.34208	7.45501	6.85452	7.77995	7.29424	7.63121	7.1817	7.47113	6.71134	6.90551	7.45069	7.6723	6.76728	7.57725	7.33357	7.46379	7.28209
APOL6	6.79941	7.67294	7.90148	8.03758	7.27488	8.58626	7.7019	7.70921	7.36777	6.79941	7.65861	8.04332	7.98553	6.93548	7.34481	7.68006	7.41694	7.21639	7.66822	7.42336	7.68032	7.66952	7.10679	7.49095	7.7694	7.7602	7.70448	7.88718	7.77293	7.41253	7.03701	7.56165	7.38265	7.49323	7.50417	8.33049	8.09069	6.38765	7.80208	7.5872	8.05115	7.63687	7.60308	7.93503	7.57395	7.77774	7.93241	6.38536	7.82697
APOLD1	8.6963	8.55612	8.94457	8.82671	8.55339	9.38611	9.0602	8.92534	9.82402	8.6963	8.6668	9.02473	8.59507	8.41128	8.99329	9.04797	9.0323	8.69729	8.71114	9.00075	10.0018	8.88499	9.13661	10.0678	8.65236	8.96088	8.95108	8.51523	8.93027	8.85011	9.29967	9.22698	9.35784	9.5823	8.73496	8.45689	7.94384	8.72875	8.94746	8.73362	9.32604	9.03452	8.81871	8.93704	8.69814	8.72909	8.69814	9.31843	9.59904
APOM	7.88817	8.06543	8.57979	8.50361	7.73006	7.81798	7.99415	7.75984	7.66748	7.88817	7.89543	8.24425	7.84531	7.9983	7.65805	8.3366	7.84356	7.49658	7.88448	7.88167	8.1215	8.53231	8.17234	8.03754	8.43687	8.29711	7.72157	7.91197	7.55817	8.28223	8.28031	8.17979	7.56931	7.81213	8.23863	7.72706	8.27175	8.14951	7.9577	8.10955	7.75947	8.25347	8.02231	7.77562	7.9612	8.02022	8.13527	7.3732	8.39944
APOO	9.0758	7.93236	7.93854	8.82434	8.67844	8.52306	9.35204	9.13394	8.40815	9.0758	8.55277	8.01439	8.45193	8.79016	9.58982	8.39971	9.1546	9.54698	8.5056	8.67929	8.16033	8.42499	8.39829	8.73296	8.9848	8.10513	9.05768	8.62422	8.81318	8.82967	8.44416	8.38185	8.53209	8.89392	8.32441	8.45418	9.17515	8.92893	8.90654	8.95331	8.61933	8.99902	8.70994	8.97525	8.57294	8.93274	9.13479	7.47982	8.72547
APOOL	7.51999	7.38701	7.06968	7.43946	6.93885	7.33492	7.38343	6.29865	7.38174	7.51999	7.27463	7.15653	6.75832	7.3558	7.9327	6.62072	7.16234	7.39001	6.72749	7.10126	7.18109	7.46246	7.41137	7.0566	7.47831	7.56531	7.19859	7.09013	7.79449	6.9256	7.16416	7.14496	7.2782	6.93559	6.80832	7.06737	6.97313	7.63796	7.32437	7.53308	7.71663	7.48664	7.19782	7.12166	7.38067	6.72728	7.05179	6.92857	7.91457
APP	11.0071	11.0948	10.3261	9.59642	10.8942	11.0948	11.6109	11.4632	11.4277	11.0071	10.5105	10.4718	10.9966	11.1177	11.4704	10.9795	11.3141	11.1096	10.4327	11.1686	11.6654	9.92971	10.1654	11.8196	11.5104	9.56053	10.9708	11.3476	10.4866	11.5592	9.97788	10.6651	11.3809	11.2555	10.3646	10.5341	10.4583	10.8245	11.5933	11.5849	11.5951	10.8697	10.7558	10.5844	11.0878	11.1247	10.4993	11.7316	10.8029
APPBP2	8.34822	8.66785	8.6636	8.42435	8.33361	8.65687	8.9266	8.79978	9.00001	8.34822	8.38848	8.28943	8.46276	8.8304	9.03884	8.67502	8.9416	8.91891	8.81482	8.61742	8.54988	8.01726	8.22789	8.82698	8.43354	8.46743	8.44021	8.65677	8.73322	8.66394	8.61567	8.44887	8.86093	8.46806	8.72865	8.20721	8.41124	8.51678	8.79686	8.60679	8.9356	8.476	8.476	8.72035	8.476	8.476	8.79583	8.80327	8.52726
APPL1	9.0162	8.57494	9.49207	9.40451	9.0716	8.80924	8.41857	8.622	8.64441	9.0162	8.72728	8.40245	9.14569	9.31632	9.60924	8.53447	9.14359	9.41355	9.33878	8.63493	8.47759	8.43311	8.91296	8.83337	8.69858	9.01952	8.37408	8.54459	9.01103	9.31775	8.06876	9.03891	9.0345	8.94584	9.06572	9.07439	8.67498	8.21633	9.2158	9.46883	8.95414	9.21225	8.78277	8.52841	8.93774	8.9676	9.3415	9.11552	8.26706
APPL2	7.16953	7.63949	7.48855	7.47157	7.70931	7.41998	7.51073	7.60533	8.47542	7.16953	7.79338	6.78068	7.22337	7.73337	7.94307	7.07512	8.05092	7.97647	7.44399	7.7314	7.3593	7.30229	7.73802	7.42771	7.4837	7.67313	7.5839	7.50732	7.72737	7.70924	7.72217	7.90192	7.84679	7.82078	7.52622	6.60487	7.39285	7.53265	7.65371	7.706	7.62808	7.37111	7.44393	7.41986	7.99552	7.83329	7.4518	7.61057	7.34686
APRT	10.1237	9.79155	9.95727	10.0951	10.1222	10.1735	10.3078	10.0497	10.9039	10.1237	10.3878	9.95424	10.3786	10.2675	10.2961	10.202	10.3285	10.6711	10.501	10.5592	9.65738	10.1287	10.3906	10.0546	9.44192	8.38872	10.7865	10.4747	10.6969	10.3201	10.2981	9.97271	10.5124	10.3271	9.98738	9.34698	10.1781	9.75381	10.4916	10.3583	10.5759	10.6732	10.2332	10.3686	10.9167	9.90403	9.88642	9.70272	9.71262
APTX	8.3703	8.33303	8.24595	8.45015	8.17697	7.73091	7.88129	7.82411	7.93687	8.3703	7.74072	8.04529	8.1296	8.1467	8.37207	8.05999	8.3615	8.11108	8.17657	7.98059	8.28113	8.44587	8.31686	8.42085	8.12009	7.74533	8.08806	8.30574	7.89907	7.90757	8.3579	8.3304	8.23909	8.13347	8.12908	7.74891	7.84226	8.34077	8.23316	8.107	8.03221	7.86505	7.95412	8.27858	8.18069	8.32067	8.13128	8.38904	7.87175
AQP1	9.30014	7.93817	8.55078	8.03546	10.15	11.0127	11.3851	12.2346	12.0696	9.30014	8.81212	7.22654	7.94127	11.232	10.1171	8.72247	10.4537	10.7412	11.2689	10.1231	11.7547	9.52617	9.53422	11.1874	11.2553	7.96106	10.7537	10.9667	9.91239	10.1943	8.21421	9.59667	9.05341	9.80019	9.25903	11.3277	10.7753	11.1225	10.5141	10.2731	10.1304	10.0687	11.4133	9.69372	10.8668	9.37272	9.24189	9.75276	9.72258
AQP2	7.75757	8.09511	7.02697	7.06748	7.47972	6.92338	6.74916	7.20243	7.19498	7.75757	7.19676	6.93542	7.27113	6.98165	6.41651	7.14837	6.43819	6.83581	8.02719	7.80426	5.98131	8.15243	7.14724	6.5781	8.16748	8.1751	7.05804	7.7392	8.74726	7.61126	7.27772	7.69222	7.00687	7.05814	7.47217	7.4295	7.95282	7.55068	7.19671	6.80934	7.31458	9.33461	7.0686	6.83196	8.25859	6.58541	7.22452	6.28798	7.30634
AQP3	11.6325	10.0958	9.61972	9.73645	10.0541	10.2135	9.3934	9.94623	9.07439	11.6325	9.44584	9.79926	9.991	9.88582	10.6475	10.0754	10.5372	10.2845	10.7554	9.50006	10.6732	9.27346	9.26536	10.9443	11.5033	9.74449	9.6034	11.5138	9.27098	9.63875	9.34602	10.2858	9.76494	10.0131	10.2688	9.87485	9.86358	10.1007	10.4089	10.76	10.6768	10.2038	10.356	10.1725	10.0032	10.8088	10.6706	9.68273	9.25229
AQP4	7.57133	7.19268	6.59638	6.92329	6.97562	6.98197	6.64112	7.63004	7.33963	7.57133	7.67787	7.56775	7.42312	7.19599	7.4531	7.69733	6.66069	7.59932	6.76838	7.0875	7.23995	6.74484	7.45411	6.87445	6.54149	7.77364	7.37077	6.16259	7.36758	6.33667	7.86839	6.37662	6.9402	6.54407	6.57386	7.02162	7.79099	6.99657	7.04106	7.29342	7.89079	6.98694	6.63832	7.09967	7.17758	7.55216	6.6177	7.97826	7.16117
AQP5	8.68723	8.86018	8.89219	8.92306	8.69641	9.50482	9.27412	8.79253	8.81614	8.68723	9.54875	8.98225	9.58591	8.70336	8.51872	8.84416	8.68079	9.08112	8.80279	9.05412	8.7519	9.14332	9.09302	8.60404	8.89328	9.6622	8.10171	8.62242	9.19012	8.77828	9.48807	8.92643	8.91439	8.63896	8.74582	9.34401	8.26221	9.39389	8.80758	8.29562	8.85189	8.85498	9.25296	9.06009	8.7622	8.6432	9.41563	8.31307	9.16143
AQP6	7.02089	6.39071	7.16755	7.00927	6.80167	6.77535	6.87362	6.54668	5.95252	7.02089	6.52644	7.0717	6.98965	7.15022	6.77395	6.78119	6.60109	6.29404	6.79339	6.58201	6.52972	6.78643	6.89345	6.44911	7.24658	6.92581	6.15988	7.12766	6.16007	7.38514	6.45417	6.85114	6.12849	6.51884	7.1812	6.20432	7.39467	6.88824	6.79703	7.12774	6.86459	6.69544	6.73639	6.50484	7.20357	6.7919	6.53506	6.49946	7.09922
AQP8	7.24541	8.26848	8.0261	8.60016	8.24303	8.03521	8.19516	8.4146	8.23955	7.24541	7.54429	8.27241	7.77155	7.90372	7.41037	8.10103	7.76178	7.35583	7.80589	7.43724	8.94749	9.21531	8.34337	8.34819	9.2058	8.44941	7.42089	8.23804	7.272	8.47552	7.28326	8.47712	7.47096	9.01831	7.57937	7.31673	9.0328	8.67834	7.60982	7.89379	8.08943	7.38034	8.2929	8.39439	7.48849	7.53735	8.6443	7.9983	8.8026
AQP9	6.43373	5.9405	5.90459	5.88066	5.8071	8.73553	5.73499	5.73711	6.20205	6.43373	6.48061	6.35903	6.53601	6.85119	6.43182	6.42768	5.99142	6.40974	6.59562	6.78813	6.36502	6.66137	6.40454	5.75995	5.87507	6.23481	6.23077	5.89013	5.8914	5.54746	5.81808	6.41822	5.87185	7.47084	6.10053	5.97961	5.97171	5.99969	6.8912	6.33755	6.21197	6.95038	6.2087	6.5721	6.95966	6.45886	6.00336	5.17081	6.06829
AQR	8.58821	8.3718	8.53172	8.93298	8.31843	8.4311	8.38939	7.98546	7.97527	8.58821	8.69603	8.0636	8.35596	8.25496	8.77642	8.40663	8.47542	8.47542	8.43267	8.37395	8.01386	8.29712	8.00713	8.49171	7.81268	8.48036	8.34252	8.79902	9.06757	8.37271	8.46969	8.51957	8.4797	8.32912	8.18496	7.83994	8.67291	8.33938	8.61663	8.56624	8.45894	8.02638	7.97231	8.83976	8.42324	8.57489	8.52576	8.16944	8.59638
AR	8.98993	9.93126	9.91361	9.438	9.91443	8.17853	8.63964	8.73659	8.05162	8.98993	9.47518	8.68154	8.52366	8.5132	9.18834	8.84171	9.19597	9.28006	8.63458	9.19233	8.61775	9.25004	8.45788	8.70806	9.93496	9.5107	9.26638	9.44365	10.5038	8.15345	9.36165	9.17051	9.29482	8.90079	8.90262	9.64974	9.14054	8.84107	9.09199	8.85262	8.50107	9.193	8.74529	8.82183	9.72334	9.08102	8.61298	9.28967	9.12385
ARAF	8.2548	8.30485	8.09149	8.22948	8.21529	8.15824	7.53575	7.6078	7.81685	8.2548	7.77131	7.49364	8.01694	7.8146	8.18105	8.10861	8.14651	7.91049	8.16699	7.94111	8.25808	8.3446	7.77098	7.82764	8.39297	8.35109	7.64897	8.76184	7.834	8.14531	8.18635	8.12604	8.02626	8.45795	7.96903	8.23351	8.31519	8.13797	7.73567	7.76784	7.77114	7.97618	7.83893	8.29943	7.86431	8.18645	8.37414	7.5879	8.18267
ARAP1	9.66237	9.79151	9.30958	9.58727	9.77377	9.20689	10.0689	9.43873	9.32094	9.66237	9.35336	9.7788	9.44159	9.79402	9.49949	9.81367	9.6572	9.22273	9.69621	9.5138	9.64784	10.0489	9.63577	9.4788	10.0807	9.58653	9.15231	9.45402	8.98909	9.78254	9.57665	9.42176	9.69877	9.99203	9.6029	9.76856	9.12087	9.73712	9.41122	9.38691	9.55853	9.43918	9.68571	9.76597	9.19127	9.86394	9.39264	9.5315	9.71151
ARAP3	7.19232	7.42781	7.35721	7.37844	7.36433	8.64387	7.60174	8.02163	7.94611	7.19232	7.84477	8.09987	7.9824	7.73106	8.43944	7.85273	7.63903	7.67339	7.11866	7.80813	7.66127	7.36938	7.59042	7.7076	7.28504	7.26998	7.64524	6.65317	7.68397	7.30087	7.39582	7.74478	7.16609	7.43088	8.0043	7.60375	8.25087	7.13948	7.55688	7.40345	8.13937	6.9868	7.57556	7.14552	8.02622	8.39626	8.04425	7.6581	7.12866
ARC	6.62667	6.31618	6.72873	6.42814	6.34163	6.42322	6.44782	6.14936	6.14752	6.62667	6.54641	6.32711	6.8225	6.28531	5.96005	6.37074	6.34267	6.63951	6.19647	6.48301	5.53498	5.89405	5.45951	6.66383	6.23045	7.27817	5.98045	7.0263	7.80433	6.66671	5.8372	6.57236	6.14254	6.02876	6.45239	8.53935	5.90975	6.04014	6.67213	6.22001	6.10749	7.58387	7.18473	5.96682	6.89061	6.03624	6.78009	5.62244	5.47389
ARCN1	10.5789	10.5659	10.3168	9.80018	9.74506	9.67385	9.71636	9.73223	10.0333	10.5789	9.51007	9.57884	9.76984	10.1225	10.5889	9.76919	10.2803	10.2723	10.1913	9.98951	10.5158	9.7286	9.74592	10.5631	10.6839	9.41276	10.0034	10.587	9.62613	10.3789	10.4723	10.3153	10.2592	9.89396	10.3892	9.7115	10.0194	10.0712	9.92348	9.86739	9.95212	11.0455	9.86246	9.98003	10.5218	9.86079	9.83686	9.51988	9.85377
AREG	6.12921	6.38469	6.31771	5.97328	6.15605	5.80828	6.65528	6.5899	6.17855	6.12921	6.46281	6.73021	6.12949	6.27751	6.04983	6.08544	6.14421	6.12232	6.33656	5.96817	6.96203	6.28853	6.33379	6.03022	6.01682	6.55384	6.00916	5.84063	6.11117	6.30379	6.58102	6.50743	6.28591	6.40727	6.25718	5.72883	6.21177	6.50286	5.65735	6.26462	6.12526	6.26415	6.38609	5.75837	6.34279	6.11749	6.18744	5.9223	6.88531
ARF3	9.71793	9.96338	9.74201	9.47629	9.6601	9.90806	10.0228	10.0707	9.87395	9.71793	9.40505	9.78805	9.36293	9.92202	9.99672	10.0119	9.99397	9.50297	9.66985	9.48273	10.4075	10.3471	9.88653	10.3581	9.93466	9.4658	9.86741	9.43977	9.54586	9.82495	9.95856	9.62379	9.57738	9.72723	9.38953	10.1373	10.3436	10.1092	9.77086	9.62039	9.67765	10.6456	9.3447	9.64419	10.3885	9.65878	9.64742	9.54171	9.55429
ARF4	10.4239	9.23209	10.2226	10.5317	10.4292	10.5656	10.8575	9.61813	10.8167	10.4239	10.0774	9.85617	10.1593	10.9462	11.1419	10.1726	10.7052	11.1424	10.7815	10.4719	10.6061	9.26186	9.72142	10.7091	10.5269	9.05079	9.57226	10.8959	9.79908	10.5746	10.0585	10.2886	10.1761	9.98248	9.96021	10.2571	10.3863	10.6074	10.7121	10.7679	10.5167	9.35933	10.7677	10.8918	9.63128	10.7071	10.7825	10.3091	10.2551
ARF5	9.97176	10.1545	10.1224	10.5292	10.3452	10.1134	11.0714	10.5938	10.4942	9.97176	9.9935	9.79113	10.0208	10.782	10.816	10.3395	10.7682	10.5683	10.2491	10.7436	10.9917	10.074	9.80997	10.9747	10.7018	9.3481	9.77038	10.4088	9.55737	11.0954	9.7183	10.4436	10.1925	10.4065	10.1693	9.54935	10.7626	10.5243	10.5869	10.7878	10.525	9.81451	11.0364	10.4154	10.0789	10.5827	10.6725	10.2727	9.80797
ARF6	8.62541	7.797	7.8083	8.32464	8.26685	8.93179	8.65144	8.93032	9.33744	8.62541	7.78171	7.99328	8.82551	8.41101	8.60422	8.67592	8.71905	8.47565	8.33864	8.07866	8.64558	8.90445	8.57	8.59018	9.08363	7.83231	8.29016	9.06874	8.46526	8.77051	8.22077	8.37424	8.62464	8.4178	8.99839	8.5553	8.51574	8.4131	8.88567	8.46243	8.31406	8.4063	8.4063	8.4063	8.4063	8.4063	8.80058	8.76111	8.46188
ARFGAP1	8.87273	8.98087	8.53669	9.05892	8.88698	8.21607	8.7513	8.51202	8.78135	8.87273	8.75395	8.77731	8.79303	9.03437	9.01257	8.94895	8.91497	9.24254	8.86534	8.70496	8.49298	8.73361	8.5856	8.37962	8.84267	8.91295	8.19199	8.61873	8.17742	9.06945	8.68608	8.61014	8.49199	9.00891	8.9292	8.62106	9.00216	9.033	8.29113	8.77713	8.87981	8.71918	8.86812	8.62758	8.54408	8.2013	8.88673	8.91373	9.16113
ARFGAP2	7.53326	8.46221	8.25839	8.24296	8.54695	8.44812	7.6487	7.27382	7.94171	7.53326	7.28588	7.53316	7.46167	8.28572	8.80876	7.85807	8.38374	8.18645	8.06915	7.95623	8.60451	7.84686	7.47525	8.45588	8.17937	7.41434	7.89398	8.33761	7.50263	8.21682	8.55775	8.30803	7.94985	8.46985	8.40606	7.83668	8.0414	7.80969	7.57275	7.55627	7.62941	8.4355	7.86573	7.86573	7.86573	7.86573	7.86573	8.20795	7.91934
ARFGAP3	9.56388	9.09868	8.90448	8.48895	8.72127	8.27837	9.00018	8.96054	9.14368	9.56388	8.80669	8.7016	9.12952	9.40986	9.46534	8.60884	9.39043	9.61679	9.56056	9.16997	8.77899	8.62475	8.69875	9.08428	8.9252	8.56278	8.19646	9.19212	8.21149	9.13704	9.08834	8.89151	9.2986	9.14459	9.35728	8.73671	8.67884	8.922	9.00866	8.97319	8.70922	9.01595	8.79806	9.0934	8.73435	9.86903	9.08924	8.31182	8.77092
ARFGEF1	10.1822	9.92017	10.4514	10.4628	9.85137	9.36661	9.6796	9.96388	9.77753	10.1822	10.4836	10.0899	10.1169	9.88094	10.1665	9.7214	9.98362	10.4048	9.64927	9.93122	9.79139	9.39998	10.1269	9.93967	9.39767	10.2941	10.1065	10.0323	10.5663	9.40709	9.87406	9.8854	9.80433	10.0249	9.81188	10.0249	10.0437	10.2819	9.82178	10.1515	9.94702	9.22917	9.66768	10.1462	9.76691	9.96725	10.1512	10.3942	10.406
ARFGEF2	8.4202	8.97626	8.82708	8.5389	8.62339	7.89514	7.70552	8.15079	7.94478	8.4202	8.06842	7.32455	8.5612	8.67793	8.63432	8.61952	8.78597	8.45901	8.86358	8.60246	8.62083	7.9505	7.86067	8.51501	8.2413	7.94079	8.20518	8.74383	7.66521	8.30034	8.21859	7.95482	8.63915	8.14728	8.43157	8.14658	7.93948	8.55834	8.67501	8.6634	8.4431	8.29412	8.71122	8.58388	8.44649	7.94852	8.42634	8.2649	7.99808
ARFIP1	9.30383	9.32329	9.88789	8.76174	8.27531	8.73713	9.28501	9.12349	8.90173	9.30383	8.81361	8.94513	8.79164	9.58419	9.76709	8.99067	9.30352	9.75359	9.3782	9.48535	9.56976	7.75123	8.13923	9.81872	8.81283	8.46635	9.03935	8.98683	9.01763	9.05576	9.43065	8.83614	9.39915	8.89084	8.99195	8.94876	8.28015	9.44062	9.38635	9.31933	8.94837	10.5942	8.83406	8.83725	9.63245	8.53348	8.89758	8.66276	8.7309
ARFIP2	10.6472	10.4767	10.3722	9.98465	10.4641	9.77964	10.2652	10.0615	9.8811	10.6472	10.4983	10.549	10.6912	9.87561	10.3046	10.0788	10.5305	10.0463	10.5541	10.2306	9.79319	10.2156	10.2745	9.73399	9.97638	10.8736	10.2471	9.95937	10.9473	9.98842	9.94649	10.0936	10.4374	10.3291	10.5193	10.1307	10.1067	10.3162	10.3346	10.4483	10.2573	10.5468	10.2645	10.4939	10.6131	10.2808	10.1213	9.9631	9.81712
ARFRP1	8.80195	8.97183	9.27961	9.03675	8.85191	8.72656	8.9251	8.76302	8.85014	8.80195	9.04312	8.63898	9.08317	9.25998	8.76612	9.02946	8.92152	9.17893	9.24683	8.99582	8.78419	8.97632	8.83385	8.72512	8.8352	8.66919	8.45389	8.76786	8.74574	9.12847	9.05007	8.91449	8.91889	9.08821	8.77695	9.26367	8.88923	9.13247	8.61569	8.57993	8.62987	8.7036	9.20114	8.96412	8.70727	8.97336	8.66333	9.02939	8.9653
ARG1	7.46821	7.64326	7.5767	8.31204	7.25812	6.86367	7.16603	7.59603	7.02624	7.46821	7.47856	7.86246	7.27318	7.44673	7.27182	7.59706	6.9357	7.30987	7.68678	7.55125	7.11992	7.80504	7.44027	7.49047	6.96249	7.94744	8.00717	6.63771	8.00028	7.06394	7.5782	7.55356	8.38393	7.25758	7.45663	7.68035	6.83412	7.26153	7.65595	6.98228	7.18262	7.27705	8.14111	7.51465	7.51366	7.26385	7.81986	6.66976	7.32795
ARG2	8.5484	7.56524	7.02247	6.99002	7.40138	7.13929	7.77414	8.02685	8.11231	8.5484	7.48649	6.7081	7.08734	8.37083	8.2278	7.58002	7.82535	7.98007	7.80224	7.69886	8.02238	6.88185	7.29632	7.95879	7.44392	7.82971	8.24931	8.26624	7.79258	7.91171	7.90425	7.73521	7.79479	8.18627	8.19872	8.00425	7.30035	7.54913	7.65059	7.19523	7.46089	8.13948	8.82814	7.89562	7.43344	7.24931	7.73397	7.28071	7.2676
ARGLU1	8.42111	8.35957	9.06279	8.31992	8.166	8.72327	8.30211	7.69525	7.74697	8.42111	8.34118	8.10063	8.60197	8.6262	8.75889	8.69324	8.88843	8.58249	8.13409	8.77603	8.48173	7.42777	7.56941	8.61993	8.17039	7.83582	8.02686	8.4739	7.83564	8.36956	8.41318	8.3751	8.41256	8.3772	8.80213	7.61105	8.13033	8.30925	8.69902	8.22296	8.33753	8.1038	8.70815	7.9987	8.6077	7.9987	7.9987	9.04883	8.03169
ARHGAP1	9.12611	8.93574	8.14706	8.44511	9.55478	9.39604	9.86154	9.50101	10.3463	9.12611	9.12854	8.76707	9.18556	10.2355	9.69568	9.09463	9.8528	10.6358	8.76699	10.0581	9.6382	8.46706	8.73124	9.41714	9.14529	7.73696	8.73943	9.15603	8.82675	9.35374	9.10024	9.18069	8.86481	9.18865	8.88673	9.3402	9.79298	9.47953	9.21673	9.44852	9.23351	8.65099	9.16367	10.6738	8.89402	9.18511	9.85421	8.81875	8.66352
ARHGAP10	8.01608	9.28354	8.88647	7.78712	8.74318	8.84897	8.03482	7.88512	7.90152	8.01608	8.62569	8.47037	8.44011	8.15084	8.2154	8.78048	7.92406	7.80566	7.88052	7.95714	8.56849	8.71206	8.80005	8.42437	8.93226	8.61385	8.4998	8.13995	7.76184	8.27666	8.81103	8.3483	8.67541	8.75116	9.06209	8.33811	7.68092	8.42907	7.79977	8.50175	7.52873	8.36317	8.09155	8.96247	7.76371	8.86531	7.41685	8.59685	8.74485
ARHGAP11A	6.72118	4.82202	6.20638	5.06595	5.07022	6.27776	7.33846	6.8366	7.87365	6.72118	5.73339	6.66936	5.42838	6.5463	6.75643	6.32034	6.47567	7.05454	6.41787	6.25649	6.79177	6.07057	6.02405	6.6591	5.9855	6.51222	6.51531	5.81948	6.59071	5.03552	7.99802	6.3154	4.98795	5.12896	5.89218	5.66226	6.3979	7.17207	7.13222	7.55335	4.81189	7.70994	6.52292	6.5974	6.06161	6.68204	5.56613	6.37767	4.93383
ARHGAP12	7.74063	6.34922	8.16214	8.31383	8.2775	7.8356	7.85976	7.27956	7.6667	7.74063	7.5158	7.7867	7.64575	7.5815	7.63036	7.80556	7.49775	7.57013	7.35315	7.60961	8.16595	6.93143	8.53735	8.28136	7.04424	7.7297	7.44596	7.8353	7.77541	8.62838	6.75108	7.92259	7.45523	7.69575	8.29574	7.39737	7.66015	7.60049	7.82399	8.26511	8.07043	7.71137	8.36542	7.59085	8.23064	7.91399	6.9437	7.13888	7.86791
ARHGAP17	8.17635	8.3997	8.29059	8.50073	8.4773	9.24946	8.52662	8.60086	8.52684	8.17635	8.01656	8.46282	8.4998	8.53275	8.42052	8.30736	8.57177	8.60119	8.73039	8.50032	8.53872	8.52731	8.14918	8.34968	8.89979	8.63643	8.03084	9.05529	8.10058	8.90337	8.2254	8.33522	8.34533	8.66389	8.58885	8.55895	8.15412	8.38706	8.65708	8.85216	8.73445	9.12061	8.52787	8.41196	8.32632	8.10835	8.60376	8.14629	8.68653
ARHGAP19	7.75694	7.22954	7.62711	7.34412	7.67655	8.60787	7.8848	7.13029	8.01424	7.75694	7.92282	7.66872	7.36557	7.06764	7.02503	7.63318	7.47885	7.61916	7.81509	7.74122	7.91093	8.0546	7.86749	7.71309	7.93774	7.95839	7.97905	7.14594	8.53351	7.71	8.41997	7.68087	7.96352	7.12684	7.14812	7.02455	7.92031	7.9711	7.33779	7.88192	7.97326	7.66099	7.89188	8.2138	7.79863	7.61946	7.94062	7.08273	7.44263
ARHGAP22	8.64916	8.35075	8.67523	8.24937	8.28872	8.58897	9.06623	9.28984	10.2439	8.64916	9.08328	8.95112	8.78027	9.76347	8.93041	9.15983	8.81869	9.39666	8.72075	8.96379	8.69396	8.77297	9.14316	8.88827	8.41392	8.22221	8.56072	8.24662	7.89477	8.87811	8.04422	8.9347	8.64873	9.13494	8.89175	8.08577	9.34205	7.85735	9.35976	9.36322	9.14205	8.45955	8.81346	8.78731	8.79224	8.68798	8.97896	9.39663	8.59937
ARHGAP24	8.0001	6.30436	7.11002	6.91912	7.14198	7.93651	8.43469	7.93548	8.81428	8.0001	7.7946	8.32529	7.46461	7.40196	8.44786	7.74955	7.56117	7.63918	7.32047	7.77221	8.03695	6.95968	7.53017	7.78599	7.6883	7.99044	7.35394	7.06291	7.99311	7.16054	8.89491	7.08353	7.37212	8.28589	7.87954	7.40247	8.03781	7.48117	7.13063	7.40643	7.28324	7.8325	7.42224	7.41546	7.78073	8.61674	7.39566	7.70941	7.10794
ARHGAP25	8.47409	8.19186	7.94628	7.92392	8.23306	8.82006	8.51222	8.1476	8.8216	8.47409	8.35714	8.76754	8.37927	8.05466	8.22932	8.54654	8.62499	7.59596	8.07392	8.20826	8.58107	8.70552	8.17955	8.28837	8.6317	8.21177	8.34324	8.49002	8.32375	8.79982	8.78941	8.27823	8.14458	8.15218	8.36431	8.40126	8.85302	8.53634	8.21044	8.13683	7.93697	8.23912	8.09875	8.11451	8.47671	8.53762	8.07382	8.8853	8.42861
ARHGAP26	6.31963	7.54277	7.23953	7.7196	7.08578	8.1527	6.96763	7.01697	7.08368	6.31963	7.36111	7.38299	7.18977	7.18459	7.5351	6.93414	7.43455	6.70278	6.36162	7.81668	7.44181	7.37261	7.00804	7.32661	6.29083	6.67712	7.29807	6.70563	7.45283	7.22633	7.29453	7.09643	6.5856	7.30219	7.50726	6.57449	7.25376	7.03377	7.47022	7.70242	6.64188	7.47194	7.64319	7.49214	6.61221	7.68994	6.73154	6.83634	6.62912
ARHGAP28	6.86565	5.78557	6.78097	6.40475	7.46295	7.77688	8.05714	7.14826	8.79581	6.86565	7.93416	7.35308	7.78871	7.87243	7.65165	6.64905	6.7746	7.80087	7.04098	8.07592	6.72576	7.42111	7.10279	6.20468	6.63506	7.02434	7.48257	6.03918	7.28606	6.81047	7.76739	7.13189	6.65948	8.45514	7.63375	6.57836	6.17059	7.39717	7.13575	6.88918	7.1904	6.86236	7.48277	6.86214	7.26506	7.95947	7.82033	6.84944	6.47453
ARHGAP29	7.91897	9.13824	9.23311	9.05678	9.31432	8.2949	8.45702	8.30162	8.8828	7.91897	8.87819	8.7308	8.58866	8.51723	8.25648	8.6428	8.36962	8.57271	7.84139	8.79602	8.50829	8.16233	9.48475	9.25182	8.05534	9.05523	8.65011	8.48543	9.29347	8.39057	8.60695	8.52822	8.9675	8.60273	8.69803	8.08886	8.46702	8.7543	8.72655	8.64509	9.01277	9.18019	8.12291	8.3675	8.83258	9.0726	8.65633	8.1209	8.68247
ARHGAP32	8.85167	8.91232	8.87733	8.8029	9.06165	7.53885	8.72237	7.9281	8.70305	8.85167	8.85917	8.65586	8.86689	9.15281	8.55749	8.91083	8.88986	9.44239	8.66072	9.13926	8.01888	8.51531	8.31869	8.58597	8.36787	7.96024	8.59202	8.44563	8.33935	8.16612	8.84943	8.99747	9.01218	8.73497	8.90388	7.23497	8.16887	8.84523	8.55018	8.80936	8.59929	8.57066	8.46153	8.63076	8.39611	8.0421	9.50576	8.88997	8.45529
ARHGAP33	8.90467	8.39963	8.5511	8.82964	8.51865	8.70423	8.34957	8.26637	8.52354	8.90467	8.62343	8.74113	8.60486	9.01433	8.78421	8.83072	8.71676	8.8335	8.73618	8.64724	8.29663	8.97953	8.62655	8.42559	8.49737	8.68907	8.40182	8.40465	8.34981	8.18519	8.8175	8.47302	8.80431	8.33609	8.37337	8.42207	8.60791	8.94201	8.7358	8.74535	8.31226	8.44147	8.93306	8.67233	8.70159	8.36741	8.81968	8.1642	8.7427
ARHGAP35	8.17808	8.5637	8.54196	8.79378	8.3872	7.97205	8.33345	8.18464	8.54306	8.17808	8.2291	8.26249	8.52442	8.47858	8.5252	8.471	8.94431	8.65292	8.40076	8.52252	8.31825	8.04948	8.11367	8.46651	8.36005	8.00528	7.73373	8.3375	8.3214	8.66393	8.2023	7.92636	8.42183	8.53808	8.16415	8.64729	8.20658	8.72037	8.55123	8.02777	8.56901	8.85421	8.63903	8.27236	8.55542	8.24343	8.26858	8.1324	7.93047
ARHGAP4	10.8774	11.4205	11.0663	10.9946	10.3104	10.7329	10.709	10.7171	9.94375	10.8774	10.9116	11.2651	10.8264	10.92	10.6467	11.0557	10.8851	10.3585	10.4921	10.6892	11.24	11.3106	10.3152	10.9052	11.2085	10.8767	10.1219	10.1632	9.99041	11.412	10.4078	10.2652	11.831	11.2521	10.6592	10.6915	10.6439	10.4155	10.591	10.914	9.96399	10.3696	10.3652	10.5344	11.3451	10.4113	10.8405	11.0231	11.3075
ARHGAP44	8.15271	6.13821	6.93548	6.56634	6.95927	7.49309	7.36048	7.71038	7.94296	8.15271	6.71052	7.14989	7.08701	7.19102	7.52728	7.25541	7.52936	7.85481	8.15524	6.64253	7.84973	7.58057	7.14472	7.93928	7.30646	6.94785	6.88195	7.18348	6.9545	7.96768	7.55068	7.68944	7.59523	7.64126	7.35754	6.92739	6.00913	7.33384	7.86473	7.42472	7.39901	7.40947	8.10724	7.53471	6.90932	7.139	7.93019	6.60788	7.1441
ARHGAP5	8.57962	8.86308	8.99473	8.98085	8.80027	8.03138	8.28568	7.91938	8.09426	8.57962	8.34318	8.03155	8.52983	8.77789	8.7736	8.19633	8.8352	8.80394	8.86532	8.74328	8.73186	7.98011	7.95307	8.70688	8.58523	7.80027	8.63448	8.32478	8.75345	8.54896	8.38487	8.25282	8.81184	8.30737	8.50919	8.84119	8.04762	8.22761	8.77957	8.94514	8.43873	8.41571	8.48305	8.48039	8.37021	8.70786	8.54502	8.62132	8.31907
ARHGAP6	6.20781	6.68242	6.74422	6.09113	7.13902	7.93701	6.52524	6.46356	6.94851	6.20781	6.66644	5.95174	6.02842	6.44465	7.101	6.79386	6.6044	5.93943	6.26409	6.67783	7.25509	7.01625	7.01765	7.1139	7.5029	6.58418	7.11982	6.82288	6.52212	6.53376	6.79618	6.33405	6.67611	7.18708	7.1772	7.16438	5.61717	6.9343	6.85645	6.57307	6.31137	6.68456	6.55135	6.39742	6.68014	6.07375	6.42269	7.44902	7.34311
ARHGDIA	10.6406	10.5384	10.7158	10.8801	11.1298	11.073	10.8387	11.1028	11.45	10.6406	10.3186	10.0428	10.6047	11.2368	11.2448	10.8979	11.2573	11.1948	11.1953	10.8024	11.4277	10.1671	10.2884	11.2126	11.6873	10.3264	10.8764	11.3519	10.5214	11.2599	10.9305	11.2184	10.838	10.878	10.9128	10.9447	10.7616	11.1174	10.7925	10.5756	10.8481	11.7465	10.6123	10.6551	11.2438	10.7816	10.6122	10.8104	10.6462
ARHGDIB	8.07132	8.45956	8.74412	8.03261	8.54714	11.1245	9.51665	9.64605	9.89468	8.07132	7.4294	8.62605	8.60381	8.83511	9.86392	8.9462	9.10172	8.67286	8.12674	9.0463	11.3547	8.38532	9.18374	10.6057	8.53713	8.3766	8.86533	8.55172	9.32405	9.25634	7.85677	7.10809	8.65695	9.46794	8.38518	9.08056	9.65467	9.50598	9.67649	9.94926	9.63101	8.64397	9.57541	9.08996	8.44023	9.53882	9.43214	8.78157	8.4937
ARHGDIG	8.09985	8.09924	7.86319	7.14507	8.11954	8.23318	8.25414	8.23535	8.26546	8.09985	8.02496	7.93994	7.86749	8.47607	7.89702	8.09352	8.13246	8.27711	8.23622	8.1173	7.94494	8.05545	8.67502	7.67085	7.27162	8.12819	8.25563	8.37239	7.93744	7.74681	7.81484	7.7192	8.1117	7.96732	8.45343	8.68636	7.90579	7.90547	8.02375	8.14002	7.85756	8.67929	8.2057	7.72896	8.44673	7.76289	7.79121	7.79952	8.00771
ARHGEF10	8.25142	7.98449	7.88665	7.93273	8.15989	7.98073	8.47338	8.66388	8.84905	8.25142	7.96454	7.9205	8.12534	8.4515	8.53402	7.98124	8.28119	8.29948	8.33172	8.79209	8.54328	8.45917	8.2781	8.13351	8.39047	8.27887	7.77977	8.03016	7.87807	8.42751	8.02394	8.44009	7.94477	8.40192	8.0532	7.98971	8.36061	8.63233	8.3414	8.31671	8.18245	8.15352	8.63312	8.2723	8.11451	8.1093	8.52005	7.88738	8.21979
ARHGEF10L	8.24389	8.92103	9.02658	8.92365	9.03192	9.93413	9.0823	9.16237	9.75195	8.24389	9.41557	8.40301	9.15745	9.15898	9.81788	8.74114	9.73877	9.39822	8.75798	9.31331	9.03032	8.44669	8.84524	9.1832	8.22589	8.20267	9.54067	8.62987	9.7391	8.88575	8.52615	9.05076	8.8584	8.32066	8.9488	9.57395	9.19876	8.98943	9.13534	9.25113	9.45118	9.40448	9.01525	8.86233	9.06549	9.01836	8.54339	9.61634	8.72379
ARHGEF11	8.44787	7.90037	8.33466	8.32699	8.55889	9.03543	8.48281	7.88577	8.40048	8.44787	8.2987	8.14787	8.63275	8.79733	8.66598	8.46327	8.78262	8.53833	8.6497	8.68704	8.69214	7.86154	8.16939	8.34772	8.50685	7.96943	7.98661	7.9991	7.79262	8.70326	8.32652	8.65722	8.25778	8.27609	7.75946	8.68253	8.61476	8.81891	8.01526	8.32526	8.46935	9.05381	8.7404	8.26235	8.1158	8.15507	8.47594	8.12607	8.11073
ARHGEF12	9.13489	9.46511	9.19642	8.7622	9.04961	8.75842	8.80578	9.04686	9.24352	9.13489	8.91227	8.74198	8.6231	9.04137	9.17207	9.04762	8.91666	9.36852	9.15196	8.87734	9.37076	8.91423	8.57536	9.15681	8.92817	9.01947	9.66703	8.96433	9.57703	8.88385	8.61901	8.78609	9.18838	8.88694	9.09862	9.24705	8.53445	9.10949	9.15078	9.50751	9.39872	9.45344	9.2132	9.2633	9.00004	9.06607	9.23706	8.469	8.6389
ARHGEF15	12.0072	11.9518	11.907	11.5663	11.8271	12.8838	11.7688	12.4475	11.6931	12.0072	12.023	12.4612	12.023	12.4245	12.2376	12.2376	12.1154	11.9088	12.2553	11.79	12.5217	12.294	11.659	12.1501	12.3457	12.1154	11.4864	11.6461	11.1866	11.9088	12.1047	11.7927	11.9621	12.2396	11.8471	12.2295	12.314	11.8456	11.6263	11.8524	12.18	11.1538	11.6779	12.2094	12.0248	12.1469	12.3775	12.2425	12.4992
ARHGEF16	8.20034	7.77152	7.90861	7.87795	8.00432	8.01384	7.96567	8.37538	8.30778	8.20034	8.41594	8.31717	8.06737	8.48627	8.25957	7.77997	8.11153	8.21919	8.3469	8.46854	7.5154	8.36474	7.98844	7.52852	8.12955	8.14312	8.03405	7.73645	7.59225	7.85642	7.84819	8.17096	8.42752	8.27831	8.07449	8.28584	8.40901	7.48464	8.25359	8.03278	7.54913	8.37715	8.52711	8.01348	7.93033	7.59695	7.8958	7.98913	8.40857
ARHGEF17	7.8377	7.41176	7.69615	8.39754	7.57929	7.92494	7.77102	7.38623	7.87678	7.8377	8.13699	8.25772	8.50663	7.77196	7.71677	7.83703	7.96997	7.66137	7.49617	7.9098	8.17135	7.30425	7.53164	8.11013	7.43268	7.37852	7.69032	7.40719	7.58826	7.65684	7.20695	8.22965	7.99009	7.57925	7.72216	7.52583	7.52346	8.20677	7.71576	7.95293	8.00391	7.46383	8.29289	7.92492	7.46383	8.01915	7.75492	7.715	7.50317
ARHGEF18	8.72829	8.81689	8.52404	8.30546	8.46019	9.39174	8.80922	8.67383	9.18057	8.72829	8.76408	8.48286	8.67033	8.96388	9.00017	8.56396	8.86782	9.18291	8.95546	9.16414	8.06461	8.87612	9.11621	8.71996	8.06319	8.82349	8.70057	8.83725	8.81916	8.85592	8.69633	9.27801	9.0908	8.7079	8.64434	8.30291	8.30226	9.0453	8.88976	8.75024	8.70152	9.20543	8.71373	8.90716	9.03712	8.20859	8.78593	8.68014	8.54062
ARHGEF2	8.87088	9.13172	8.89324	9.55667	9.08317	9.11647	8.35629	8.62346	8.64462	8.87088	8.63637	9.0245	8.79003	8.74484	8.72625	9.14399	8.82448	8.51909	8.89528	8.37777	9.27357	9.25171	8.79069	9.05624	9.52623	9.13834	8.67481	9.00837	8.59765	9.24246	9.31222	9.03524	8.95736	9.23181	9.11128	9.32602	8.84264	8.82799	8.51673	8.57952	8.43991	8.98802	8.81766	8.67648	9.58304	8.88345	8.50081	9.13388	8.63523
ARHGEF26	7.16533	8.73999	8.17987	7.88446	7.98431	7.61079	7.70719	7.14285	6.5478	7.16533	8.32775	8.04287	7.66724	7.96872	7.65652	7.65464	7.2491	7.77123	7.52261	7.5802	7.56196	7.86608	7.76977	7.1634	6.87307	7.3601	7.4545	8.02685	7.78538	6.78177	6.99503	7.28556	8.58451	8.45495	8.7712	7.47298	6.82409	6.01106	7.24979	7.93524	7.77845	7.55665	7.59267	8.33234	7.75695	7.72998	8.01295	6.56876	7.37811
ARHGEF3	5.84877	6.11647	6.4872	6.53831	6.8142	8.1235	5.96442	5.96145	6.745	5.84877	5.77179	6.02597	6.18635	6.24187	6.58356	6.21313	7.21274	5.86476	6.40578	7.73855	7.06456	6.22736	5.73732	7.11185	6.37482	5.45074	6.35121	6.9246	6.124	7.3046	5.06272	6.69089	7.23269	5.20889	7.12969	6.90744	6.60149	6.29972	6.68569	6.67937	6.64668	5.92363	6.2161	7.39586	6.36972	6.37025	7.20354	6.20503	5.96564
ARHGEF38	6.96072	6.88353	6.79892	6.60929	6.44394	6.69114	6.77758	6.27731	5.89037	6.96072	6.58866	6.64198	6.32155	6.6627	6.79488	6.7317	6.7881	6.34816	6.36172	6.31749	7.29498	6.97079	6.75868	6.91635	6.85263	5.94422	6.35952	6.81466	6.29224	6.8828	6.74696	6.77221	6.66546	7.08388	6.72043	7.0653	6.97829	6.77064	5.90921	6.84596	5.70848	6.7298	6.82939	6.53356	6.15043	6.66882	6.6961	6.75132	6.72542
ARHGEF4	6.3466	6.25008	6.12511	6.37124	5.93373	6.05138	6.33585	6.24186	6.8434	6.3466	6.68698	6.23467	6.85583	6.23446	6.81387	6.2519	6.13817	5.99836	6.06198	6.33024	5.50645	6.19771	6.18661	5.48084	6.2546	6.6146	6.44409	6.55052	6.65351	6.33728	6.50712	6.46314	7.02933	5.97548	5.46208	6.99227	5.96187	6.70197	6.26256	6.13202	5.5128	5.88834	7.28163	6.50172	6.37475	6.17974	6.32043	5.87124	5.95372
ARHGEF40	9.67378	9.53388	9.50047	9.7347	9.26463	8.97327	10.1288	9.47262	9.57952	9.67378	9.26304	9.61649	9.33774	9.97357	9.92267	10.0047	9.5969	9.4963	9.85049	9.65995	9.89236	9.57274	9.35248	9.59604	9.87697	9.29049	9.50532	9.43976	8.65469	9.51826	8.72158	9.52741	9.54061	9.43171	9.58351	9.38709	9.66459	9.81558	9.75731	9.90963	9.87005	9.37119	9.07127	9.87256	9.75552	9.71573	9.83298	9.55449	9.29034
ARHGEF5	8.19934	8.88464	8.8816	9.24769	8.94424	8.09826	7.66859	7.62676	8.02397	8.19934	7.57343	8.42115	8.47278	7.92469	8.79879	8.45724	8.52095	7.87146	8.18792	7.93894	8.32732	8.72991	8.26346	9.1067	9.03381	8.62113	8.33418	8.76615	7.95255	8.18221	8.63256	8.89721	8.55143	8.13088	9.01314	8.42217	8.0095	8.65275	8.54549	8.51642	6.84215	7.8411	9.16967	8.67979	7.42831	8.58479	8.39852	8.60072	8.4115
ARHGEF6	8.10983	7.6202	7.74726	7.4951	7.96235	9.21107	8.37507	7.95894	8.20301	8.10983	7.93233	8.1701	8.06568	7.83284	8.38185	7.54783	8.9924	8.58691	7.66974	7.63847	8.3568	8.12512	7.50596	8.41972	8.0304	7.99994	8.00859	7.6931	8.0099	8.29629	8.10925	7.69239	7.75437	8.04575	7.32244	8.44744	8.53253	8.51861	8.16601	8.21524	8.08299	8.02691	8.00852	8.00852	8.00852	8.00852	8.00852	8.37205	8.06546
ARHGEF7	8.46122	8.76876	8.84196	8.62589	8.65321	8.87519	8.42534	9.00694	9.06857	8.46122	8.34385	8.6724	8.38197	8.73414	8.73477	8.74891	8.63379	8.58973	8.6058	8.77309	9.18113	8.71335	8.4558	9.02997	9.09787	8.61133	8.79415	8.67529	8.69817	8.91692	8.64773	9.0232	8.73021	8.6139	8.43129	8.59422	8.9685	8.66106	8.49086	8.91216	8.83873	8.7646	8.80133	8.5261	9.0432	8.5451	8.74312	8.44464	8.80121
ARHGEF9	7.84354	8.08625	8.28748	7.82177	7.97036	7.91476	8.55684	8.35342	7.53719	7.84354	8.21191	7.96088	8.30786	7.89155	8.44627	7.69861	8.56196	8.46382	7.45783	7.80785	8.03474	8.27237	7.61053	7.68672	8.37868	7.82011	7.36468	8.05617	7.75947	8.39039	6.6367	8.55663	8.36722	7.5165	7.80093	8.4263	7.11042	8.23985	8.36795	8.57542	8.38464	8.38538	7.66992	7.80833	8.32341	7.69548	7.81551	8.84229	7.58101
ARID1A	8.74473	7.77801	8.12478	8.12478	8.21964	8.83253	8.38714	8.54641	8.52454	8.74473	7.82684	8.48463	7.82396	8.22583	8.70764	8.2331	8.80748	8.29619	8.24238	8.36048	8.99047	8.35074	8.46869	8.62968	8.86987	8.33342	8.20643	8.55729	8.13286	8.48436	7.96515	8.26186	8.19375	8.56443	8.20097	8.57314	8.36454	8.6043	8.39621	8.70475	8.65304	8.34155	8.34155	8.34155	8.34155	8.34155	8.34155	8.69541	8.39698
ARID3A	6.55086	5.72597	6.30111	5.78848	6.00176	7.45439	6.67566	6.72282	7.76598	6.55086	6.58488	6.75859	6.56558	6.04789	6.59181	7.20253	6.22689	6.79433	6.08641	6.25109	6.6009	6.61689	5.82283	6.99137	7.25684	7.01932	6.02038	6.70164	6.70325	6.28211	5.90249	6.58023	6.35536	7.30415	5.84356	8.10427	6.47603	6.26485	7.04278	5.97009	6.1645	5.91821	6.97063	7.28753	6.20184	6.76421	7.21626	6.18652	5.96024
ARID3B	8.26789	8.53953	8.15287	8.1591	8.30382	8.31891	7.54325	7.27952	7.86933	8.26789	7.86982	7.75725	8.00316	8.82424	7.51023	8.23945	7.92036	8.0583	8.54963	7.93064	7.63961	8.72943	8.28378	7.46024	8.27693	8.60885	7.90044	8.54843	7.38455	7.98389	8.05723	9.05926	8.3572	7.79442	8.56506	8.17594	8.33652	7.99199	7.11229	7.53068	7.59877	6.96629	9.2128	7.92416	8.4804	8.36613	8.11334	7.91997	7.85178
ARID4A	9.35134	8.83367	9.13585	8.73374	8.6476	8.59841	8.68914	8.83215	8.25007	9.35134	9.20464	8.77323	9.18295	8.75121	8.64789	8.88025	8.5687	9.38108	9.36505	8.97316	8.39564	8.71861	8.39828	8.35525	8.21318	8.47586	9.58001	8.53054	9.97187	8.33971	8.55857	8.98383	9.59388	8.95455	8.17407	7.91711	8.91421	8.59851	9.0338	9.08825	9.30283	8.71048	8.6933	8.6933	9.32302	8.6933	8.75403	9.03678	8.7471
ARID4B	8.86795	8.83452	8.89887	8.56366	8.5576	8.15095	8.51818	7.97727	8.00744	8.86795	8.50172	8.9983	8.50789	8.48549	8.41115	8.73665	8.18511	8.42109	8.17379	8.27729	8.88328	8.58346	8.55244	8.67039	8.93699	8.49987	8.13307	8.45829	8.66708	8.1282	8.56229	8.49399	8.91295	8.66094	8.54356	8.26112	8.12591	8.57843	8.40967	8.70846	8.45203	8.68697	8.61496	8.33212	8.37125	8.21983	8.68375	7.83692	9.29863
ARID5A	9.40793	8.19774	9.26676	9.21797	9.52717	10.1737	9.4117	8.38687	9.26613	9.40793	10.1035	9.35492	9.97854	8.91373	9.00731	9.29907	9.23456	9.92183	9.22968	9.44571	8.41557	8.91955	8.90347	8.68154	8.49938	9.88698	9.15809	9.17786	9.69723	8.77135	8.77147	9.48948	9.74597	9.86228	9.94943	8.2926	8.14578	9.08465	9.78207	9.199	9.01581	9.59967	8.80569	9.17608	9.66278	9.62196	8.68071	9.68995	8.63336
ARID5B	10.0959	8.49537	9.3175	9.05717	9.17684	10.4171	9.77205	9.39555	9.65481	10.0959	9.31806	9.00687	9.72382	10.0012	9.50033	9.46886	9.77009	10.4616	10.068	9.76468	9.69619	9.22839	9.37109	9.83536	9.61715	8.82703	8.84249	9.6054	8.74845	9.76856	9.97773	9.7867	9.9573	9.93203	9.95313	8.86357	9.47956	8.95521	9.52132	9.22343	9.43867	9.20451	10.2814	9.70663	9.0034	9.29456	9.76191	9.37575	9.7079
ARIH2	9.92746	10.4373	10.45	10.6538	10.3715	10.9334	10.5482	10.0331	10.4225	9.92746	10.479	10.2361	10.6266	10.2999	10.607	10.2813	10.682	10.7868	10.3926	10.7734	9.80316	10.2518	10.1899	10.337	9.91524	9.64099	10.65	10.4159	10.5399	10.2623	10.4697	10.3123	10.1526	10.4093	10.3105	10.4682	10.6551	10.5027	10.2461	10.213	10.0087	10.991	10.2955	10.2	10.5291	10.3475	10.2685	10.0141	10.128
ARL1	9.66825	9.61798	10.0343	10.0408	9.70206	8.68773	10.0848	9.62505	9.51901	9.66825	9.48752	9.40571	9.35145	9.99999	9.90598	9.69898	10.1062	9.96481	9.77167	9.85329	10.0667	8.8632	9.43789	9.94961	9.93204	8.61967	9.48882	9.9209	9.23573	9.78548	9.36893	9.7784	9.57952	9.6397	9.40932	9.57699	9.52633	10.1103	9.7642	9.73982	9.65703	9.59932	9.58654	9.58654	9.58654	9.58654	9.58654	9.94759	9.6431
ARL14	6.68916	7.38456	5.89136	6.66734	6.75781	7.0153	6.76684	7.16434	6.22105	6.68916	7.1774	7.03052	6.30995	6.76122	6.26178	6.32789	6.20893	6.40596	6.23552	6.67425	6.5417	6.53516	7.98938	6.67206	6.01057	7.09219	7.09089	7.13086	7.11625	6.8972	7.88286	6.33446	6.40421	5.68468	7.67074	8.09888	7.13398	6.50678	5.17203	6.70164	6.07445	7.10838	7.09445	5.94832	6.90996	5.21294	6.93291	7.25677	7.45002
ARL15	6.45002	5.64458	6.78114	6.77481	6.24364	8.25588	6.99339	7.19923	7.3411	6.45002	6.04634	6.18643	6.88313	7.03944	6.3853	6.6481	7.53592	6.89021	6.15302	6.50569	7.73483	6.23558	6.52654	7.5945	6.9809	6.80901	6.56516	7.07868	6.80516	7.40537	7.27579	6.76173	7.42251	6.92456	7.04226	6.9029	7.42848	6.93535	6.96152	5.28501	5.91109	6.75432	6.75432	6.75432	6.75432	6.75432	6.75432	7.12366	6.81217
ARL2	9.50238	9.87968	9.91638	10.4152	10.1181	9.68909	9.27797	9.92115	10.0927	9.50238	9.074	9.38345	9.37885	9.9982	10.0051	9.73318	10.1343	10.0856	9.89924	9.53542	10.3359	9.39973	9.59566	10.373	10.4635	9.2415	9.95026	10.3537	9.53536	10.0716	10.0194	9.77439	9.8522	9.81043	9.80579	9.68644	10.2306	9.61232	9.58489	9.78917	9.94062	9.16544	9.56719	9.64149	9.45027	9.9923	10.2265	9.99134	10.5045
ARL2BP	9.39339	8.86166	8.96631	9.62237	9.05234	8.58156	9.90658	10.1458	9.85901	9.39339	8.99837	8.3519	9.027	9.89933	9.73814	9.04747	9.70964	9.87982	9.30515	9.26455	10.2131	8.89707	9.28439	9.86675	9.76057	8.28907	9.23883	10.2061	8.82518	9.60988	9.05014	9.33853	8.99925	9.04842	8.62578	9.58109	9.86254	9.68572	9.50078	9.89322	9.69713	9.31694	9.31694	9.31694	9.31694	9.31694	9.31694	9.6839	9.37443
ARL3	9.33857	9.47401	9.44874	9.12718	9.35904	8.34254	9.48562	9.20508	9.3265	9.33857	8.94975	9.04539	8.98955	9.5624	9.09693	8.87236	9.34645	9.52031	9.07309	8.96414	9.66432	9.33508	9.23761	10.0026	9.38095	9.26814	8.6474	9.38527	8.94975	9.25526	9.52699	9.3188	9.42345	9.51424	9.69545	8.73687	9.18612	9.02576	9.01041	8.83915	9.32007	9.36658	9.39826	9.44527	8.58463	9.34241	9.79703	8.6622	9.14854
ARL4A	7.7973	6.80493	6.28696	6.4395	7.07979	8.47871	8.04566	8.04412	7.60182	7.7973	7.23778	7.72878	7.09733	7.39735	7.83895	7.34953	8.02902	6.98651	7.14573	7.27499	8.41095	7.56372	7.10413	8.1988	7.35379	7.36865	7.11321	6.59726	7.43118	7.31579	6.48072	6.80385	7.75671	6.25465	8.07549	8.46574	7.69248	6.77798	7.19527	8.15897	8.04207	7.56021	6.75003	7.83558	7.35951	7.26359	7.56337	7.07953	8.06883
ARL4C	7.26293	7.21046	6.77423	7.2596	7.52717	8.25346	8.69465	8.04717	10.6338	7.26293	7.88857	6.85233	6.96848	9.40885	8.28759	7.05305	8.09858	11.0044	6.87164	7.72457	8.15387	8.03059	7.94301	7.72646	7.81688	7.30043	7.10732	8.11764	7.24152	8.02185	8.09773	7.74186	7.87793	8.26186	7.72844	8.27035	7.75566	7.55064	7.89909	7.85525	7.78406	7.4282	7.7222	8.74953	6.9566	7.85815	9.06472	7.2589	8.16479
ARL4D	8.27994	8.17652	8.51808	7.76082	8.73941	8.14693	8.2401	8.27	8.21422	8.27994	8.51034	8.4795	8.41404	8.37066	8.02305	8.30033	8.33365	8.11943	8.29526	8.1727	7.912	8.11527	7.87199	8.45166	8.36597	8.87566	7.91618	8.45975	8.51754	7.98489	8.72165	8.57031	8.05471	8.26865	8.01289	8.45992	8.38169	8.37761	8.21348	7.97209	7.8983	8.04182	8.16754	7.89957	8.26054	8.31934	8.07908	8.75018	8.59086
ARL6IP1	7.62966	8.27145	8.62103	7.67641	8.42939	8.21645	7.88016	8.13457	8.14796	7.62966	7.81467	7.95732	8.18734	7.50892	8.74019	7.59441	8.41545	8.14504	7.85731	7.73878	8.24004	8.0405	8.11087	8.34276	8.14917	8.1585	7.60963	8.26585	8.05832	8.01102	8.39195	8.23082	8.62691	8.3899	7.91447	7.98495	7.36373	7.47273	8.293	8.13425	8.09616	7.98105	7.98105	8.09804	7.98105	7.98105	7.98105	8.33987	8.03726
ARL6IP4	9.30586	9.51214	9.75427	10.0589	9.56335	9.22016	9.24281	9.09687	9.56734	9.30586	9.18556	9.08538	9.31669	9.53504	9.89396	9.50447	9.7291	9.75369	9.46608	9.59679	9.24042	8.97756	9.04784	9.64348	9.71176	9.30799	9.31861	9.77552	9.46108	9.62624	9.75133	9.29538	9.60573	9.61409	9.72961	9.2593	9.64574	9.34792	9.38533	9.05788	9.44565	9.42914	9.36127	9.43472	9.51079	9.78437	9.00637	9.81164	9.31837
ARL6IP5	9.84346	8.99217	9.76947	10.4716	9.7025	9.16765	9.10536	8.77344	9.44221	9.84346	9.28867	8.79927	8.97179	10.0476	9.83247	9.16717	9.77663	10.044	9.46709	9.29545	10.3792	9.09062	8.88129	10.0566	9.98058	8.4407	9.57784	10.428	9.05334	9.65376	9.17928	9.12158	9.4148	9.34032	9.01316	9.66309	9.35719	10.4168	9.9295	9.94161	9.62457	9.45636	9.45636	9.45636	9.45636	9.45636	9.45636	9.82338	9.51386
ARL8B	8.35592	8.95485	8.89593	8.84725	8.7599	9.45935	9.02324	8.88308	9.11771	8.35592	8.97112	8.81128	8.76073	9.17101	9.32984	8.78917	9.19114	9.46148	8.85999	8.80084	9.13071	8.20103	8.46648	8.87648	8.33247	8.83425	8.90091	8.88523	8.78928	8.52305	9.10904	9.30908	9.10267	8.67717	8.91509	8.96721	8.45401	8.49852	9.03751	8.96614	8.60726	8.453	8.91448	9.09505	8.61956	8.69699	9.59229	8.43684	8.95223
ARMC1	7.46328	7.74884	7.66117	7.6389	8.05088	7.13615	7.48458	7.58214	7.33019	7.46328	7.71418	7.39867	7.29832	7.9365	7.84352	7.37281	7.58898	7.75693	7.46841	7.66127	8.0095	6.96141	6.94126	8.00387	7.46733	7.53411	7.74305	7.54005	7.59339	7.39172	7.98624	7.75789	7.26968	7.54091	7.46175	7.63207	7.34682	7.59828	7.80009	7.3691	7.49337	7.78442	7.47398	7.9132	7.86838	7.5429	7.72852	7.105	6.98904
ARMC4	6.95256	6.67631	6.3603	7.08138	7.15845	6.48546	6.75395	7.02848	6.39264	6.95256	7.00519	6.91895	6.78833	6.43432	6.71803	6.67677	6.57189	6.84741	6.453	6.50732	6.92177	6.13207	7.10223	6.97015	6.48795	7.18756	7.03801	7.04751	7.33331	6.71544	6.79887	6.74429	6.76882	6.41187	6.90239	6.63923	6.56608	7.10719	7.17563	6.18916	7.488	7.32684	6.5585	6.65604	7.07292	6.47221	6.48915	7.05575	6.68558
ARMC6	9.15575	8.90411	8.32475	8.84515	8.90892	9.416	8.99695	8.92256	9.5896	9.15575	9.94608	9.10693	9.35345	9.16869	8.82811	8.98084	9.45605	9.70159	8.91591	9.33872	8.57504	9.08649	8.95979	8.50593	8.62597	8.83541	8.76812	8.89335	9.34412	8.45197	9.09186	9.28553	8.96775	8.91831	8.65563	9.70497	9.32234	8.60941	8.86484	8.97781	8.84582	8.83193	8.59351	9.537	9.0586	9.06242	9.19089	8.86518	9.20376
ARMC7	7.81903	8.13151	8.25587	8.16389	8.49164	8.12274	8.61134	8.22749	8.44939	7.81903	8.8965	9.05255	9.55455	8.92179	8.13384	8.92191	8.23365	8.43694	8.11816	8.41736	7.58707	8.34596	8.3848	7.46288	7.48406	7.87095	7.71703	8.07519	7.0098	7.55134	9.16176	8.30507	8.02591	9.23353	8.12027	7.64295	8.62384	7.37181	8.05046	8.81412	6.8721	10.0164	7.99811	7.71775	8.48672	7.73253	8.01202	7.94183	7.89885
ARMC8	7.43553	7.76043	7.73781	7.45119	7.52212	7.53373	6.5448	7.08633	7.03121	7.43553	7.02049	7.08232	7.76734	7.33117	7.76986	7.16626	7.50651	7.7721	7.38216	7.50651	7.76891	6.92163	7.21875	7.68856	7.00229	7.13793	7.38359	7.08724	7.2047	7.32376	7.66557	7.21329	7.24674	7.27737	7.07005	7.50836	6.83133	7.60017	7.465	7.58238	7.52481	7.29853	7.88538	6.95939	7.30588	6.95939	6.98336	7.87038	7.51038
ARMC9	8.21306	8.57441	8.51469	8.18417	8.31158	7.22052	7.51661	7.5482	7.828	8.21306	7.75939	7.75819	8.01898	8.84046	8.38694	8.02759	8.13833	8.64147	7.99446	8.26957	8.09415	7.57774	7.47962	8.0956	8.12239	7.73003	7.47345	8.3253	7.41626	7.88529	7.73291	8.37436	8.25253	8.50962	7.95322	8.00002	7.5777	7.97066	7.84757	7.68532	8.14119	8.44258	7.74876	7.98657	8.35283	8.34072	8.02094	7.26356	7.84968
ARMCX1	9.11146	9.65198	9.54969	9.15601	9.50656	8.18392	9.3768	9.32077	9.44068	9.11146	9.23275	8.66412	9.24787	9.53025	9.64129	8.52572	9.03491	9.69373	8.88383	9.40856	9.80371	9.02284	9.72483	9.85256	8.78419	8.70466	9.31959	9.10877	9.4357	9.13651	9.51415	9.60144	9.49962	9.56807	9.72548	8.88818	8.7406	8.94705	9.15215	9.08379	8.99625	8.72743	8.96488	9.54849	9.53791	9.94449	9.39378	8.59174	9.12254
ARMCX2	8.17921	8.60155	8.72438	9.09583	8.94325	8.10034	8.30405	8.50138	7.85404	8.17921	8.27266	8.20456	8.54823	8.82509	8.85747	8.22811	8.97763	8.82551	8.75379	8.65994	8.39979	7.91208	7.87415	8.75015	8.57651	7.46181	7.93254	8.89703	8.08973	8.77736	8.41318	8.57006	8.72947	8.19719	8.55759	8.24138	8.1092	8.50422	8.82529	8.40853	8.55759	8.38863	8.38863	8.38863	8.38863	8.38863	8.38863	8.7507	8.44534
ARMCX3	7.7872	7.38159	7.82538	7.8786	7.17988	7.32738	8.01898	7.40731	8.04149	7.7872	7.18685	7.03582	7.28852	7.9093	8.04241	7.59116	7.87785	8.26333	7.70581	7.67078	7.96336	7.36086	7.61364	8.02152	7.98753	7.22655	7.25035	8.07591	7.21084	7.87265	7.6669	7.92194	7.77129	7.73606	7.7369	7.57241	6.7564	8.01243	7.89189	7.85463	7.50316	7.96775	7.42194	7.60265	8.25035	7.42194	7.42194	7.69229	7.46429
ARMCX4	7.89242	7.68125	7.72957	8.03077	7.81557	7.31291	8.13624	8.01651	6.72089	7.89242	8.47205	8.17295	7.82881	7.67509	8.01393	7.79215	7.76024	8.04682	7.57211	7.97255	7.19679	7.29415	7.51584	7.50922	7.26324	7.86658	7.89686	7.38642	7.79625	7.3139	7.66429	7.56913	7.2973	8.42344	7.02164	8.50582	7.53461	7.48565	7.87921	7.35679	7.8257	8.27654	7.69772	7.76274	7.34923	8.26559	7.34923	7.61006	7.39009
ARMCX5	7.55746	8.0305	7.80846	8.26811	7.86552	7.2801	7.23333	7.5758	6.89329	7.55746	7.19819	6.74634	7.33464	7.79166	7.70444	7.49549	7.7116	7.6069	7.82298	7.78503	8.32514	7.63232	7.8319	7.68141	7.62461	6.67395	7.65424	8.17701	7.04127	8.0313	7.65703	7.54373	8.27375	8.18794	8.04497	7.3771	7.14103	7.51211	7.35444	7.54136	7.06786	7.52788	7.87119	7.39163	7.51536	7.00948	8.20869	7.2457	8.0057
ARMCX6	8.75294	8.85931	8.18698	9.38533	8.97405	8.49078	9.32007	9.24427	9.04634	8.75294	8.57559	8.49813	8.59164	8.49564	9.05321	8.68225	9.13381	8.9206	8.56711	8.45337	8.68579	9.68817	8.93213	8.763	9.8078	9.32638	8.97709	9.28275	8.80553	8.77572	8.8017	8.99405	8.55394	8.94083	8.67635	9.11986	9.02441	9.22904	8.75029	9.02283	8.9068	8.43206	8.95143	9.67092	8.57135	9.07935	9.07415	8.48902	8.85493
ARNT	8.86115	8.13249	8.55402	7.83402	8.12663	8.62624	8.40743	8.72307	8.95757	8.86115	8.38156	7.91783	8.35645	8.9202	9.22966	8.34207	9.02528	9.21657	8.65283	8.5131	8.41091	7.58259	7.71692	8.80272	8.56578	7.58219	8.25865	8.87951	8.87419	8.6857	8.37669	8.87511	9.40814	8.46792	8.47082	7.16758	8.49573	8.45761	8.21246	8.76182	8.65767	8.3917	7.99556	7.99556	8.29019	8.47232	8.35691	9.66796	8.80049
ARNT2	8.19476	8.089	8.26863	7.83795	8.59896	7.89538	8.25184	8.34152	8.99031	8.19476	9.16588	8.9812	8.71604	8.09757	8.38342	8.21637	8.14253	8.33874	7.84995	8.15948	7.83074	7.84772	8.40799	7.69813	7.40756	8.51987	8.93013	7.90601	9.07867	7.90643	8.06888	8.36963	8.26814	7.48778	7.9655	8.0501	9.27514	8.06273	9.09707	7.75808	8.21418	7.29663	8.00763	8.61305	8.26537	9.14942	8.38986	8.70033	7.95921
ARNTL	8.24168	8.53349	8.44615	9.50717	8.58763	8.3379	8.01139	7.26304	7.99892	8.24168	8.35803	8.50316	8.3229	8.76541	9.35707	8.46555	8.59427	8.8731	8.54501	8.85819	8.28715	7.84858	7.76578	8.69189	7.94753	8.24211	7.60431	7.52365	8.01991	7.58284	9.19039	9.43998	9.09644	8.20619	8.5906	7.99896	7.87326	7.97987	7.85185	7.08642	8.0839	7.43714	7.95875	8.52399	7.9014	8.40718	8.33473	9.10752	8.83513
ARNTL2	7.23798	5.90336	5.77196	6.37349	7.2305	7.42758	7.58433	7.59544	8.1068	7.23798	6.51184	7.7429	6.84587	7.16257	7.14078	6.89324	6.95034	6.68679	6.55473	6.33439	7.62994	7.23557	6.71535	7.44273	7.92385	7.1863	6.78622	7.32819	6.64722	7.15973	7.43185	5.99488	6.56486	6.02399	7.19961	6.53585	7.55479	6.84217	7.96944	8.17919	7.21526	8.47949	7.53587	6.68575	7.04114	6.58566	6.6344	6.83825	6.62523
ARPC1A	9.96141	10.11	9.54891	9.4703	10.0525	10.3373	9.47451	9.51661	9.25233	9.96141	9.2638	9.1855	9.55177	9.83339	10.3326	9.7071	10.3657	10.0716	10.0822	9.43712	10.309	9.10579	9.07431	10.3954	10.1666	9.09781	9.78078	10.0037	9.60676	9.89408	9.94032	9.68347	9.57252	9.60713	9.15568	9.66356	10.0057	9.73527	10.0715	10.1678	9.88926	9.59332	10.7903	10.0335	9.01923	9.53773	9.75126	9.82901	9.58004
ARPC1B	8.86677	9.00502	9.48919	9.85359	9.31488	9.61438	9.71393	8.82376	8.94075	8.86677	8.88256	8.81219	8.99475	9.24072	10.3293	9.08796	9.65707	9.85622	9.77999	9.33907	9.22833	8.35342	8.69401	9.65964	9.52072	8.61795	8.98857	9.38523	9.12107	9.38965	8.79502	8.84314	8.81194	9.00085	8.91258	9.79476	9.60794	9.51978	9.68561	9.51066	9.39743	9.03838	10.1395	9.35283	8.55096	9.049	9.14405	9.18	9.58771
ARPC2	11.7958	11.1567	11.5548	11.8822	11.5693	12.4581	12.1986	12.2182	12.5337	11.7958	11.5642	11.2721	11.4508	12.2541	12.2918	11.6648	11.9954	12.0668	11.8592	11.8424	12.8144	11.4853	11.2823	12.4711	12.4305	11.3071	11.9476	12.2392	11.5708	12.2003	11.7118	11.4692	11.5765	11.6687	11.7926	12.7145	12.2302	11.8647	12.0052	11.8789	11.9603	11.7291	11.8439	11.6178	12.1489	11.9797	11.8633	12.0394	11.9809
ARPC3	9.6186	9.70702	9.4927	9.51349	9.64856	9.81214	10.1949	9.66191	9.98804	9.6186	9.51402	9.33215	9.31474	9.8007	10.1287	9.40262	9.64936	9.87534	9.54232	9.46939	10.5066	9.60845	9.91545	10.1267	9.8774	9.20255	9.89208	10.0294	9.57673	9.81585	9.11784	9.87716	10.0364	9.70938	9.79072	9.53955	9.43046	9.60442	9.88168	10.1019	9.96168	10.0059	9.96774	9.58931	10.0313	9.71631	9.5943	9.68741	9.18682
ARPC4	7.32877	7.15689	7.41062	7.31865	7.32653	7.4762	6.83111	6.80933	7.48731	7.32877	6.91853	7.01483	6.50095	7.70079	7.98742	7.01405	7.55683	7.48935	6.97918	7.22126	7.34144	6.93679	7.31731	7.60212	7.444	6.92355	7.06291	7.50764	7.07669	7.43212	7.5915	7.05685	7.45795	7.3521	7.42239	7.40302	7.52131	6.18661	7.45631	7.03831	7.46861	7.19463	7.19463	7.19463	7.19463	7.19463	7.19463	7.55411	7.25094
ARPC5	9.7646	8.91207	9.30465	8.92142	9.39459	10.721	10.1785	10.233	10.5478	9.7646	9.85032	8.67176	9.33988	10.0733	10.7958	9.23386	10.28	10.4176	9.66618	10.1674	9.8201	8.83672	9.24317	10.4164	9.57545	9.00772	9.72388	10.0888	10.0924	10.0095	9.42801	9.52707	9.22552	9.30836	9.02014	10.1588	10.2733	10.1648	10.2997	10.2418	9.93084	10.1196	9.412	9.77313	9.78334	9.89127	10.0625	9.1352	9.97628
ARPC5L	8.37352	7.41654	7.80101	8.17495	7.86078	8.58962	7.93134	8.38996	8.41972	8.37352	7.57689	7.73252	7.56695	7.99082	8.53932	8.07775	8.59382	8.29933	8.38061	8.17465	8.17386	8.18689	7.68814	8.54704	8.62412	7.83455	7.96754	8.52954	7.69807	8.4741	8.56643	7.86589	8.14427	7.64794	7.91374	8.35979	8.36483	8.44667	7.95717	7.98103	8.37406	8.6935	7.90973	7.90973	8.55965	7.90973	7.90973	8.16299	7.94941
ARPP19	9.08313	8.95995	9.01291	9.13959	8.73344	8.71119	8.56462	8.48168	8.9511	9.08313	8.59896	8.49368	8.64858	8.79521	9.17977	8.82357	9.15522	9.20532	8.8926	8.66271	9.25497	8.28868	8.70046	9.30649	8.99567	8.62134	8.83126	9.26069	8.80259	8.8934	9.03647	8.94148	8.94025	8.6782	8.81402	9.07585	8.62388	8.9888	8.93188	8.91997	8.72148	8.80407	8.80407	8.80407	8.80407	8.80407	8.84752	9.1532	8.85876
ARPP21	5.67949	5.7083	5.09578	5.50496	5.26199	4.73622	5.95215	4.97553	5.27125	5.67949	5.14463	5.27365	4.73031	5.0386	4.93417	5.25117	5.17495	5.21413	5.15435	5.40969	5.97809	5.46701	5.487	5.27103	5.89217	5.05479	6.11392	6.26761	5.72383	5.05923	5.99884	5.48986	4.9696	4.38322	4.89741	5.70137	5.05041	5.42825	5.654	6.21225	5.31448	5.80114	5.2631	5.2631	5.2631	5.2631	5.31178	5.61419	5.31809
ARR3	7.42695	7.85388	8.14039	6.87569	7.90922	7.7594	7.37902	8.20142	7.55313	7.42695	7.77976	7.83585	7.42737	7.454	7.90353	7.61761	7.67515	7.95193	7.41578	7.29266	6.80629	8.42405	7.79987	7.11993	8.0447	7.94968	7.69064	7.30595	8.28705	7.4104	7.09056	7.77359	7.16635	8.24476	7.5063	7.71636	8.08363	7.97861	8.11048	7.03483	7.62319	7.81215	7.34041	7.58547	7.36556	7.11973	8.32456	7.82432	7.8901
ARRB1	6.634	7.35843	7.4699	7.4401	7.56351	8.18008	7.1519	7.23296	7.45915	6.634	7.03215	6.72801	6.78909	7.37521	7.82749	7.17906	8.09398	7.46411	7.02249	8.06998	7.23914	6.83248	7.07502	7.88774	7.34724	6.63808	7.42025	7.23365	7.20203	7.65655	6.98469	7.38464	7.25784	7.30025	7.32795	7.11796	7.43713	7.81714	7.15097	7.75812	6.95697	7.45917	7.15941	7.34945	7.68294	7.62275	6.93825	7.25575	6.98799
ARRB2	8.29291	8.27674	8.49164	8.37883	8.5459	10.2201	8.7644	9.1793	9.34683	8.29291	7.92886	9.13322	8.04959	8.43194	8.60166	9.11904	8.94085	8.19106	8.69954	8.45255	9.30938	9.74248	8.50482	9.08442	9.98424	9.2719	8.28981	8.63363	8.35119	8.97522	9.09886	8.91999	8.00536	8.08447	9.24607	9.48385	9.67905	8.13789	8.6836	8.97891	8.02491	7.91173	9.02223	8.69239	8.34277	8.609	9.38899	8.82849	9.49411
ARSA	9.70907	9.49517	9.52487	9.85579	9.54279	10.3526	9.89942	9.68528	10.1975	9.70907	10.5775	10.5844	10.4751	9.83018	9.60589	9.71904	9.7296	9.67762	9.56768	9.88908	9.65293	9.74168	10.1117	9.46048	9.29936	10.4415	9.61099	9.01341	9.74531	9.63001	9.15192	9.52552	9.17165	9.7431	9.95354	10.0139	10.4387	10.0898	10.1928	9.81842	9.63316	9.11868	9.24576	9.9483	9.66253	10.3427	9.82386	10.3748	9.97413
ARSB	9.17134	9.16888	9.31677	9.01401	9.15893	9.66713	10.0428	9.93904	9.62302	9.17134	9.33631	9.04922	9.65027	8.68863	9.39618	9.21601	9.71187	9.29332	10.0101	9.75625	8.92261	9.85758	9.86427	9.12393	9.14753	9.47084	9.94598	9.28929	9.93795	9.18881	9.38238	8.91557	9.84455	9.76148	9.28773	9.25339	9.62976	9.74985	9.45743	9.58145	8.69684	9.58651	9.02374	9.44168	10.2613	9.02374	9.10862	9.19717	9.70416
ARSD	8.64165	8.22121	8.6697	8.91665	8.04143	7.9877	7.40348	7.64707	7.69007	8.64165	7.96089	7.71443	7.65031	8.22957	8.29507	7.98267	8.34542	7.97622	7.78922	7.64011	8.62272	8.78935	8.10101	7.84812	8.85368	8.07756	8.29456	9.32604	8.08153	8.15979	8.68923	8.39879	8.38512	7.51557	7.65342	8.24488	8.04683	8.26827	7.7099	7.5649	9.25767	8.31304	8.43034	8.31832	7.51798	8.30624	8.48912	7.91809	8.29294
ARSE	8.39491	8.28012	8.06743	8.35102	8.02106	7.51244	8.21565	7.54981	7.63718	8.39491	8.0384	8.35804	7.71941	7.71697	8.01022	7.82056	8.14846	7.72414	7.92253	7.53068	7.73079	8.63209	8.00621	7.65706	8.57974	8.70025	8.19247	8.0651	8.03157	8.38305	8.1351	7.93674	7.60802	8.33168	8.0142	8.31695	8.48535	8.42696	7.90089	7.79956	7.57989	8.89928	7.91275	7.80781	8.16247	7.80781	7.8553	8.00183	7.8382
ARSF	7.69686	7.06487	7.26446	7.86574	7.376	8.25745	8.3098	7.8044	7.8046	7.69686	7.03312	6.96342	7.23411	7.03566	7.44392	7.42775	7.39339	7.64528	7.25021	7.08629	7.67162	8.42512	8.22925	7.58895	8.59233	8.19864	8.29255	8.77681	8.35802	7.73145	8.65735	7.50771	7.76769	7.00375	7.88954	6.72639	7.7111	7.44384	8.56914	7.32452	8.27026	8.33497	8.5064	7.85228	8.26232	7.57616	7.42273	6.49565	7.36451
ARSJ	7.9075	6.40104	6.65413	6.70885	6.91284	6.05816	7.1406	7.3935	7.3799	7.9075	6.29801	6.88182	7.18041	6.75109	7.48473	6.98246	6.95662	7.46017	7.81638	6.98931	7.25918	6.85281	7.17511	7.24457	7.47365	6.15508	6.66236	8.08134	5.50249	7.26965	6.72524	6.98281	6.35707	6.68431	7.38118	6.8699	6.50521	7.3652	7.73377	7.63286	7.22673	6.98261	6.98261	6.98261	6.98261	6.98261	6.98261	7.35059	7.04025
ART1	7.98797	8.45075	7.36141	7.35567	7.26499	7.76949	7.22384	8.19416	7.24482	7.98797	8.31004	8.78438	8.12957	8.07117	7.86764	7.84182	8.01519	7.37232	7.36918	7.87679	7.5301	7.6396	7.76635	6.75293	7.26161	7.44259	7.23059	7.12298	7.55504	7.91125	6.71056	7.97744	7.85872	7.67509	7.9585	8.04062	6.77902	8.51465	7.74299	7.89103	7.52917	7.38056	7.7852	8.12512	7.01802	7.08179	8.2451	8.01279	7.90516
ART3	6.56606	7.36897	7.425	6.96086	7.31665	7.08401	7.83425	7.79922	7.71379	6.56606	7.12382	7.61475	6.93172	6.87029	7.13873	7.03956	6.86161	6.67231	6.87332	7.02349	8.07134	7.37618	8.32126	7.57268	7.0059	7.50134	7.71447	7.2125	7.45336	7.05187	7.90772	7.28684	7.70382	7.72817	5.85224	6.31438	7.93589	7.67483	7.09666	7.16079	7.24605	6.79697	6.79697	7.16558	7.55422	6.79697	8.01079	7.06663	7.98919
ART4	6.04714	6.67818	5.91193	6.07544	6.19307	5.64871	6.08253	5.84653	5.82952	6.04714	6.81738	5.24507	5.74509	6.81503	5.51319	6.12204	6.38381	7.10689	6.14709	6.58075	5.69867	5.53924	6.36353	5.57111	5.46154	5.39461	6.45275	5.36297	6.41782	5.89346	5.89812	5.92856	6.17429	6.35221	6.66301	6.1672	5.64299	6.49277	5.20021	6.35467	5.63667	7.20648	6.28759	5.82372	5.72418	5.20054	6.33287	5.75565	6.11943
ARTN	9.25011	9.44239	9.67451	9.42124	9.32336	9.39508	10.1234	9.75291	9.26332	9.25011	9.21105	9.93525	9.24465	9.88792	9.3012	9.86324	9.35204	9.10337	9.70745	9.3401	10.0856	10.0343	9.4203	9.64001	10.2938	9.37437	9.05099	9.17591	8.31392	9.87666	9.2786	9.7086	9.28047	10.0059	9.31099	10.1339	8.62819	9.53398	9.52512	8.89726	9.77381	8.49957	9.37583	9.67863	9.23919	9.93108	9.6902	9.81062	9.77411
ARVCF	8.18635	8.15294	7.99877	8.15923	7.75489	7.84423	7.68207	8.22147	7.64951	8.18635	8.18999	8.36318	8.19639	8.01712	7.86066	8.35518	7.61209	7.54246	7.73774	8.49002	7.77792	8.04931	7.96084	7.92479	8.00714	8.47966	7.66017	7.97322	7.85701	7.76233	7.9691	7.71351	7.65891	8.28252	7.82512	8.45923	8.42379	8.42057	7.76147	7.58014	7.90289	8.32802	7.71519	8.22758	8.03001	8.33793	7.63485	8.11923	7.49837
ASAH1	8.70538	8.68666	8.67818	9.15712	8.7208	10.0228	9.52932	9.53995	9.51875	8.70538	8.99256	9.15287	9.06473	9.10606	10.2162	8.76297	9.66887	9.49439	8.86189	9.17592	9.78111	8.57726	8.83056	9.73499	8.89059	8.17424	8.582	9.00098	8.83827	9.27111	8.41139	8.54521	9.00798	9.12509	9.18369	9.03945	9.4241	9.36369	9.3907	9.41895	9.45597	9.05695	9.05695	9.05695	9.05695	9.05695	9.05695	9.42195	9.11412
ASAP1	7.3787	7.23342	7.72202	7.70723	7.19188	8.843	8.87167	8.11581	8.66914	7.3787	7.32585	6.84707	7.75025	7.96513	8.49675	8.10586	8.3579	8.73598	7.68959	8.84563	7.90669	6.86692	7.60746	8.42464	7.70296	6.77168	7.82094	8.10123	7.91169	8.59769	7.62561	7.83227	7.85911	7.8375	7.33317	7.98618	8.02019	8.56463	8.60496	8.15186	7.10513	7.84594	7.84547	7.84547	7.84547	7.84547	7.84547	8.21415	7.90322
ASAP1-IT1	6.5415	6.5391	7.457	7.47354	7.23744	8.55089	8.33371	7.7906	8.68181	6.5415	7.97318	7.80772	7.10372	7.20016	8.25788	7.3379	7.92661	7.9788	6.95328	7.55217	6.51555	7.31758	7.35985	7.48755	7.58832	7.81025	7.58887	6.46019	8.23381	7.73698	5.73754	8.00822	7.90112	7.36221	7.08636	8.31191	7.922	7.9826	6.58866	8.27142	7.44901	7.09112	6.63704	7.54895	7.17267	8.7843	6.87515	9.03959	7.1137
ASAP2	6.97008	7.04478	7.86067	7.49303	7.88484	7.21958	7.69229	7.82285	8.05267	6.97008	7.27156	6.91865	7.67631	8.07588	7.85329	7.09635	8.07603	8.28556	8.17229	7.14587	7.62971	6.60027	7.02037	7.51144	7.60781	6.6445	7.56479	7.84127	7.51907	7.40306	6.64451	7.51183	7.42763	7.54342	7.45691	7.50092	7.47734	7.75411	7.76435	8.05593	7.70099	7.44812	7.44812	7.44812	7.44812	7.44812	7.44812	7.81301	7.50528
ASAP3	9.34469	9.21902	9.4105	9.19688	9.50651	9.24566	10.0488	9.67694	10.5052	9.34469	8.7603	9.86524	9.97118	9.76197	9.9037	9.42077	9.58733	10.2724	9.82462	9.79332	9.04994	9.02733	9.867	9.12619	8.84796	9.70084	9.83287	9.21836	10.0112	9.17507	9.80592	9.78719	9.01315	9.37049	9.69446	9.70138	10.3087	9.8141	8.77332	9.38256	9.36939	9.92046	9.61595	9.76274	9.88345	9.23305	9.6025	9.04353	9.3579
ASB1	8.31956	8.08082	7.77314	7.73462	7.89792	7.99108	7.4039	7.27621	7.13616	8.31956	7.48691	7.83398	7.49777	7.74708	7.92153	7.91368	7.92383	7.67136	7.78361	7.29435	8.19305	8.33191	7.74491	8.23824	8.16085	8.07387	7.43737	7.37668	7.44458	7.99385	8.18504	7.9811	7.52371	8.15758	7.95478	7.52174	7.99312	7.97606	7.32776	7.65153	7.62787	7.81956	7.81339	7.49887	7.92666	7.72792	7.7861	7.56503	8.23735
ASB13	9.14073	9.75272	9.62513	9.68075	9.5563	9.52007	8.30614	8.58008	8.39697	9.14073	8.66444	8.78706	8.97329	9.41048	9.14337	9.65235	9.48085	9.06197	9.23453	9.1793	9.1349	8.99436	8.9292	9.37547	9.73689	9.21127	8.86275	10.0533	8.23096	9.35647	9.78613	9.64389	9.34011	9.80915	9.45689	8.4673	8.59389	8.99504	8.92192	8.90536	9.12179	9.78518	9.7929	8.55434	8.97285	9.39713	9.52751	8.48512	8.96932
ASB4	5.78055	7.40886	7.55075	6.99511	6.90902	5.99077	6.51266	6.14852	6.07986	5.78055	6.21464	6.92294	7.15257	5.86564	5.78953	6.75876	6.19668	6.38302	6.48151	6.43811	6.44487	6.70381	7.13635	6.40302	7.1001	6.76781	6.78617	6.18274	6.46643	6.11162	6.1702	6.415	6.82944	5.86734	6.02535	6.68464	7.05658	7.57806	6.50503	5.46733	6.95074	6.83866	6.35225	5.98048	6.43002	6.26749	6.05272	7.46244	6.78387
ASB6	7.52596	7.25341	7.23081	7.08848	7.60829	7.65477	7.11198	6.97623	7.58277	7.52596	6.95592	6.66438	7.03041	7.86356	7.6022	7.0158	7.57041	7.98125	7.86943	7.59433	7.45084	6.97261	7.23412	7.54981	7.63264	6.72614	7.09984	8.25164	6.39978	7.75865	7.79743	8.1475	6.90226	6.78335	6.88781	7.31391	8.00121	7.29692	7.62475	6.67465	7.43603	7.82304	7.86059	7.64934	7.0631	7.19104	7.07451	7.41924	6.83137
ASB7	6.74266	6.82766	7.5994	7.18683	6.83446	7.14266	5.85354	6.23101	7.59836	6.74266	7.52737	6.73422	7.13572	6.455	7.14746	6.75677	6.68015	7.04116	7.39978	7.11306	6.46433	6.04407	5.77818	6.94707	6.34359	7.11715	6.89349	6.62971	8.02926	7.29934	5.91248	6.93059	6.00668	6.98144	7.48342	7.79827	7.40775	5.83078	6.70139	7.25164	7.12915	7.77776	7.27025	6.65164	7.1627	6.60246	7.05495	6.38124	6.15295
ASB8	6.22333	6.59303	7.22988	7.05861	6.9428	6.43417	6.00297	6.07242	5.92283	6.22333	5.65914	6.56771	6.72728	5.83151	6.4	6.63346	6.37851	7.26286	6.16473	5.81758	6.30816	6.45558	6.88793	6.70728	7.53564	6.79769	6.59883	5.85922	6.12455	6.34985	5.46604	7.17289	6.52457	6.20302	6.28452	6.71852	6.30437	6.96705	6.77701	5.8567	6.93917	7.20352	6.40134	6.44661	7.17016	6.35874	6.06355	6.13906	5.93978
ASB9	7.21526	6.59724	6.01433	6.87245	6.16705	6.80361	6.27071	6.50483	5.92104	7.21526	5.93255	6.67254	6.18292	5.87988	6.54547	6.45571	5.99127	6.22221	6.10801	5.91136	7.25245	6.1816	6.65456	7.41017	7.08624	7.07868	7.39976	6.9018	6.86382	6.4507	7.18507	6.62249	5.9628	7.14564	4.64316	7.20975	6.49644	6.66738	6.6706	6.75639	6.81758	6.45726	6.45726	6.45726	6.47791	6.45726	6.86831	6.8227	6.51451
ASCC1	8.08988	8.36892	8.49121	7.47809	7.66664	8.94365	8.36555	8.03797	8.52007	8.08988	7.74215	8.52378	7.65314	7.8849	8.32021	8.27598	8.60175	7.92242	7.93544	7.88456	8.49867	8.3122	7.79429	8.92422	8.81399	8.26608	8.05952	8.28718	7.81945	8.61729	8.75721	7.92279	8.59675	8.69554	8.51469	7.50961	7.44773	8.69613	7.84436	8.14569	8.27934	7.87969	8.75142	8.21772	8.15505	7.88275	8.82944	7.55427	8.36057
ASCC2	8.86487	9.75336	9.68219	9.47863	9.43205	9.83733	9.60036	9.22257	9.02034	8.86487	9.42493	9.40163	9.28997	9.59412	10.1568	9.5718	9.97888	9.89865	9.61716	9.15002	8.95629	9.12294	9.68849	9.18617	8.64087	9.25225	8.99782	9.01213	9.16177	9.24132	9.29618	9.66777	9.27547	9.3051	9.84256	9.62099	9.52508	9.54912	8.40142	8.65096	9.71159	10.0253	8.75761	9.23466	9.60752	9.01814	9.09183	9.4005	9.79291
ASCC3	8.10555	7.89242	7.56388	7.46196	7.34872	8.29343	7.77067	7.45963	8.20716	8.10555	7.88244	7.58097	7.78663	8.0265	8.14197	7.42557	7.63165	7.66935	7.70993	8.16413	8.41258	7.495	7.00097	8.32555	7.98373	7.89083	8.34593	7.98093	7.37856	7.70433	7.4587	7.27023	8.25672	7.36016	7.80633	8.10671	7.88277	8.1551	7.95582	8.39531	7.52573	7.34697	8.42002	8.02892	7.35952	7.67315	7.74606	7.97407	8.08997
ASCL1	8.53661	8.28297	8.0923	8.99528	8.97326	8.46011	8.26993	8.21212	7.75488	8.53661	9.09986	8.48227	8.47102	8.14354	8.25661	8.32271	7.99668	9.12191	8.55081	8.71893	7.6641	8.00582	8.88288	8.15731	7.95248	8.04967	8.83142	8.87589	9.2063	7.84751	7.82562	8.11712	8.54404	8.6018	8.66438	8.58504	8.75357	8.07221	9.18257	8.12965	7.89123	7.90532	7.89781	8.69725	8.36382	8.61862	8.3661	9.09515	8.52967
ASCL2	7.40855	7.49784	7.30516	7.62827	7.39672	7.46939	7.43288	7.46939	7.61715	7.40855	8.55481	7.86772	8.16813	7.71893	7.28857	7.6384	7.56782	7.37175	7.09654	7.41456	6.95057	7.37367	7.07905	6.79938	6.84212	8.35945	7.27353	7.04784	7.46239	7.73698	6.92434	7.16004	8.6615	6.8031	7.50108	7.91501	7.28262	6.92434	8.01512	6.88791	7.35205	7.44182	7.02862	7.45351	7.94095	7.53969	7.23471	7.84917	7.32236
ASCL3	7.42721	7.07137	7.15728	7.18061	7.25641	7.28411	6.9486	6.9252	6.89915	7.42721	7.51028	6.68261	7.1951	7.33235	6.81859	7.48488	7.14124	7.02364	7.58723	7.68835	6.06727	7.2168	6.9952	7.07707	7.14595	7.50513	6.70399	7.37114	7.50872	7.20045	7.63018	7.63037	7.69221	7.43718	7.74913	7.40105	7.14627	7.30509	6.54278	6.30119	5.99858	7.94262	7.62689	6.95939	7.0646	7.5192	7.3891	6.43871	6.45193
ASF1A	7.18284	6.34201	6.9822	6.96009	6.88829	6.98841	6.74194	6.97186	6.81295	7.18284	6.43427	6.90983	6.39211	7.28276	6.95161	6.95594	7.1402	6.77397	6.36974	6.73817	6.95265	6.83536	6.98724	6.73279	7.07815	6.73629	7.42202	6.83696	7.11031	7.40406	6.85232	6.88134	7.21762	6.41353	6.6732	6.97688	6.61002	6.90436	7.38358	7.11122	7.07991	7.4536	7.31711	6.91006	6.64724	6.6368	6.72734	6.82414	6.66615
ASF1B	8.97938	8.78219	8.98875	8.09898	8.88001	8.82417	9.31646	9.66427	9.24968	8.97938	9.25711	9.04877	9.8784	8.46055	8.85199	8.70767	9.2226	9.8842	8.90953	9.26288	8.02481	8.76925	9.40269	8.27385	8.00889	9.65541	8.74713	8.87461	9.89247	8.57541	8.24189	8.92951	9.189	9.44082	8.59659	9.37318	9.41653	9.52034	8.87407	8.11808	9.03948	8.70374	8.87779	9.35807	8.58802	8.75147	9.6952	8.49956	9.42721
ASGR1	6.37346	6.64095	6.41639	6.08627	6.48386	7.36043	7.06443	6.4662	6.659	6.37346	6.77186	7.55465	6.94273	6.8268	6.52248	7.14309	6.62217	5.97661	6.40763	6.4707	6.33529	7.05576	6.38904	5.70177	6.70752	6.6625	6.21039	6.29631	5.94029	7.37235	5.64992	5.94177	7.57481	5.85164	7.0967	7.44282	6.19871	5.79758	6.28546	6.84306	7.77585	6.92579	7.13562	7.12015	5.97756	7.15958	6.88108	6.05662	5.60684
ASGR2	7.08936	7.85079	7.05537	6.77317	7.09358	6.92969	7.04236	7.6527	7.06074	7.08936	7.31545	6.81527	6.82615	7.40012	6.81858	7.42574	7.00826	6.99351	7.46716	7.60252	6.82123	7.45842	6.91121	6.68119	7.39993	7.41529	7.61249	7.2466	7.05309	7.26565	7.23205	7.25063	6.92474	7.39101	6.86293	7.39367	6.60982	7.45314	7.48492	7.26719	6.75616	7.65153	7.24501	7.26704	7.14393	6.86877	6.84343	6.9336	7.45138
ASH2L	9.45175	10.2449	9.99226	9.91827	9.50455	9.28506	9.75277	9.54754	9.77008	9.45175	9.60994	9.28716	9.80604	9.35444	9.72145	9.35406	9.69175	9.64197	9.53573	9.54936	9.95589	9.45711	9.5291	9.95431	9.7662	9.83071	10.3347	9.82674	10.4005	9.3824	9.77692	9.95496	9.66695	9.79694	9.3353	9.87103	9.69166	10.0994	9.81703	9.15146	9.54175	10.0109	10.225	9.57296	9.31918	9.48604	9.80781	9.44456	9.66429
ASIP	6.838	7.19906	7.39256	8.14551	7.36694	6.86933	7.24254	7.40521	7.78091	6.838	7.56036	6.82223	7.92506	7.36339	7.13347	7.21936	7.14256	7.47085	7.13027	7.34646	7.11901	6.50952	7.64745	7.0623	6.86527	6.61164	7.66351	8.80461	7.4858	7.37162	7.24709	7.68928	7.56617	7.57654	6.84192	7.73359	7.45274	7.56781	5.6525	7.50224	7.62413	7.88274	7.06828	7.86534	7.28908	6.84627	7.86253	6.48941	7.28556
ASL	8.82065	8.30921	8.5603	9.44676	8.78014	8.20178	8.57278	8.58334	8.69901	8.82065	8.27177	8.35476	8.65168	9.01839	9.39875	8.76718	9.04995	8.98026	9.48275	8.72579	8.2969	8.10258	8.50072	8.88326	8.98883	7.75388	8.41691	8.75378	8.43452	8.6919	9.13383	9.01956	8.8524	9.24416	8.96486	8.16305	8.43193	8.59275	8.43577	8.15029	8.54224	8.63979	9.46118	8.55294	8.32668	8.37326	8.6359	8.84316	8.61476
ASMT	6.51181	6.21743	6.02436	6.06142	5.97681	5.72399	6.37336	5.76152	5.91387	6.51181	5.91587	6.25367	5.87815	6.096	5.68672	6.34375	6.15599	5.85159	5.95425	5.73376	5.95345	6.60536	6.32476	5.73807	6.71888	6.56566	5.9083	6.50239	5.83641	6.25442	5.95528	6.39326	5.94557	5.69706	6.91243	5.78926	6.68259	6.04003	5.87989	5.72511	5.97642	6.55068	6.21572	5.81142	6.37048	5.81142	6.14918	6.11065	5.85829
ASMTL	8.43443	7.6152	8.34674	8.20326	8.19335	7.9489	7.72651	7.78675	8.19996	8.43443	7.66549	7.78494	7.84899	8.21063	8.37181	7.92754	8.48366	8.33563	8.17274	8.10907	8.46563	7.86995	7.79617	8.59749	8.49528	7.7283	7.807	8.66047	7.53773	8.19724	8.03203	8.2559	8.28481	8.52176	8.46521	7.53629	8.06336	8.15046	7.8838	8.03618	7.94997	8.38973	7.89703	8.06358	7.95728	7.57977	7.96295	8.37909	8.50408
ASMTL-AS1	8.88887	9.23497	8.78016	8.79184	8.68538	8.6095	8.58923	8.84817	8.41875	8.88887	9.08786	8.911	8.94576	9.10888	9.01272	8.89593	9.19759	9.15377	8.91388	8.86735	8.56458	8.60602	8.92328	8.58489	8.5838	8.78764	8.29879	8.50542	8.29175	8.60068	8.82442	8.66276	8.66119	8.68207	8.77235	9.02734	8.49406	8.65932	8.70432	8.67309	8.93237	8.65426	8.31397	8.7787	8.73597	8.97141	8.44109	9.30224	8.97601
ASNA1	8.9212	8.57508	9.21744	9.08431	9.10355	9.6165	9.77775	9.47549	9.87704	8.9212	8.63573	9.19913	8.65047	9.04648	9.40071	9.37085	9.38403	9.35357	9.07309	9.08569	9.67719	9.53136	9.19445	9.79848	9.69499	8.88768	8.86925	9.74161	8.64066	9.80496	8.901	9.07241	9.06938	9.62521	8.99876	9.33884	9.42241	9.33605	9.20466	9.4299	9.37215	8.92119	9.19708	9.49906	9.00258	9.46713	9.69159	8.46806	9.69376
ASNS	8.96309	7.98928	9.0641	7.7089	8.51484	8.95692	8.03852	7.88885	8.51412	8.96309	8.20692	8.63971	8.20582	8.84232	9.28733	8.46097	8.80796	8.61092	9.03295	8.8161	9.18681	8.07413	8.33581	8.63892	8.00631	7.83507	8.49196	7.72652	8.1031	8.05519	8.66506	8.8019	8.797	8.85746	8.95949	8.51958	6.629	8.27516	8.6096	8.74328	8.29853	8.55104	7.77744	8.11018	9.22997	8.77778	8.12035	8.72749	8.49441
ASNSD1	7.96534	7.45308	8.154	8.1452	8.18135	7.45883	7.50617	8.16331	8.2566	7.96534	7.5226	7.51621	7.86485	8.15408	8.27691	7.71159	8.20206	8.1439	8.01167	7.80888	8.38437	7.67127	7.259	8.16888	8.17918	7.79474	7.74788	8.39727	7.63983	8.15767	8.2886	8.32784	8.24032	7.98732	8.2065	7.48861	7.42747	7.64165	7.9942	7.96955	7.88734	7.8531	7.75823	8.40499	7.82258	7.75823	7.90415	8.07005	7.80707
ASPA	5.6311	6.27782	5.94266	6.23293	5.85051	7.54636	6.16791	6.04327	7.09109	5.6311	6.05998	6.07769	5.57159	5.91302	6.0767	5.5179	6.19903	5.95066	6.28491	6.29345	6.94586	6.98485	7.00669	6.40785	6.32707	6.61629	6.17245	5.64135	6.48491	6.31082	5.66257	5.80617	7.09921	5.70654	5.59521	6.31628	6.56698	6.33803	6.25079	6.01832	7.22106	6.45155	6.21726	6.64993	6.28961	6.7315	6.74845	5.5598	5.35064
ASPH	11.2392	10.717	10.785	10.4974	10.4974	11.1859	10.8838	10.7606	11.1218	11.2392	10.6072	10.5775	10.8328	10.9855	11.1312	10.8832	11.1409	11.2047	11.0817	11.0322	11.1476	10.3939	10.3207	11.274	11.0848	10.2755	10.7556	10.8249	10.4808	11.2249	10.7731	10.8315	11.0205	10.8033	10.7149	10.4355	10.4935	10.97	11.2721	11.1182	10.894	11.3136	10.7183	10.8237	10.7922	11.1062	10.6918	10.9586	10.4767
ASPHD1	7.63559	7.75897	7.77704	7.40802	7.86185	8.18045	7.44464	7.84459	8.70739	7.63559	8.2704	8.81515	8.21548	7.95138	7.87047	8.22316	7.69276	7.51085	7.72853	7.78881	7.65104	8.31412	7.81963	7.42832	7.78305	7.80439	7.84898	6.94293	7.28217	7.82566	8.29183	7.2757	7.69625	7.57669	7.83781	8.36204	7.673	7.36651	7.38601	8.28879	8.14575	7.07922	7.66038	7.99002	7.33575	8.49355	7.57257	8.79661	7.90632
ASPM	5.19366	5.13416	5.47529	5.41979	5.70574	5.83034	6.94396	6.52535	6.57253	5.19366	6.51134	6.40099	6.06738	6.0298	6.17525	5.70445	6.00518	5.80814	5.60146	5.01645	5.83365	5.20052	6.12195	5.53537	5.99062	6.16391	5.28932	5.45848	5.40768	5.62181	5.13603	5.20236	5.99319	6.06417	5.51304	5.48765	6.36659	5.24706	6.10915	7.09921	5.3884	5.60582	6.31662	5.60432	6.25027	5.57048	5.63527	5.30449	6.14992
ASPN	13.4615	10.4343	10.9789	11.6563	12.4009	10.4782	13.0899	12.7495	13.3915	13.4615	11.1653	10.6283	11.2035	14.4678	11.8271	11.0704	12.3997	13.5737	12.5101	11.6887	13.1483	11.1918	11.5931	13.3308	13.9217	11.6068	11.6202	13.5973	10.8222	11.8396	9.45887	12.3577	11.748	12.281	11.5378	12.7341	12.6506	13.2885	12.5647	12.9059	12.7341	11.9422	11.8619	12.24	12.2908	12.3126	12.061	12.7175	12.0787
ASPSCR1	9.09646	9.23179	9.64165	9.07325	9.20061	8.27199	9.09912	8.52915	8.84503	9.09646	9.22149	9.37338	9.21142	9.24863	8.79762	9.32281	9.00102	9.02494	9.12888	9.0609	8.60965	9.44539	8.78921	8.60325	9.25809	9.51922	8.40588	8.74036	8.40294	9.15103	8.66617	9.50304	8.56495	9.80484	9.48648	8.44747	8.3982	8.68047	9.2431	9.19687	9.0124	9.41014	9.12378	8.85467	9.15085	8.62058	8.78629	8.89537	9.2607
ASRGL1	8.75782	7.80976	8.6164	9.40684	8.53084	8.2628	7.67836	8.99969	8.62367	8.75782	8.60618	8.81396	8.35666	7.83772	8.24109	8.72229	8.43044	7.75699	7.38932	7.74475	8.94278	9.5423	9.52596	8.6818	9.03728	8.91954	8.72151	8.10826	8.84693	8.67764	8.92847	7.43343	8.4834	8.73943	9.00576	9.79769	7.88153	7.9727	8.63744	7.6918	9.38268	7.00291	7.81616	8.74994	8.18251	9.22157	9.32044	9.05573	9.23613
ASS1	11.2458	12.2108	11.8603	12.2859	12.0272	11.3031	10.6919	10.8333	10.2962	11.2458	10.6797	10.8901	10.8181	11.6699	11.3986	11.8188	11.7907	10.9337	11.6766	11.1425	12.1484	11.2137	10.7015	12.0098	12.8613	10.7325	11.0336	12.3183	10.3522	11.5627	12.0672	12.4183	11.8018	11.8994	11.8265	10.7574	10.6587	11.186	11.1887	10.7517	10.9785	11.7552	11.3465	10.949	11.4785	10.8347	11.6721	11.6225	11.4842
ASTE1	7.1443	7.29835	7.16208	6.10294	7.15108	5.7599	5.85308	5.73599	6.85621	7.1443	7.54474	6.49781	6.9843	8.84255	6.01586	5.93702	6.67949	6.25085	6.39682	7.00476	6.67077	6.30589	7.05567	6.22864	5.78099	6.78331	6.1836	7.07439	5.83942	6.20335	5.52839	6.96145	5.72349	7.09216	7.10614	7.43892	5.71038	7.29479	7.20079	6.96696	5.8639	6.51342	6.67342	6.50231	6.87397	6.50231	6.50231	6.87008	6.55992
ASTN1	5.84139	6.11605	5.89582	6.08204	6.51752	5.95154	5.99304	6.28124	5.96032	5.84139	5.66345	6.60987	5.71629	5.83099	6.01461	6.09239	5.97217	5.97788	5.9074	5.51047	6.11854	6.66693	5.77782	6.31786	6.39306	6.4579	6.28474	5.46667	6.25713	5.9931	6.67143	5.94031	5.506	6.81844	4.84361	5.95767	6.81661	5.90661	5.73877	6.5311	5.74952	6.04257	6.13624	5.88612	6.38266	6.23876	6.07544	5.9863	5.6866
ASTN2	7.84898	6.9654	7.20701	7.31556	6.73744	7.24069	7.65824	7.42494	7.19581	7.84898	8.40071	7.4129	7.93846	7.53985	8.02717	6.81009	7.08722	7.4129	7.16133	7.7026	7.61284	7.2876	7.52409	7.22788	6.64569	6.88663	7.09635	6.62992	7.13839	7.39587	8.2271	6.41423	6.73724	7.90385	7.76014	6.78423	7.3928	6.59794	7.52409	7.59606	7.57315	7.40372	7.32251	7.5099	6.78423	7.52233	7.45209	7.68349	7.14767
ASXL1	10.8862	10.8421	9.61851	10.3468	10.9576	11.0608	10.7375	10.431	11.1905	10.8862	10.8286	10.9897	10.4477	10.5054	10.4353	10.9147	10.8809	10.1324	10.3791	10.236	11.1926	11.0276	10.2375	11.1398	10.7827	11.0074	10.4153	11.1986	10.5305	10.4305	10.4465	10.6772	10.5585	10.669	10.5853	10.8074	10.9531	11.0352	10.6254	10.5651	10.5469	10.1519	9.99104	11.1472	10.5717	11.2851	10.0699	11.6129	10.6423
ASXL2	8.30189	8.05214	8.3083	8.72698	8.34777	8.89003	8.22223	8.2666	8.54329	8.30189	8.3719	7.95271	8.38402	8.43323	8.5355	8.31804	8.30912	8.79845	8.30912	8.68418	8.20372	7.81279	7.94501	8.51274	8.35516	8.26575	8.70666	8.43661	8.76326	8.55286	8.1421	7.99353	8.18046	8.36804	8.19142	8.43672	8.60501	8.2724	8.60654	8.87786	8.83821	8.4876	8.28162	8.50934	8.61503	7.93001	8.52142	8.38332	8.33091
ASXL3	6.93568	7.24771	6.47254	6.91504	7.05841	7.42569	7.0621	7.19527	6.49895	6.93568	6.71835	7.47139	6.87442	6.25566	7.11642	7.18675	6.72434	6.41641	6.62939	6.96101	7.63599	7.06624	6.78465	7.39867	7.09899	7.32255	7.17939	6.48943	7.61431	6.72206	7.47096	6.68195	7.81923	6.75616	6.70882	6.59562	7.16788	6.35402	7.67253	6.7074	6.6151	6.92458	6.92458	6.92458	6.92458	6.92458	6.92458	7.28868	6.98162
ATAD2	5.42589	6.49009	7.12411	7.59892	6.88898	8.15301	7.90665	6.93778	7.70336	5.42589	7.86548	6.88169	8.39298	6.71301	6.93449	6.49172	6.43329	7.52124	7.35484	8.11118	5.55818	6.3282	6.73571	6.42234	5.8524	6.99888	7.30895	6.228	8.7842	6.2806	7.82933	7.64111	7.85924	6.88684	7.25663	5.67277	7.28994	7.29765	7.28667	6.27782	5.37547	6.90971	6.90449	6.90449	7.01775	6.90449	6.90449	7.27609	6.9627
ATAD2B	7.70607	8.5112	8.07478	8.51336	7.96776	7.82519	7.90092	7.54314	8.02194	7.70607	7.74507	8.36093	7.73693	8.10971	7.90067	8.10006	7.66064	8.23258	7.67664	7.43334	8.52074	7.86762	7.98799	8.81853	7.9853	8.14908	7.72913	7.66702	8.15482	7.59925	8.31797	7.91847	8.18363	7.82386	8.00063	8.12239	7.32854	8.19828	8.15131	8.54359	7.02677	8.38383	7.86297	8.00608	7.72613	8.27369	8.68399	7.15282	7.68092
ATAD5	6.79339	6.74733	8.09771	6.17094	7.10515	6.91856	6.41755	6.89522	6.80267	6.79339	6.50172	7.05357	6.1324	6.99639	6.96964	7.28069	7.08936	6.77303	6.97378	6.69125	7.41484	7.02007	7.10876	7.72411	6.82383	6.48672	7.04736	6.05725	6.88654	6.46713	7.33918	7.22849	6.73465	5.94812	6.56744	7.04059	5.86738	7.29826	7.64831	6.93714	7.11332	7.50792	6.87881	6.78117	7.43159	5.99021	7.03275	6.20107	7.22567
ATAT1	8.16307	7.8456	8.13094	8.2673	7.89385	7.14546	8.06885	7.58733	7.87982	8.16307	8.35408	7.70437	7.84211	7.98534	7.8624	7.94571	7.47302	8.19308	7.96096	8.24169	7.56236	7.55413	7.87398	7.38259	7.5138	8.2711	8.12259	8.03363	8.58913	7.85547	8.12011	7.85839	7.38796	7.58819	7.95204	8.08526	8.4646	7.94973	7.91348	7.70915	8.19863	7.85295	7.48268	8.00737	7.88028	7.976	8.32432	7.6126	8.13779
ATF1	8.2461	8.28023	8.76259	9.08748	8.65715	8.29155	8.17158	7.91265	7.87293	8.2461	7.96508	7.84363	7.75232	8.5153	8.48224	8.14232	8.66716	8.67934	8.47602	8.32871	9.20229	8.1162	8.11012	8.77837	7.91272	7.92942	8.35434	8.87572	8.00041	8.62881	7.96141	8.31964	8.75314	8.08676	8.56533	7.97522	7.75248	8.30826	8.52081	8.86678	8.75477	8.28568	8.28568	8.28568	8.28568	8.28568	8.28568	8.64652	8.34221
ATF2	10.1576	9.86717	10.2867	9.77839	10.3709	10.3651	10.464	10.3433	10.1812	10.1576	9.93976	9.86212	9.92134	10.1378	10.3996	10.11	10.4108	10.1903	10.2248	10.3038	10.8765	9.61659	9.92036	10.666	10.4467	9.59329	10.1965	10.4068	10.1315	10.2939	10.2086	10.0554	10.4334	10.3064	10.0398	9.59813	10.0513	10.0273	10.4589	10.3921	10.3046	10.5875	10.281	10.0601	10.3385	9.64353	10.1104	9.8523	10.4674
ATF3	9.41316	8.04506	8.24709	8.08235	8.27644	8.66235	9.81138	8.82326	9.49581	9.41316	9.09878	8.62667	8.69318	8.2794	8.93571	8.73121	8.99862	8.55423	8.50553	8.6617	8.587	9.33936	9.31198	8.60269	8.76914	9.79854	8.6014	9.04342	8.76756	8.76246	8.63805	9.97095	9.49528	8.6043	9.63284	9.21233	8.37961	8.19962	8.37731	8.44868	8.42189	8.62005	9.07109	8.70668	8.72287	9.09847	8.40817	9.41553	8.69636
ATF4	12.937	11.8555	12.0108	12.3732	12.1059	12.1233	12.5606	12.5113	12.5945	12.937	11.6428	11.9938	11.6157	12.3292	12.5052	12.3747	12.5225	12.0007	12.1494	12.0732	13.0841	12.7507	11.9775	12.9155	13.5199	12.5102	12.4518	12.8846	11.8691	12.6157	12.3953	13.451	12.2798	12.086	12.1705	12.2614	12.5354	13.1106	11.9689	11.9487	12.3169	11.8957	12.3887	12.0121	13.0327	11.9347	12.544	12.6592	12.6524
ATF5	7.50348	7.88588	8.1824	8.68356	8.05045	8.16935	8.12916	7.87811	8.30146	7.50348	8.71025	8.39474	8.33216	8.08281	8.06735	8.26344	7.60267	7.7945	8.15176	8.05095	7.93765	7.73814	8.41208	7.8147	7.44469	8.1692	8.15135	7.8541	7.87304	7.96056	7.95839	8.09204	8.15732	8.09366	8.23418	8.42462	8.22686	7.95345	7.70577	8.02169	7.47587	7.98964	7.95667	7.46964	7.83171	7.90472	8.19876	8.35309	8.56134
ATF6	9.30083	9.36745	9.10862	8.66421	9.25658	9.96244	8.67309	9.0563	8.77075	9.30083	8.4545	8.12359	8.82463	9.52538	9.57419	8.99749	9.24495	9.55804	9.25552	8.71012	9.83894	8.47725	8.6019	9.42316	9.84717	8.25612	9.43237	10.2838	8.99951	9.13674	8.16835	8.46331	9.45533	9.37981	9.88221	9.30464	8.70771	8.58383	9.65584	9.34873	9.44268	10.0789	9.42191	8.81378	9.06293	8.43119	9.66957	8.14003	9.6059
ATF6B	9.34045	9.08413	8.79633	8.73662	9.40178	9.81535	9.10122	9.24895	9.5092	9.34045	10.1507	9.80848	9.74694	9.6914	9.19081	9.13731	9.18365	9.36052	8.76689	9.3622	9.43093	9.21664	9.60473	9.25275	8.44548	8.52941	8.91162	8.64154	9.14619	9.04915	9.21349	8.72657	9.42045	9.47019	9.06842	9.44478	9.11182	8.76619	9.20965	9.32988	9.68379	8.46553	9.25437	9.02632	8.70838	9.79753	9.70305	9.6946	9.13609
ATF7	8.23772	7.79399	7.8069	7.5468	8.08221	8.18757	8.41409	8.23131	8.07535	8.23772	7.5295	7.69967	8.34151	8.13258	7.85028	8.44605	8.16686	8.59711	8.09369	7.70066	8.20678	8.2278	8.31027	8.43821	8.09665	7.07157	7.80644	8.09561	8.1234	7.9405	6.78208	8.53439	7.98806	8.18464	8.08257	8.51091	8.00934	8.00246	8.04884	8.20378	8.09351	7.99247	7.99247	7.99247	7.99247	7.99247	7.99247	8.35507	8.04927
ATF7IP	9.28184	8.94654	9.27488	8.68171	9.36081	9.64803	9.26058	8.63052	9.06255	9.28184	8.7637	8.55497	8.71072	9.26585	9.43924	8.88039	9.2514	9.3358	9.16965	9.25743	9.59768	8.79276	8.98999	9.63683	9.2578	8.58307	9.29457	9.32573	9.07193	9.36063	9.14393	9.20448	9.02406	9.1755	8.70741	9.44889	9.23529	9.27433	9.46051	8.84484	8.73331	9.44057	9.31632	8.98481	9.17422	8.60895	9.09734	9.28076	9.05774
ATF7IP2	10.3985	10.6696	10.1129	10.177	10.0419	10.1727	9.29172	9.51015	9.00161	10.3985	10.47	9.85117	10.2177	9.65347	9.83947	9.39382	9.9663	10.6257	9.63655	9.88741	9.17238	10.21	10.522	9.44908	9.57892	10.7	9.84344	9.88633	11.0301	9.47943	9.65019	9.75195	10.2567	9.32648	10.1068	9.86877	10.8398	9.51469	9.65635	10.4983	10.0397	10.6192	9.34671	9.10568	10.5523	9.92794	10.1426	9.85571	10.2019
ATG10	7.47417	7.63589	7.78849	7.33086	7.5961	7.31919	8.14231	8.30906	7.81219	7.47417	7.32667	7.89493	7.51969	7.70231	7.57659	7.73583	7.60921	7.33152	7.64901	7.48368	8.49665	7.63124	7.55301	7.8529	7.72277	8.01758	7.94141	7.35431	7.79658	7.44285	8.18707	7.79777	7.61671	7.44702	6.97526	7.93502	7.77089	7.59265	7.80648	7.74436	7.70042	7.53513	7.82838	7.61733	7.72032	7.53035	7.71695	7.88119	7.58531
ATG12	8.39245	8.33182	8.5823	8.44319	7.79433	7.68816	8.35468	8.08588	8.26467	8.39245	7.88628	8.10915	7.75876	8.31534	8.47687	8.07359	8.92016	8.46037	8.069	8.32411	8.52478	7.8972	8.07394	8.30616	8.47266	7.75075	8.35772	8.70575	8.16574	7.7846	8.31773	7.75023	8.39942	8.50993	8.3749	8.36089	8.36909	7.83933	8.11647	8.09924	8.32421	7.72601	8.05409	8.21834	8.97747	7.92614	8.00905	8.46696	8.3293
ATG13	8.20767	8.78649	8.4818	8.03367	8.36306	8.56276	8.56636	8.50634	8.77419	8.20767	8.17877	8.34827	8.92714	8.26762	8.70583	8.34256	8.34397	8.54401	8.30265	8.37332	8.54841	8.55276	8.54401	8.50593	8.89456	8.26263	7.93339	8.63231	8.16039	8.53231	8.72649	8.33036	8.49342	8.36038	8.28049	8.36765	8.68424	8.50698	8.38656	8.41806	8.44014	8.62136	8.93857	8.28277	8.11168	8.23596	8.61999	8.37043	8.2818
ATG14	8.27942	8.90659	8.08767	8.23973	7.6963	8.08867	7.98639	7.72946	8.34595	8.27942	8.38118	8.10286	8.20352	8.20971	8.33897	8.2542	9.03207	8.58736	8.65763	7.39693	7.89769	7.92463	7.29153	7.9619	8.18093	8.29576	8.29778	8.41786	8.39135	7.23048	8.666	8.24516	8.49329	8.44708	8.50115	7.53218	7.88829	7.85977	8.04867	8.23657	7.94526	8.38228	7.86917	8.05001	7.79178	8.34734	7.85632	9.18987	7.73981
ATG16L1	7.53906	7.32632	7.48285	7.6687	8.06702	8.80188	8.38144	7.67205	8.22867	7.53906	8.02069	8.52158	8.24319	8.12792	7.72588	8.43786	7.66027	7.75012	8.27861	7.95832	7.90654	8.24678	7.84682	7.72194	7.50559	7.52891	7.56221	6.69805	7.43985	8.31538	7.9793	7.84754	8.03416	8.35488	8.04361	8.4646	8.32769	6.83333	8.04361	8.19631	6.3543	7.74572	8.3307	7.4781	8.28125	7.84848	7.80448	7.46987	8.06607
ATG2A	8.19803	8.10584	9.00574	9.19407	8.45525	8.28598	7.84882	7.90053	8.1007	8.19803	8.72728	8.35751	8.3343	8.80396	8.13405	8.40753	8.16404	8.53105	8.36124	8.6516	8.46543	8.09682	8.73327	8.15686	8.19078	8.47426	8.21679	7.85348	8.04638	8.04052	8.87646	8.4567	8.23568	8.4323	8.72099	7.74779	8.69914	8.42501	8.21541	8.27602	7.7537	8.22867	8.20007	7.84742	8.06669	8.66838	8.50096	8.16972	8.98776
ATG2B	7.37282	8.81992	8.07797	8.84702	7.9978	7.10325	7.638	7.69994	7.47496	7.37282	8.12366	7.75857	8.62765	8.3576	7.68329	7.85823	8.35239	9.06303	7.88392	8.44889	7.35283	7.47359	7.63308	7.45855	7.08266	6.39744	7.64309	7.55101	8.35011	7.51989	8.08225	8.08762	7.90894	8.28052	8.32892	5.89955	7.51031	7.68647	8.01893	8.11504	8.24282	8.01425	8.14915	8.0618	7.58346	8.93121	7.66633	7.25986	7.04511
ATG3	9.39773	9.15302	8.76047	8.28433	8.86667	8.92546	9.15041	8.98691	8.60691	9.39773	8.66905	8.73558	8.47631	8.92403	9.3482	8.88354	9.13708	9.0973	9.08322	8.94179	9.19192	8.1156	8.57928	9.42775	9.08358	8.77519	8.96746	9.32612	9.34863	9.15071	8.98867	8.72761	8.99444	8.91791	9.11494	9.01319	8.67706	8.81631	9.12235	9.12101	9.01704	8.72263	9.15808	8.95483	9.03662	8.81771	9.41304	9.07343	8.42433
ATG4A	8.79675	7.98682	8.5644	8.35203	8.50259	8.95549	8.96298	9.06708	9.71769	8.79675	8.68311	8.85531	9.2147	9.32657	8.63416	8.7262	8.87958	8.98038	8.70065	8.8357	8.348	8.97968	8.98376	7.91615	9.02021	8.48339	8.65835	8.84696	9.03358	8.41241	8.08554	9.0698	8.63351	8.4373	8.39105	9.36873	8.83587	9.00652	8.80176	8.84316	9.06446	8.45957	8.94786	8.99166	8.32365	9.12663	9.19696	8.41996	8.77743
ATG4B	8.71611	9.0631	8.66246	8.50485	8.86851	8.9664	8.62609	8.33705	8.83084	8.71611	8.62181	8.88524	8.74022	9.20782	8.88524	8.93335	8.98698	8.84789	9.06704	9.17328	8.5043	8.75924	8.65365	8.44436	8.71941	8.37765	8.38073	8.43241	8.27544	8.68128	8.79032	8.89507	8.91404	8.82337	8.86477	8.65308	8.23013	8.92476	8.7426	8.31633	8.80145	8.76844	8.77826	8.71481	9.08903	8.52237	8.5981	8.22114	9.01483
ATG5	7.95844	7.81567	8.17084	7.97939	8.00351	8.06654	8.57248	8.41357	8.3961	7.95844	8.07279	8.23512	8.55374	8.48703	8.11647	8.04845	8.04959	8.36632	8.16562	8.35776	8.04489	8.25662	8.35652	7.91225	7.83458	7.83942	8.1181	7.78379	8.03323	7.97854	8.13875	8.15151	8.16189	7.95814	7.90681	8.36783	7.90138	8.2025	8.44145	8.28835	7.95041	8.07632	8.33404	8.31271	7.90928	8.42755	7.99694	8.17564	7.72837
ATG7	8.79816	9.26492	9.2621	8.91045	9.38797	9.60264	9.22647	9.29045	9.41822	8.79816	8.89205	8.9074	9.24664	9.23801	9.3625	9.16974	9.43623	9.77452	9.20185	9.10224	8.98997	8.45947	8.92664	9.38036	9.11275	9.25442	9.16472	9.64298	9.25381	9.0407	9.16332	8.71941	9.10979	9.16896	8.92383	9.52394	9.54939	9.22385	9.07332	9.48171	8.93596	9.50911	9.02654	9.39657	9.00383	9.29306	8.89398	9.44558	8.7921
ATG9A	9.43145	9.69401	9.2372	9.05484	9.32876	9.8021	9.78346	9.63198	10.179	9.43145	9.47591	9.82765	9.59383	9.67243	9.58783	9.66814	9.47427	9.52615	9.87831	9.58308	9.3749	9.86214	9.39621	9.40748	10.0701	9.64515	8.94337	9.181	9.01042	9.91434	9.67178	9.7601	9.82911	9.78132	9.62551	9.36986	9.96135	9.06801	9.23053	9.19045	9.52172	9.14934	9.33482	9.64022	9.41966	9.76864	9.57562	9.5696	9.91383
ATHL1	8.16178	7.39353	7.79294	8.19564	7.88539	9.10914	7.76293	7.74409	7.88276	8.16178	7.81889	8.10936	8.02803	8.20166	7.9715	8.58426	8.39672	8.20834	8.35649	8.18425	7.47296	8.3748	8.09858	6.79218	8.31383	8.49159	7.31263	8.08004	7.25954	8.13805	8.31605	8.03553	7.93223	8.03553	8.6135	8.36683	8.33259	7.86589	8.11245	7.94374	6.5117	8.50057	8.09324	7.8985	8.43255	7.77518	8.08213	7.41396	7.89777
ATIC	9.55729	9.03711	8.31187	9.31338	8.70139	9.30918	8.47048	8.42305	8.36082	9.55729	9.45156	8.34996	8.72649	8.80269	9.2211	8.47294	8.83312	9.16759	8.49573	9.00843	8.53471	8.49173	8.27882	8.83077	8.65324	8.92657	9.35351	10.2419	8.85772	9.10916	9.14414	8.89293	8.85452	9.19235	9.22824	8.26797	9.04479	9.21013	8.68501	8.69169	8.7856	8.73844	8.93631	8.6259	9.01205	9.69087	7.99434	9.78194	8.40627
ATM	10.8111	11.1651	10.9673	10.5069	10.588	10.3824	10.5727	10.2962	10.9302	10.8111	10.8812	10.7158	10.812	10.8017	10.8424	10.7471	11.1244	10.8634	10.7186	10.9515	10.5914	10.3551	10.5215	10.679	10.066	10.8586	10.8429	10.348	10.8964	10.2464	11.0344	10.8556	10.3426	10.5972	10.463	10.5501	10.7789	10.8055	10.593	10.4981	10.8844	10.1571	10.6422	10.6967	10.6172	10.6666	10.5264	11.1542	10.9638
ATMIN	9.3628	9.42264	9.72907	9.47769	9.5297	9.08049	9.44319	9.11345	9.13648	9.3628	9.04915	9.24681	9.03008	9.43418	9.54383	9.45323	9.4471	9.25327	9.48544	9.4192	9.69713	9.12144	9.2054	9.68027	9.60726	9.10001	9.30632	9.76355	8.98598	9.4471	9.3802	9.09922	9.16907	9.05215	9.04	9.46385	9.61604	9.62147	9.56656	9.47008	9.48996	9.38351	9.43585	9.29279	9.61711	9.01625	9.51771	9.23104	9.37105
ATN1	8.63684	8.91433	8.77189	9.37729	9.03261	8.75821	8.55118	8.89751	9.01888	8.63684	8.9867	8.85527	8.9395	9.31099	8.8057	9.15154	9.14231	8.84715	8.792	8.87327	8.9846	9.11413	8.71336	8.73193	9.06517	8.65349	8.44423	8.66294	8.45063	8.60613	8.39483	9.22546	9.08455	9.14636	8.83784	8.72534	8.84196	8.80214	8.66262	8.80468	8.87251	9.10312	8.90239	8.92133	8.80682	9.12147	9.07365	8.45422	8.42596
ATOH1	6.88534	7.02474	7.03161	7.30524	7.03716	6.78711	6.85062	6.58821	6.82409	6.88534	6.41618	7.00601	6.66937	6.50871	6.51488	7.08753	6.73516	6.3345	7.13753	6.7893	6.89361	7.36822	6.87527	6.85299	8.31808	7.5055	6.20348	7.48468	6.04185	7.97232	5.61775	7.74943	7.04357	6.7747	7.37474	7.54915	6.64566	6.92693	6.58943	6.7719	6.97683	7.65547	7.61415	7.00125	6.77979	6.51603	6.51603	6.79351	6.55949
ATOX1	8.07448	7.91308	8.02087	8.51492	8.33021	8.4289	9.01875	8.74602	9.02262	8.07448	7.65844	7.80371	7.97305	8.41332	8.8829	8.09255	8.80999	8.82774	8.22932	8.33031	8.87672	8.07019	8.2028	9.01761	8.95986	7.9856	8.09944	9.11888	7.91397	8.99519	8.40314	7.65707	8.42825	8.25735	8.31748	8.42156	8.85156	8.6818	8.18854	8.66561	8.80406	8.08908	9.14526	8.6635	8.07586	7.73652	8.90301	7.8946	8.77623
ATP10A	6.21498	6.64374	6.76736	6.85859	6.75557	7.02913	6.64717	6.65929	6.74999	6.21498	6.56963	6.41625	6.37309	6.64646	6.67056	6.85423	6.60707	6.89597	6.83708	6.51439	7.35001	6.90541	6.40892	6.46996	7.29294	6.39268	6.2214	6.79085	6.10327	6.95201	7.05313	6.37851	7.0579	6.04585	6.75237	6.22395	6.68311	6.60046	7.06091	6.65178	6.90656	6.50733	6.49258	6.59087	6.82996	6.97225	6.49258	6.82318	6.54437
ATP10B	9.31572	10.2149	9.39038	9.12744	9.79957	9.86259	10.0282	10.2329	9.22161	9.31572	9.41084	10.5013	10.0381	9.43182	9.00773	9.35975	9.32015	8.84437	10.1446	9.34427	9.66724	9.68523	9.92549	10.1355	10.141	10.263	9.35975	9.80872	9.59529	9.40311	9.59186	9.49243	8.60416	9.9109	9.87348	9.9543	10.2345	9.84475	9.21239	9.96118	9.39528	8.98132	9.49356	10.2313	9.94118	10.3354	9.67225	9.3477	9.35484
ATP10D	8.89628	10.2807	10.2515	10.098	10.0136	9.09448	9.0298	8.5355	8.74285	8.89628	10.1416	9.71851	10.7915	8.92336	9.2411	9.05606	9.15306	9.54014	9.58972	9.59659	8.42918	9.07017	9.95421	8.83345	7.9859	9.18122	9.53676	8.75096	10.8704	8.77303	9.21129	9.48288	9.47917	9.95316	9.67252	9.35607	8.95845	9.17191	9.35908	9.39827	9.06458	10.5046	9.38534	9.71576	9.06904	9.94812	9.66343	7.97803	8.75973
ATP11A	6.64938	7.57358	6.58575	7.13451	6.80612	7.14716	6.94959	6.76997	6.70552	6.64938	7.13627	6.99357	7.47267	6.78771	7.12473	7.24895	7.41479	7.02519	6.50349	6.92454	6.40934	6.72856	6.92219	7.00871	6.38727	6.8097	6.93196	6.47027	7.28097	6.36396	6.28081	7.11913	6.22711	7.09019	6.94682	7.5309	7.14033	6.53138	7.16714	7.11835	6.66161	7.20189	7.32477	7.10854	6.92336	7.2506	7.21578	6.15664	6.04404
ATP11B	8.81877	8.11729	8.57842	8.13121	8.31547	7.88215	8.9439	8.98817	8.89272	8.81877	8.56891	8.19841	8.94014	8.33801	8.7177	8.45308	8.71376	8.96482	8.83948	8.57768	8.48796	7.51169	8.08524	8.66547	8.67171	8.09795	8.49955	8.83511	8.8087	8.85866	8.94568	7.86726	8.73825	8.24084	8.54252	8.84715	8.62835	7.86532	8.63435	9.01511	8.65899	8.03016	8.98649	9.03699	7.60631	8.52206	8.94312	8.57098	8.67181
ATP12A	7.20001	7.18013	6.90825	7.16272	7.38577	6.94721	7.2457	7.26064	7.10954	7.20001	7.77814	7.26648	7.37584	7.2536	6.84894	7.45881	6.88219	6.98309	7.1977	6.9619	6.85377	7.72973	7.65006	6.52477	7.46968	7.61127	7.05096	7.00778	6.71064	6.76136	7.55465	7.19493	7.16945	6.03094	7.39124	6.48127	7.01198	7.399	7.70956	7.37415	7.51289	7.11098	7.23524	7.32474	6.8542	7.56646	7.86497	6.1061	7.31095
ATP13A1	9.14124	9.01094	9.1592	9.31199	8.98212	8.73329	9.56914	9.0956	9.3879	9.14124	9.45936	9.38478	9.6124	8.84085	9.11118	9.06496	9.30662	8.93116	9.17729	9.26954	8.7319	8.72736	9.18986	8.86348	9.12514	9.55303	9.19103	9.22788	9.54974	9.11606	8.68952	9.10363	9.24121	9.21399	9.46548	9.23038	9.07314	9.30336	9.20835	8.94667	9.29425	9.22911	9.67036	9.26476	9.06137	9.13186	9.26537	8.77547	8.83779
ATP13A2	8.96354	9.45868	9.29083	9.16088	9.42709	10.0688	9.58614	9.97704	9.50912	8.96354	9.15044	9.20817	9.71015	9.54228	9.34371	9.41663	9.14091	9.6085	9.51061	9.43935	9.24686	9.61701	10.2422	9.40999	9.00116	9.35139	9.64363	9.67728	9.33939	9.48171	9.82645	9.67447	9.05763	9.46515	9.17613	9.6625	10.0424	8.90387	9.0454	9.07781	9.39561	10.0268	9.19571	9.64155	9.59128	9.20705	9.61239	8.9649	9.38294
ATP13A3	9.1772	9.44534	9.80135	9.47969	9.27282	10.1433	9.84054	9.94628	10.1824	9.1772	9.42318	8.93997	9.67449	9.98366	10.1264	9.59273	10.0708	10.1646	9.65601	9.98631	9.70465	9.2688	9.08462	9.95056	9.33885	9.12312	9.40159	9.81209	9.23817	10.099	10.0456	9.81425	9.86908	9.4954	9.35932	10.246	8.98004	9.17379	9.53329	9.56705	9.75091	9.85056	9.77759	9.76132	8.99067	9.59725	9.65042	9.78069	9.71621
ATP1A1	11.5955	11.1561	10.7905	10.9068	10.9505	11.1561	11.4717	11.1795	10.3318	11.5955	10.4948	10.4734	11.0936	11.2461	11.3719	11.1655	11.4132	11.1125	11.5316	11.0661	11.6238	10.18	10.7882	11.6643	11.827	10.3267	11.1632	11.31	10.7154	11.1952	11.562	10.9678	11.3933	11.5809	11.5123	10.9503	10.7629	10.7773	11.0785	10.8274	10.7606	10.4582	11.0737	11.8468	11.1606	11.2937	11.3071	10.7325	10.8581
ATP1A2	6.93029	6.35724	5.95722	6.04707	6.69476	7.28805	6.48834	6.40904	6.47286	6.93029	6.68646	7.27661	6.74509	6.00928	6.24707	6.91233	6.87106	5.8427	6.14452	6.44642	6.96956	6.82208	6.35799	6.95186	6.90698	7.02835	5.73346	6.60078	6.1422	6.53109	7.07375	7.30496	5.46605	6.58687	6.73064	6.38507	7.06451	5.98697	6.71376	7.06137	5.70991	6.83694	6.458	6.37325	6.65948	7.21806	6.37293	6.43002	6.15541
ATP1B1	11.3741	10.5776	10.1501	10.9427	10.1756	8.97664	9.33517	9.7767	9.67237	11.3741	9.74348	9.43437	9.90791	10.6598	10.9349	9.36104	10.4762	10.8529	10.5735	9.6749	10.9142	8.91274	9.74549	10.8041	11.8763	9.37153	10.0157	11.8502	9.03733	10.2265	9.7438	9.89889	10.0178	9.71171	9.63067	11.2797	10.5559	10.5253	10.3823	10.6077	10.2961	9.65355	9.92629	11.0735	10.0384	11.6622	10.696	9.49184	9.31032
ATP1B2	9.21916	8.73098	8.51708	8.99075	8.68332	7.76771	8.01919	7.97875	7.27106	9.21916	8.93823	8.9639	9.62821	8.7653	9.24126	9.15611	9.45082	8.43429	8.40041	8.71045	7.74289	7.74792	7.95723	7.94297	7.93762	7.67326	7.76064	7.94638	7.94642	8.14364	9.05059	7.95404	8.01066	9.08535	8.40371	8.16269	8.86824	8.40901	8.37851	8.37272	8.07309	7.3592	8.38398	8.73902	8.34831	8.42564	9.39904	7.9047	8.97922
ATP1B3	10.4725	10.2613	10.0787	9.80736	10.1652	10.7752	11.6396	11.4943	11.1431	10.4725	10.0145	9.85478	10.1894	10.7026	11.0478	10.5911	10.91	10.6325	10.4822	10.7382	11.6341	9.79409	10.0091	11.6184	11.131	9.64661	10.8426	11.3074	10.394	10.771	10.253	10.0447	10.7621	10.642	10.791	11.0718	10.6013	10.8295	10.6528	11.0212	10.2634	10.4471	9.85389	10.2271	10.9624	10.1219	10.8935	11.0664	11.3621
ATP1B4	6.34998	6.40147	6.09573	6.23274	6.01699	6.42088	6.52653	6.28547	5.85691	6.34998	6.11477	5.72381	5.62155	5.66347	7.19515	6.24672	6.0077	6.46716	6.56415	6.31999	5.55112	6.25953	6.73087	5.3292	5.95903	6.85356	7.71399	6.32904	7.3503	5.14742	6.89138	5.25624	5.56861	5.32764	6.62329	7.29984	5.91567	5.25467	6.78285	6.97015	6.82793	6.21867	6.19828	6.19828	6.26358	6.19828	6.19828	6.56865	6.2563
ATP2A1	8.10062	7.49081	8.33233	8.85453	8.52246	8.64544	8.15774	8.13566	8.85987	8.10062	8.62294	8.87977	9.00779	8.32423	8.01318	8.70155	7.68971	8.28078	8.12765	8.76793	7.35087	8.4777	8.74945	7.86523	7.14693	8.72705	8.76996	8.08549	8.65273	8.43369	8.03248	8.79839	7.26594	8.31647	8.28352	8.94698	8.75918	8.50691	8.03214	8.23598	8.29537	8.96444	8.20283	8.22224	9.20731	8.01341	8.16586	7.66135	8.1876
ATP2A2	9.85971	9.22845	9.26797	9.20936	9.56207	10.3035	9.3436	9.6309	9.89685	9.85971	9.1975	9.03207	9.19576	9.91513	10.1081	9.76733	10.0939	9.97225	9.82965	9.56874	9.84146	9.12352	9.33488	10.1328	9.93219	8.84254	9.44046	9.84905	9.16721	9.89842	9.46201	9.89778	9.48017	9.22429	9.32952	9.74222	9.57701	10.0032	9.74775	9.87425	9.43833	9.71048	9.97721	9.54345	9.01027	9.65784	9.32597	9.87586	9.74708
ATP2A3	6.70403	5.93408	6.6471	6.43689	6.49131	7.79132	6.52418	6.69473	7.22483	6.70403	5.92898	6.39057	6.26087	6.64802	7.1291	6.79987	6.60324	6.73509	6.43635	6.40379	7.18784	6.65675	6.90253	7.57518	6.72928	6.48546	6.51849	7.39608	6.36752	7.07552	6.98661	6.52624	6.20893	6.47261	6.11757	6.72395	7.51451	6.5798	6.36137	6.69007	7.45959	7.1926	6.80138	6.64548	6.79151	6.42332	6.5957	6.76237	6.47643
ATP2B1	8.41579	9.49302	9.86815	9.74985	9.57624	9.65731	9.97373	9.5982	9.29475	8.41579	9.11924	9.24825	9.47246	8.68038	9.95491	9.39025	9.55919	9.30161	9.077	9.11173	10.035	8.97582	9.289	10.0646	9.25672	9.22967	9.5873	9.3114	9.80217	9.07164	9.23977	9.09703	9.82675	9.04604	9.56003	9.50068	9.06008	8.5681	9.72351	9.58544	9.85927	9.80903	9.44747	9.24957	9.25135	8.92283	9.44568	9.41586	9.50343
ATP2B2	7.49052	7.58767	7.61633	7.90229	7.50069	8.14413	8.16876	7.46022	7.43693	7.49052	8.1726	7.58967	7.84563	7.56789	7.39966	7.68569	7.5113	7.74582	7.86947	7.72339	6.96134	7.71035	8.04032	7.37207	7.38553	7.47764	8.03591	8.03335	8.01993	7.7883	8.00626	7.78187	7.62804	7.7837	7.39594	7.56256	7.2254	7.20271	7.71219	7.75429	8.28615	8.00788	7.95508	7.83274	7.68397	7.66648	7.54335	7.3722	7.45859
ATP2B3	9.06939	8.55736	8.47256	8.54075	8.29241	8.89119	8.59753	8.47379	8.52711	9.06939	8.47898	8.95255	9.26477	8.53475	8.5308	8.70695	8.61378	8.82922	8.58403	8.79033	7.78436	8.86008	8.94122	8.24829	8.13879	9.01204	8.81167	8.94304	8.94814	8.40088	9.0348	8.43795	8.933	9.36315	8.44506	8.22424	8.6636	8.34165	8.4623	8.25548	8.70171	8.73101	8.89943	8.78337	8.76491	8.7146	8.88448	8.18955	8.35525
ATP2B4	10.813	10.1753	9.98536	10.5093	10.4706	10.4141	10.3685	10.9688	10.5862	10.813	10.1579	9.90816	10.2886	10.8183	10.9891	10.34	10.89	10.9274	10.9148	10.6006	10.6989	9.56186	9.83868	11.0245	10.9036	9.61565	10.1576	11.0007	10.3216	10.9042	9.7304	10.4366	10.1186	10.2506	9.92529	10.8428	10.8329	10.9629	10.7963	10.9188	10.6991	10.6893	10.5623	10.6979	10.7255	10.2443	10.5978	10.2976	10.1436
ATP2C1	7.92939	7.69463	7.50247	7.59172	7.83404	7.7522	8.50761	8.10736	8.2963	7.92939	7.93799	7.48757	7.72513	8.18628	7.98354	7.69677	7.8994	8.28461	8.63014	7.88192	7.51356	7.51726	7.62597	7.91168	7.85898	7.48169	8.05127	7.88812	8.13436	8.20799	7.68698	7.53059	8.04677	8.11668	7.7744	7.56244	7.69526	7.79284	8.14077	8.19827	8.32268	7.84217	7.84217	7.84217	7.84217	7.84217	7.84217	8.19494	7.89743
ATP2C2	6.53707	6.86855	6.716	6.95902	6.47159	7.5309	6.64379	6.71149	7.18985	6.53707	6.3278	7.1592	6.61944	6.88776	6.72774	6.84765	7.32452	6.38845	6.82088	6.38853	7.17406	7.1437	6.83102	6.89363	7.31893	6.99391	6.37148	6.81662	6.27133	7.22896	6.9096	6.66596	6.65732	7.16003	6.65962	7.61569	6.93633	6.8131	6.83668	6.27738	6.56274	6.89477	7.65013	6.66104	6.93019	6.45015	6.85336	6.63698	6.47942
ATP4A	8.34253	7.8945	7.50328	7.99811	7.54731	8.0398	7.72283	7.51011	7.54585	8.34253	7.83206	8.19033	8.04025	7.89434	7.29186	7.6979	7.82877	7.25278	8.07994	7.58472	8.08021	8.46867	8.15864	7.44878	8.884	8.30153	6.93323	7.89809	6.68696	8.38408	6.85208	8.40077	6.77703	8.51585	7.83175	8.74059	7.29008	7.96996	7.73778	7.9454	8.19335	7.53918	8.33495	7.7561	7.42916	7.91489	7.59324	8.24952	8.04365
ATP4B	7.73977	7.5145	7.26231	6.84339	7.3005	6.82017	7.46527	7.2134	7.04865	7.73977	6.95605	7.27167	6.96209	7.03945	7.61188	7.12781	7.25934	7.25033	7.6536	6.6744	6.43501	7.59775	7.4638	6.71743	7.12545	7.85541	7.70858	7.95057	8.21512	7.12545	7.84289	6.984	7.17009	7.24773	7.22544	8.27232	7.119	7.59355	7.12762	6.62162	7.11025	7.64819	7.7763	7.35862	7.69421	6.63359	7.57359	6.4234	7.30327
ATP5A1	9.7935	10.7747	10.1406	10.0149	10.0643	10.181	10.0504	10.1757	9.92842	9.7935	9.78505	9.49982	9.79841	10.1062	10.7021	9.98776	10.7372	10.5027	10.141	9.95259	10.3403	9.28003	9.47174	10.7565	10.4778	9.63765	9.8558	10.3038	9.87424	10.5253	9.75351	10.2483	10.3297	10.0066	10.1542	9.89492	9.94254	10.3935	10.2595	10.1059	10.0947	9.91772	10.1998	10.1419	10.3941	10.4264	10.0778	8.9909	10.4963
ATP5B	10.7738	10.6789	10.8478	10.3181	10.8586	11.7866	11.7088	12.0546	11.3624	10.7738	10.3695	9.9638	10.4411	11.4427	11.8153	11.0222	11.701	11.6085	11.4528	11.0897	11.8815	9.96776	10.2751	12.2031	11.6312	9.79077	11.0772	11.5667	10.7206	11.8404	11.1438	11.347	10.6973	10.847	10.97	11.6594	11.509	11.3201	10.95	10.8766	10.931	11.3119	10.4944	10.4944	12.1679	10.4944	11.4273	11.8795	10.5303
ATP5C1	9.02811	8.48949	8.88272	8.28988	8.99788	8.67313	9.64462	9.67445	9.45353	9.02811	9.30767	8.62182	8.85447	9.14044	9.64712	9.18914	9.26545	10.7148	9.37284	8.76828	8.69732	7.9794	9.02761	9.36337	8.81631	8.16579	8.52344	9.15797	8.38641	8.97492	9.13471	8.88548	8.86438	9.07879	8.80091	8.90768	9.23213	8.86566	9.12271	9.2078	9.21984	8.58929	9.12436	8.58929	8.71305	9.5305	8.58929	10.3007	8.61605
ATP5D	10.095	10.3862	10.3207	10.4218	11.0725	10.4713	10.9063	10.6894	10.8841	10.095	10.8407	10.501	11.3073	10.2163	10.7372	10.4845	10.9585	10.6806	10.7756	10.6842	8.51451	10.8006	10.9601	9.80179	8.92394	11.2134	11.103	11.0844	11.1624	10.0624	10.6425	10.726	10.9011	10.8208	10.8881	10.1744	10.4692	10.2434	10.4786	10.357	10.1499	11.8153	10.1914	10.5638	11.5316	9.79942	10.1112	9.9227	10.3925
ATP5E	9.09455	8.96823	9.25868	9.75637	9.1754	9.94844	10.2543	9.88902	10.4223	9.09455	8.89193	9.00746	9.14094	9.91221	9.87406	9.37617	9.57545	9.40105	9.54147	9.4846	10.6563	9.4372	9.23814	10.3568	10.3097	9.12058	9.56011	9.67072	9.10899	10.0409	9.17717	8.93384	9.25742	9.64086	9.49115	10.089	9.76718	9.98151	9.80392	9.8525	9.67777	9.32469	9.78601	8.89817	9.62493	9.59496	9.31422	10.1828	9.93168
ATP5F1	8.15431	8.29245	8.82245	8.65342	9.15175	8.78676	8.79063	8.74124	8.79525	8.15431	8.32257	8.36039	8.25926	8.84257	9.0986	8.29406	8.84438	8.99716	8.62384	8.58937	8.95711	8.03753	8.18235	9.09905	8.78136	8.03367	8.75207	8.90938	8.82845	8.81943	8.46609	8.61654	8.85599	8.50163	8.75794	8.18525	8.67113	8.77494	8.94971	8.84451	8.65023	8.57591	8.57591	8.57591	8.57591	8.57591	8.57591	8.93244	8.63176
ATP5G1	8.59639	8.67916	8.59052	8.43857	8.78042	8.49295	9.42945	9.17472	8.90648	8.59639	8.3698	8.70267	8.37909	8.58043	8.6242	8.80745	8.98351	8.57297	8.49754	8.5231	8.90602	8.55167	8.45787	9.40369	9.42243	8.79487	8.77527	9.09354	8.64452	9.39751	8.2541	8.83647	8.7311	8.472	8.56575	8.99594	8.99624	8.71908	8.62661	9.31061	9.05177	8.4407	8.70913	8.86097	8.64078	8.32603	9.37891	8.49504	9.21114
ATP5G2	12.8411	13.6588	13.2891	13.3798	13.277	13.3483	13.5272	13.585	13.157	12.8411	12.6057	12.7555	12.8547	13.5666	13.5442	13.4272	13.5404	13.1732	13.2728	13.1591	14.1682	13.086	13.0029	14.03	13.96	12.4744	13.0143	13.549	12.5216	13.7861	13.4075	13.2109	13.6962	13.834	13.7488	12.8483	12.9951	12.9893	13.0134	13.1674	13.0248	13.5999	13.8237	13.2923	12.6783	13.0932	13.4339	12.808	13.6571
ATP5G3	10.3903	9.97237	10.145	10.6633	10.4899	10.5954	11.1684	11.1101	11.038	10.3903	10.8274	10.129	10.7128	10.7904	10.6828	9.68258	10.5169	10.9536	10.388	10.4027	10.9975	9.69344	11.0139	11.0474	10.2944	10.8731	10.5184	10.8282	11.1693	10.569	10.0024	10.412	10.601	10.6937	10.2485	10.6585	10.6069	10.797	10.9274	10.8207	10.8862	11.3102	10.718	10.3217	11.1323	10.2862	10.459	10.0442	10.5113
ATP5H	9.77379	10.6529	10.4938	10.4901	10.2541	9.98816	10.0296	10.0877	10.4212	9.77379	9.55228	9.54744	9.71825	10.3318	10.3104	9.99989	10.5407	10.2174	10.2411	10.0075	10.757	10.017	9.70359	10.9866	10.7577	9.7135	10.4076	10.6956	9.96359	10.5164	10.6718	10.2654	10.4743	10.2654	10.0819	9.9162	9.94396	10.0105	10.2402	10.2434	10.2538	10.4773	10.1846	10.2216	9.9309	10.2658	10.1942	9.32169	10.8924
ATP5I	10.9246	10.6577	11.4362	11.4839	11.3685	11.0203	12.0027	11.7519	11.5873	10.9246	10.6436	10.7219	10.922	11.5797	11.7318	11.1659	11.6699	11.4234	11.4168	11.3559	12.1247	10.656	10.7801	12.0666	11.7773	10.7377	11.2116	11.6545	10.7192	11.7505	11.0904	11.0294	11.1988	11.7242	11.3786	10.9851	11.5361	11.2351	11.2434	11.387	11.5271	11.4111	11.6311	10.9402	11.4356	11.2394	11.0578	12.0366	10.6791
ATP5J	10.6087	10.3939	10.5296	10.6768	10.6918	10.8008	11.3836	11.6243	11.0578	10.6087	10.4116	10.3015	10.5723	11.1871	11.249	10.6663	11.1043	11.0183	11.0207	11.0489	11.4778	9.94537	10.4285	11.6008	11.1391	9.83473	10.4672	11.1876	10.3344	11.3429	10.7903	10.5121	10.9164	10.8939	10.9907	10.462	10.7169	10.5002	11.1372	11.1113	11.0754	11.0449	10.7199	10.7199	10.7476	10.7199	10.7199	11.0813	10.7765
ATP5L	10.7166	11.3883	11.4239	12.1094	11.8879	11.3441	11.7753	11.7838	11.2858	10.7166	10.7621	10.7587	10.8851	11.6857	11.7306	11.3331	11.6243	11.2241	11.3856	11.3272	12.7015	11.1869	10.7938	12.3603	12.3437	10.6823	11.4121	11.9078	10.6957	12.0876	11.8825	11.1063	11.7685	11.5793	11.4752	10.9158	11.09	11.2747	11.7295	11.5079	11.5727	11.4485	11.8249	10.5538	11.315	11.9952	11.1849	11.7956	11.4015
ATP5O	11.0624	11.1893	11.3602	12.3033	11.5324	10.9216	11.4949	11.6131	11.5427	11.0624	10.9552	10.9854	11.0461	11.7169	11.7611	11.4432	11.4959	11.3307	11.3966	11.3897	12.3187	11.0556	11.0577	12.0317	12.101	10.8471	11.261	11.6509	10.6971	11.772	12.0094	11.6354	11.4035	11.4233	11.532	10.9475	11.1868	11.2344	11.4256	11.3077	11.3804	11.2866	11.1262	11.1278	11.0314	11.9913	11.7617	11.6483	11.2474
ATP5S	7.4225	7.45296	8.03317	7.75222	7.91149	7.0899	7.08903	7.32309	7.05254	7.4225	7.4337	7.36964	7.15111	7.77635	7.86205	7.57891	7.73433	7.74028	7.76365	8.05624	7.59147	7.1592	6.83264	7.79476	7.15254	6.79493	7.10013	7.36717	7.34753	7.4589	7.73807	7.49854	7.50331	6.83162	7.27651	7.26895	7.72705	7.18095	7.71124	7.48089	7.86412	7.5502	7.93636	7.51692	7.2279	7.28141	7.4417	7.58088	7.09769
ATP5SL	8.12077	8.53113	8.27115	8.02734	8.58538	8.38323	8.266	8.30316	8.45889	8.12077	7.88434	8.23233	8.23918	8.33634	8.43279	8.4528	8.71395	8.42544	8.29502	8.32859	8.35297	8.26463	7.98623	8.33456	8.21506	8.01299	8.70921	8.32473	8.47425	8.18747	8.53602	8.41613	8.59762	8.45245	8.31988	8.4864	8.01245	7.82452	8.33949	8.09301	8.33026	8.10945	8.28004	8.27584	8.15703	8.73388	8.45108	7.80493	8.53051
ATP6AP1	9.97638	10.1193	10.0024	10.7941	9.39012	10.1796	9.2676	9.4892	9.93874	9.97638	9.3986	9.39888	9.65321	9.98381	10.302	9.71847	10.4658	9.97897	10.0934	9.94929	10.885	8.55879	9.08521	11.0152	10.8144	8.66662	9.63078	10.6895	9.31547	10.737	9.48681	9.88725	9.75026	9.67125	10.129	9.89463	9.92978	10.4607	9.76223	10.0973	10.1689	10.7217	10.55	9.99047	9.5484	10.6335	9.84545	9.11284	8.92815
ATP6AP2	9.54068	8.77851	9.40142	9.36333	9.29549	9.80321	10.0479	10.1196	10.4726	9.54068	9.2616	8.93856	9.42589	9.78585	10.1907	9.31292	9.91916	10.1628	10.1821	9.52992	9.99448	8.84479	9.03374	10.2195	9.94063	8.91491	9.33698	9.97116	9.31124	10.0096	9.15772	9.33513	9.6268	9.52413	9.26399	9.58127	9.43965	10.0485	10.1487	10.0895	9.70978	9.64098	9.67388	9.51932	9.39534	9.67959	9.11426	10.4092	9.52715
ATP6V0A1	9.70091	10.7992	10.427	10.2156	10.3209	10.3254	9.17106	9.59022	9.48576	9.70091	9.90393	9.50985	10.0696	10.0493	10.2319	9.68605	10.5786	10.4101	9.61005	10.0325	10.1023	9.22703	9.00517	10.5398	10.2606	9.59587	9.71802	10.6823	9.84932	10.0619	10.2368	10.5562	9.66379	9.94774	10.0362	9.90936	10.0266	10.1019	9.94931	9.45665	9.64536	9.21465	10.4314	10.9192	9.70115	10.1142	10.4751	9.07024	9.72294
ATP6V0A4	7.35724	6.99512	7.17152	6.88702	6.56477	6.80408	7.70951	6.67068	6.43112	7.35724	7.3246	7.1443	6.85044	6.47582	6.97303	7.33918	7.20859	6.14521	7.09475	6.5724	7.27626	6.90798	6.88034	6.55159	7.91355	7.06233	7.02793	7.33001	6.57298	7.30703	7.85128	7.62083	6.67978	7.05599	6.87346	6.49933	6.43788	7.34734	6.58289	6.12344	7.85909	7.27909	6.50039	6.61663	6.61235	7.05767	6.87197	7.09515	7.98892
ATP6V0B	9.0394	9.21553	9.43848	9.24679	9.43782	9.92913	9.81649	10.2166	9.95953	9.0394	9.17419	9.35454	9.11679	9.60785	9.85315	9.45343	9.84974	9.96903	9.58214	9.31741	9.82348	9.1087	9.1555	9.88549	9.93697	8.97822	9.11586	9.89888	9.15375	10.3613	9.86147	9.43241	9.23048	9.33107	9.10275	9.76602	9.85913	9.48498	9.6861	9.62276	9.6057	9.25541	9.70488	9.50101	9.45281	9.11096	9.19652	9.9217	10.1262
ATP6V0C	10.184	10.3895	10.5127	11.4514	10.4362	10.6105	9.71625	10.2903	10.1695	10.184	9.87889	9.64442	9.94268	10.5782	10.8712	9.95399	10.7453	10.6379	10.4486	10.1634	11.4801	9.84986	10.1369	11.247	10.8931	9.30903	10.1857	10.9765	9.76147	11.0924	10.9319	10.3043	10.409	10.6728	10.6697	10.3036	10.5271	10.2748	10.0902	10.0017	10.2524	9.00086	10.6686	10.692	9.93027	10.5578	10.9234	10.5276	10.8475
ATP6V0D1	8.56313	8.46482	8.40147	8.40354	8.48445	9.4528	9.10094	8.95126	9.31607	8.56313	8.76042	8.50752	8.87339	8.83814	8.92533	9.0591	8.96797	9.39065	8.93495	8.54664	8.31828	9.02086	8.56681	8.72783	8.87681	9.03625	8.19803	8.93574	8.22152	8.90543	8.33302	8.79428	8.49091	8.60426	8.41683	9.12434	8.91628	9.03789	8.71364	9.06356	9.21503	8.55006	9.41681	8.65684	8.45673	8.31613	9.03367	8.67849	9.15594
ATP6V0E1	10.1478	9.99019	10.3315	10.3174	10.5538	10.7053	11.0803	11.5484	11.3641	10.1478	10.0349	9.94762	10.1399	10.6752	11.1311	10.3447	11.0117	10.9636	10.7624	10.7145	11.2184	9.64434	9.92277	11.7106	11.2508	9.75047	10.3256	10.9564	10.1918	11.4915	10.8474	10.5324	10.5685	10.8474	10.6775	10.6731	10.7351	10.5252	10.4263	10.4161	10.5211	9.83218	10.7051	11.069	9.95675	10.559	11.3697	10.0244	11.3172
ATP6V0E2	8.1557	8.71444	8.75371	8.64917	8.60405	9.37439	9.303	8.7436	9.51624	8.1557	9.49985	9.04762	9.37767	8.22603	8.91979	8.27327	8.33166	8.32975	8.67943	9.22901	7.98767	8.45646	9.28245	8.50269	7.85567	9.3478	9.45618	9.00493	9.68846	8.6925	8.94925	8.46186	8.27241	9.27138	8.87533	8.98136	9.03967	8.74036	8.67717	9.2738	8.24032	9.2914	7.95862	8.97581	9.54044	8.39325	8.66039	8.6298	8.99649
ATP6V1A	9.04334	9.0015	9.04673	9.11848	9.82034	9.9232	10.1322	10.0662	10.4801	9.04334	9.27906	9.2783	9.93473	10.0652	10.2082	9.27208	10.1485	10.5441	9.53607	9.66765	10.0693	8.88046	9.043	9.85368	9.38989	8.61961	8.82045	9.29111	9.14627	10.2541	9.7071	9.47852	9.45788	8.91818	9.33692	9.79446	9.97042	9.87423	8.99048	10.063	9.79189	9.36636	9.76563	9.70247	9.11523	9.70247	9.60471	9.79316	9.79316
ATP6V1B1	6.73698	6.87147	6.44094	6.60661	6.2208	6.92475	7.71335	7.44719	7.99966	6.73698	7.15145	7.9297	7.23929	7.1941	6.79579	7.13552	6.9836	6.72797	7.50732	6.59823	6.65136	7.37088	6.65077	6.45848	6.84031	7.5776	6.6851	6.63576	5.91901	7.38187	6.90103	7.14567	6.07607	7.13372	5.51519	8.19049	7.58157	6.50143	7.66704	6.44987	7.42819	6.87289	7.70595	7.07749	6.24204	6.67349	6.56076	7.36641	7.41768
ATP6V1B2	9.68191	10.2056	10.7222	9.82787	10.141	11.0076	10.1208	10.5735	11.3948	9.68191	9.76419	10.2769	10.053	10.6072	10.9068	10.2845	10.4831	10.3434	10.1494	10.5227	11.3687	10.1797	10.1175	11.2012	10.5243	9.70375	10.281	9.61164	9.48595	11.0936	11.1052	10.8435	10.455	9.91899	10.176	10.1125	10.3595	10.3496	9.86139	10.298	10.2943	9.31678	10.3089	10.4654	9.98531	10.4548	10.7493	10.5357	10.9199
ATP6V1C1	8.1353	8.50551	8.42591	7.73721	8.17533	8.74332	8.51875	8.71826	9.2096	8.1353	8.27305	7.69879	8.04327	8.72455	8.81893	8.28442	8.8598	8.95008	8.5197	8.68018	8.77523	7.88537	7.84237	8.86275	8.17635	7.66389	8.19931	8.57555	8.32631	9.07828	8.73986	8.78755	8.2554	8.45704	8.05913	8.49578	8.20005	8.43526	8.26145	8.3721	8.55027	8.20092	8.09671	8.29771	7.89637	8.32293	8.38815	9.13612	8.96558
ATP6V1D	7.88041	7.68387	8.23267	7.3694	7.7894	7.38069	7.1959	7.38818	7.92497	7.88041	7.61531	7.13257	7.80622	7.78602	7.82096	7.51182	7.88054	8.20166	7.66168	7.84368	7.5594	7.584	7.21634	8.10107	7.89432	7.46	7.14203	7.73951	7.38905	8.03863	7.61901	7.49296	7.41936	7.50559	7.5015	7.90379	7.91875	7.9288	7.73825	7.72722	7.76019	7.79322	7.46471	7.42052	8.20602	7.9199	7.75398	7.46147	7.28283
ATP6V1E1	8.60997	9.27427	8.94061	9.04482	9.17528	8.29117	8.95372	8.49072	8.14641	8.60997	8.22748	8.50127	8.18581	8.20888	9.06535	8.43923	9.01466	8.8312	8.85485	8.41757	8.84511	8.85557	8.5964	9.08411	9.30898	9.04894	8.49919	9.26931	8.276	9.36703	9.35827	8.87706	8.99847	8.32004	8.64204	8.84939	8.45772	8.54082	8.8089	8.6987	8.88583	8.69296	8.68994	8.68994	8.68994	8.68994	8.68994	9.04992	8.74633
ATP6V1G1	9.0458	8.73329	9.03327	9.10202	9.13257	7.82856	8.46745	8.74431	8.92369	9.0458	8.41882	7.64096	8.82473	8.73889	8.86794	8.6186	8.86996	9.02442	9.15805	8.46718	9.18408	8.14363	8.81172	9.54272	8.66497	8.10322	8.96416	9.44273	8.82287	9.58018	9.4999	8.83547	9.10503	8.44792	8.64699	8.92765	8.74004	8.56725	8.78771	8.72642	8.82064	8.56608	10.0105	8.73158	8.43625	8.64797	8.66668	8.77012	8.64186
ATP6V1G2	8.17701	7.68311	7.51535	7.58905	7.9912	7.20905	7.208	7.13831	7.62654	8.17701	8.36269	7.3761	8.48038	7.56143	7.05503	8.13708	8.14173	8.04572	8.06931	8.43108	6.90557	7.69064	7.48781	6.95148	6.92404	7.16153	8.16972	6.42175	8.27581	6.92522	7.99587	8.03089	7.91591	7.56344	7.26415	7.11377	7.25396	7.72152	6.99211	7.96605	8.20538	9.36881	7.34719	7.27318	8.36634	6.7871	7.64466	6.98174	7.58471
ATP6V1H	7.17232	6.83108	7.31406	6.65133	7.2099	6.99894	6.40638	7.17007	6.44683	7.17232	6.60354	7.06011	6.81985	6.86842	7.15917	6.40854	7.15707	6.77721	6.74892	6.62307	7.36169	7.0708	6.61649	7.57077	7.08208	6.92439	7.00431	7.12524	6.7457	7.18123	6.87791	7.05379	7.03371	6.87033	7.24472	6.71295	6.41932	6.85484	6.90435	7.29245	7.4074	6.88166	6.88166	6.88166	6.94533	6.88166	6.88166	7.23559	6.9371
ATP7A	8.44807	8.7387	9.07647	8.72015	8.5177	8.10845	8.72015	8.36022	8.29751	8.44807	8.74686	8.26252	8.68786	8.702	8.66968	8.0179	8.68982	9.02996	8.47026	8.50946	8.20069	7.9955	8.7251	8.38657	8.34093	8.40054	8.56431	8.72266	8.67193	8.68081	8.36434	8.43057	8.65464	8.72574	8.73541	8.13294	8.33011	8.63483	8.35763	8.69456	8.73372	8.40278	8.71935	8.62319	8.21885	8.18917	8.7247	8.64359	8.6406
ATP7B	8.43615	7.53406	8.2136	8.62326	8.70474	8.48985	8.43001	8.09605	8.23472	8.43615	8.16272	8.56751	8.60513	8.92129	7.84999	8.58242	8.23133	8.49613	8.26205	8.36069	8.36109	8.76036	8.68076	7.96886	8.00421	8.50562	7.97747	8.13984	7.72716	8.4378	7.6559	8.30149	8.52947	8.12664	8.0668	9.09623	8.02401	8.31931	8.67854	8.29283	8.42035	8.23708	8.78843	8.37711	8.0811	8.13335	8.57738	7.83258	8.61386
ATP8A1	6.13055	7.1168	7.66926	7.62278	7.32576	6.789	6.84316	5.9416	6.202	6.13055	7.18627	6.76125	7.3848	7.20405	6.89701	6.80044	7.53344	6.41149	5.98809	7.14442	7.52162	6.154	7.0652	7.56676	5.63	6.46124	6.63049	6.30011	6.17599	6.76749	6.71044	7.23235	7.71869	6.51786	6.68134	6.47162	7.07352	7.21597	6.70589	5.68388	6.61396	6.72902	6.72902	6.72902	6.72902	6.72902	6.72902	7.09735	6.78671
ATP8A2	6.83665	6.83623	6.45665	6.45253	6.99327	6.89075	6.90321	7.2094	6.96881	6.83665	7.29251	6.9259	7.36276	6.77285	6.7581	7.03879	6.58525	6.60274	6.84635	7.0394	6.26549	6.99976	6.98959	6.42157	6.42354	6.91459	6.76329	6.56905	7.4936	6.85461	7.14525	6.60824	7.05018	6.10859	7.36317	6.65661	6.55366	6.90592	7.07202	6.78114	7.01514	7.13861	6.49692	6.81988	6.68546	6.77101	6.78745	7.28707	6.7331
ATP8B1	7.01647	7.06379	7.62187	7.15469	7.1636	7.76513	8.40964	8.41713	8.02835	7.01647	7.24822	6.988	7.23179	8.46788	7.65479	7.9267	8.13053	7.983	7.54531	8.39056	7.78263	7.14662	7.65733	8.11041	6.77183	6.87984	7.18898	7.06278	7.22157	7.72522	7.7423	6.95758	7.71812	8.08757	8.28311	7.34296	7.99851	7.16629	7.44142	7.11146	7.52123	7.81709	7.26722	7.36666	7.97545	7.26722	7.87313	7.59923	7.31923
ATP8B2	9.59292	9.91857	9.95747	9.85732	9.84487	8.77633	9.42004	10.0237	9.94185	9.59292	9.24519	9.14641	9.37291	10.0144	10.2608	9.72463	10.2252	10.1417	9.93849	9.66151	9.50711	8.9907	9.24169	9.91021	10.1816	9.19308	9.93072	10.099	9.48556	9.67661	9.23704	9.34289	9.97485	9.80509	9.39078	9.4548	9.70686	9.94067	9.8834	9.51663	10.2858	10.0154	9.80364	9.57505	9.44881	10.3487	9.06678	9.70613	9.57998
ATP8B3	6.27853	5.5277	5.88165	5.95789	5.74289	6.18918	6.1895	6.03235	7.25735	6.27853	6.53444	6.23139	5.86281	6.76329	5.98019	6.80449	6.18058	6.49604	6.50985	6.04492	5.46919	6.44988	6.26772	5.09237	6.28175	6.21094	5.93572	5.82826	5.72171	6.07383	6.27609	6.01977	5.79824	5.81024	5.86322	7.38611	6.4829	5.74235	5.96148	5.58472	6.3968	6.89146	6.31513	6.25267	6.16141	6.16308	6.31911	5.61046	5.40742
ATP8B4	6.4576	5.63294	6.5147	5.88447	6.1918	8.15803	6.40579	6.47154	6.65129	6.4576	6.50896	6.58156	6.72844	6.55815	6.93261	6.62725	7.194	6.42026	6.28756	6.68726	7.1292	5.16596	5.75183	7.65461	5.71801	6.51321	6.36763	6.09777	6.52576	6.06989	7.18522	6.91673	6.84817	6.52753	6.68005	6.61372	6.56105	7.10531	5.12131	6.77476	5.01334	6.41289	6.37961	6.76158	6.37961	6.37961	6.37961	6.7463	6.43705
ATP9A	6.9608	7.89086	7.69804	7.93947	7.5879	8.06626	7.01194	6.85166	7.47926	6.9608	7.32754	7.19084	7.23593	7.59485	7.53282	7.35402	8.0767	7.52071	7.124	7.13536	8.20159	7.15623	7.09369	8.14974	7.60535	6.52569	7.15087	7.59315	7.38091	7.94768	7.6543	7.37298	7.51048	7.50499	7.30812	7.67452	7.57943	6.54597	7.52949	7.37169	7.8638	7.20757	7.55289	7.50447	7.20521	7.67541	7.57368	7.5544	7.25991
ATP9B	8.74161	8.9684	9.09646	8.52115	8.89082	9.2208	8.88507	8.69165	8.92427	8.74161	8.81187	9.16365	8.99087	9.027	8.74655	9.14347	8.99351	8.58893	8.85701	8.94587	9.00797	9.25029	8.84178	8.80975	8.86996	8.65446	8.61225	8.32901	8.70621	8.89224	8.55103	9.02182	8.84267	8.94219	8.91057	9.03579	8.3636	8.82668	8.79102	8.81143	9.10392	8.77791	8.7393	8.65984	8.60078	9.18381	8.85351	9.15112	8.8621
ATPAF2	8.06761	8.57868	8.70596	8.38839	8.32399	8.29772	8.233	8.3854	8.44473	8.06761	8.35558	7.82575	8.25315	8.54092	8.45372	8.55661	8.23148	8.55255	8.34451	8.69449	8.09908	8.3847	7.73326	8.35208	8.36508	8.40582	8.48696	8.82441	8.56776	8.02597	8.86959	8.40079	8.20873	8.15122	8.16091	7.54078	8.55332	8.82588	8.24188	8.48421	8.22017	8.97866	8.29437	8.58339	8.36826	7.93389	8.55445	7.69937	8.37018
ATPIF1	9.88942	10.0893	10.9112	11.0313	10.7647	9.58768	10.3029	10.7502	10.5644	9.88942	9.65658	9.75644	10.0005	10.7604	10.937	10.2348	10.7971	10.4947	10.5168	10.4791	11.165	9.75292	9.9406	11.3808	11.1351	9.38736	9.76746	10.8321	9.46793	10.989	9.98827	10.2764	10.5238	9.98235	10.5387	9.87724	10.1658	10.3927	10.6326	10.7181	11.0216	9.90158	10.6437	10.132	10.6205	11.1483	9.39191	11.3813	9.80039
ATR	8.25041	7.70955	8.51868	6.89749	8.07782	8.05138	8.11177	8.01105	7.66135	8.25041	7.95554	7.75486	7.80963	8.24158	8.66982	8.10866	8.18221	8.39515	8.16239	8.2426	7.90081	6.8944	7.58757	8.36433	7.91296	7.80247	7.82048	7.71868	7.53759	7.82811	8.14508	7.65015	8.02638	7.68658	8.25191	7.2221	7.57982	8.2118	8.19374	8.32987	8.11338	8.06196	7.46316	7.70875	7.99217	7.78554	7.56706	8.69002	8.2715
ATRN	9.73388	9.30284	9.58507	9.72768	9.68855	9.43042	9.70043	9.98676	9.31184	9.73388	9.19995	9.42641	9.36787	9.78757	10.0762	9.52927	9.8238	10.0031	9.91897	9.51286	9.8284	9.15643	9.49626	9.76908	10.0621	8.93437	9.42565	9.99643	8.96712	9.93015	8.92201	9.70639	9.50657	9.56064	9.38465	9.05879	9.80975	9.85849	9.85178	10.0224	9.94472	9.89932	9.63644	9.14786	9.62596	9.65094	9.75238	9.59406	9.55318
ATRNL1	9.96032	8.45864	8.16653	7.91503	8.6857	8.12724	8.16916	8.42345	8.7682	9.96032	9.16647	9.29786	8.76179	8.86522	8.38901	8.5128	8.43275	8.53967	8.32069	8.8435	9.59217	8.70368	8.47714	8.33923	8.46823	8.63736	8.59001	7.71385	8.39134	9.30918	7.51256	8.00175	8.96825	8.6846	9.07497	8.99216	7.79186	8.3017	9.33371	9.17329	9.3206	7.30383	8.70239	8.88507	8.58882	8.924	8.92432	9.03448	9.06339
ATRX	8.45139	8.54346	8.47903	8.03618	8.38259	8.10425	8.45712	8.90855	9.15684	8.45139	8.50033	7.9937	8.81373	8.61065	8.98614	8.36396	8.87965	9.01254	8.46618	8.7065	8.33971	7.97611	8.35641	8.53604	8.34151	7.91117	8.39379	8.34151	8.62698	8.60697	8.23536	8.13511	8.47325	8.63609	8.44383	8.46365	8.36874	8.59169	8.58437	8.77283	8.7453	8.0773	8.35974	8.62151	8.49705	8.99141	8.3014	8.83138	8.20703
ATXN1	7.9642	7.76327	7.14935	7.8424	7.7301	7.31441	7.54771	7.61412	7.48312	7.9642	7.16735	7.49682	7.48042	7.63042	8.45841	7.52645	8.01476	8.03586	7.48633	7.6568	7.54856	7.472	7.69526	7.46142	7.92752	7.44962	7.45069	7.85219	7.37347	7.69579	7.06628	7.32593	7.70353	7.37429	7.59618	7.78125	7.63311	7.92034	7.8954	7.88956	8.07881	7.65568	8.28448	7.53697	7.72817	7.73405	7.67168	7.2133	7.24102
ATXN10	9.58108	10.1518	10.1828	9.50217	10.1889	9.51614	10.3155	9.74021	9.71649	9.58108	9.44391	9.21096	9.50843	9.90192	10.1356	9.8912	10.2082	10.1259	9.90961	9.73587	9.97728	9.1896	9.50193	10.2269	10.3049	9.43943	9.78733	10.2243	9.4834	10.2119	10.0693	9.59215	9.97276	9.73487	9.84887	10.1288	9.7337	10.1102	9.51237	9.71913	9.83425	10.4654	9.78721	9.80183	9.90286	9.50931	9.58397	9.83167	9.74261
ATXN2	8.8026	9.22587	9.08606	9.743	9.2516	8.91363	8.67991	8.55562	8.92238	8.8026	9.0267	9.08595	8.80377	9.19135	9.44328	9.30831	9.37971	8.91985	9.27688	8.88627	9.17237	8.40554	8.32955	9.05269	8.97299	9.00204	9.03373	9.0446	8.30694	9.13405	8.60624	8.93015	8.96236	8.99974	9.0265	9.46968	9.45604	8.73453	8.9923	9.1393	8.58758	8.67885	8.90229	9.16268	9.11738	8.6918	9.43705	8.41962	9.41713
ATXN2L	10.0467	9.37002	9.31973	9.02833	9.61536	10.3024	9.26892	9.61835	9.9054	10.0467	9.90554	9.10032	9.28554	9.9491	9.89916	9.75037	9.87314	10.4142	9.87851	9.59135	9.19682	9.48377	9.74101	9.21539	9.0838	9.64881	9.91476	9.59473	9.55359	10.0043	9.61677	9.41223	8.61943	9.6714	9.78533	10.2317	10.0205	9.44218	9.6026	9.56714	9.83959	9.66286	9.51236	9.79386	10.0209	9.19391	10.0422	9.24275	9.72576
ATXN3	7.46966	7.12187	7.04078	7.71551	7.2453	7.02978	6.80938	7.55435	7.35516	7.46966	7.3684	7.2097	7.03348	7.2915	7.64645	7.34881	7.67411	7.66768	7.43535	7.6906	7.18567	6.96951	7.42728	6.91326	6.77198	7.04376	7.24302	7.2731	7.47135	6.95447	7.42916	7.45004	7.3058	7.30311	7.65442	7.09304	7.07487	7.67804	7.11523	7.01304	6.85607	7.32253	7.55049	7.3158	7.51806	7.45356	7.3939	6.89177	6.72902
ATXN3L	7.00191	5.9516	7.00276	6.21047	6.3412	6.21406	6.03684	6.61276	5.81358	7.00191	5.97148	5.91685	5.79809	6.16105	6.6448	6.665	7.91846	5.87482	5.33257	5.97521	6.57299	6.95551	6.12762	6.36497	6.97198	6.46481	7.73443	6.36308	6.64117	5.89409	6.87033	5.17577	6.87059	6.99894	6.6381	5.14643	5.96605	6.67931	7.15194	6.76196	6.48734	5.85473	6.62854	6.12383	6.79134	7.2854	5.49906	7.7315	5.6874
ATXN7	9.6121	9.67272	9.96588	9.93178	9.82297	10.0661	9.16879	9.48968	9.53028	9.6121	9.75611	9.59341	9.65726	9.56962	9.98983	9.92402	9.99818	9.66658	9.90105	9.75756	9.95352	9.59279	9.36072	10.0007	9.41995	9.42979	9.9542	8.97377	9.84757	9.39952	9.61566	9.59528	9.68603	9.6967	10.168	9.27571	9.88419	9.29998	9.79612	9.77506	9.61043	10.0873	10.1779	9.91497	9.57893	9.40224	9.54718	9.4209	9.41527
ATXN7L1	7.54441	8.13224	7.53358	7.90048	7.13073	8.29667	7.44119	7.36048	7.55888	7.54441	7.61377	7.99281	7.59369	7.8089	7.6126	7.97987	7.87153	7.55216	8.16142	7.6558	7.87651	7.59675	7.1182	7.68324	7.64389	7.50327	7.30624	7.50163	7.26905	7.55651	7.49657	7.19043	7.41172	7.43508	8.03746	7.69015	7.04826	7.49915	7.7764	8.52438	7.59481	7.2785	8.14952	8.01066	7.67444	7.47428	7.78099	7.1266	7.66324
ATXN7L3B	9.3499	9.16909	8.96142	9.49025	9.24843	8.83387	8.72872	8.36754	8.51141	9.3499	8.58434	8.44022	8.39508	9.10468	9.2737	8.60461	9.40198	9.29693	9.00007	8.94471	9.35109	8.47207	8.3523	9.5323	9.24158	8.81055	9.23168	9.68582	8.67645	9.12452	8.99809	8.98483	8.79567	9.05737	8.69324	8.90673	8.86677	9.41117	8.98143	9.02668	9.24613	8.77952	8.94349	8.77694	8.77694	8.77694	9.96651	8.98235	8.80912
ATXN8OS	6.464	7.13663	6.88916	8.1554	7.05173	6.4487	6.62895	6.24987	6.49812	6.464	6.40338	6.98041	6.99621	6.50852	6.69016	6.98299	6.40489	6.5805	6.23963	7.6191	7.12635	6.69402	6.69994	7.45529	6.95915	6.98113	6.51629	6.9223	6.82538	6.45179	7.146	5.77644	6.69444	7.01522	7.1703	6.43918	7.17782	7.99626	7.55899	5.93221	6.01435	6.99062	8.19178	6.80282	6.21937	6.28184	6.78456	6.44969	6.81288
AUH	8.94832	8.80398	8.89451	8.42294	8.40843	8.09819	7.68846	7.99693	8.05114	8.94832	8.23523	8.4115	8.11413	8.34849	8.4647	8.43679	8.76446	8.39089	8.77105	8.56341	8.44102	8.00248	9.00657	8.53734	8.65185	8.42264	8.66496	7.67901	8.2076	8.03092	8.51232	8.13223	8.30361	8.61248	8.5806	8.50221	7.56822	8.56974	8.81268	8.22029	8.69237	9.00536	8.0822	8.52575	8.58606	8.26653	7.80618	8.0018	8.95845
AUP1	9.52186	8.8606	9.00302	9.06092	9.17524	9.97976	10.0906	10.1909	10.2712	9.52186	8.95263	8.56547	9.18236	9.82609	10.2908	9.59597	10.0103	10.2388	9.88934	9.5163	9.96445	8.72334	8.96941	10.2349	10.1149	8.56004	9.49671	10.0062	9.21022	9.76001	9.07417	9.35685	9.64717	10.0036	9.48539	9.62371	9.61016	9.00949	9.50233	9.65044	10.1831	10.211	9.47943	10.0168	9.13753	9.08551	10.0124	9.36154	9.12875
AURKA	6.46405	6.3027	6.14388	6.29711	6.28127	7.58151	7.11636	7.0419	6.54173	6.46405	6.14857	6.29935	6.21989	6.46814	6.84215	6.5366	6.10941	6.08556	6.11155	6.48908	7.08458	7.21744	7.1934	6.6188	7.16082	6.86297	6.9423	7.04754	6.6501	6.54065	7.17399	7.39246	6.4177	6.82611	6.4662	6.10208	6.60378	6.19204	6.11188	6.45037	7.14069	6.2604	6.2604	6.89488	6.43608	7.10114	7.26456	6.51671	6.30055
AURKAIP1	8.19028	8.98524	8.43855	8.28197	8.60724	8.37195	7.74408	8.17677	8.14361	8.19028	7.65569	7.89582	8.02041	8.25677	8.34321	8.23846	8.36527	8.54877	8.54679	8.56011	8.10722	7.64048	8.3349	8.63695	8.40086	8.10259	8.43124	9.24056	8.45572	8.59362	8.33439	8.01605	8.14686	8.49296	7.9708	8.22826	8.82021	8.27132	8.44054	8.55781	8.39517	8.83429	8.2956	8.37938	8.97576	8.11404	7.88818	7.67641	8.32245
AURKB	8.40275	7.83411	8.00587	8.52864	7.53817	8.3019	9.21513	8.74964	9.13773	8.40275	8.80393	8.80313	8.76376	7.99633	8.06608	8.2252	8.57142	9.30429	8.61818	8.64493	7.23613	8.02281	8.21621	7.61779	7.71941	9.37138	8.72513	8.24732	9.7205	7.66687	8.39024	8.06841	7.88244	9.02435	7.05059	8.31192	9.66751	8.59041	8.82472	8.37656	8.02559	9.16158	8.88071	7.7461	8.73213	8.38974	7.66986	8.76345	8.03484
AURKC	7.40488	7.58212	7.68704	7.66057	7.55767	7.67755	7.74221	7.36772	7.43148	7.40488	8.03435	7.53845	7.85379	7.84245	7.52109	7.52356	7.74548	7.68319	7.75358	7.78526	7.06756	7.33237	7.62293	7.28168	7.50135	7.52676	7.51682	7.46628	7.3129	7.4422	7.5109	7.27135	7.38941	7.43269	7.80227	7.86851	7.28075	7.84641	7.70847	7.59733	7.52018	7.60878	7.42717	7.57699	7.27204	7.87777	7.67033	7.77578	7.20159
AUTS2	11.3129	10.822	10.7297	10.6875	10.8228	9.92416	10.1447	10.4225	9.88371	11.3129	10.3204	10.3717	10.8065	11.505	11.1556	10.7498	10.9177	11.1215	10.8742	10.6703	10.6556	9.66439	9.85849	10.8381	10.702	9.71884	10.1424	10.8813	10.1593	10.5722	10.3372	10.1507	10.0525	10.3234	10.1106	10.9291	11.1335	10.9256	10.867	11.0114	10.8216	10.4497	10.6626	11.0036	11.0569	10.2657	10.5092	9.97664	10.7921
AVEN	7.88816	7.48652	7.1255	8.16628	7.53609	7.69931	7.2171	7.3458	7.45283	7.88816	7.68212	7.2254	7.71188	7.64162	7.55638	7.05113	7.32537	7.95717	7.53792	7.66961	7.3752	7.57136	7.76763	7.38381	7.58303	7.35451	8.05118	7.62573	8.16176	7.47197	7.97063	7.72476	7.7823	7.41698	7.33523	7.413	7.49622	7.91311	6.96182	7.69535	7.78548	8.06575	7.3944	7.54281	8.03983	7.54901	7.45095	7.3041	7.31
AVIL	8.84525	6.73742	7.13088	7.48769	7.30713	7.89659	7.22145	7.3967	8.35101	8.84525	7.55867	8.18683	7.77642	7.47538	7.99679	7.91735	7.45329	8.74925	7.87974	7.74239	7.46811	7.12755	6.76712	8.22487	7.75029	7.2022	7.7121	8.03604	8.0732	7.26971	7.93005	8.02523	7.75798	6.7521	7.9602	6.15758	7.91325	8.3933	7.42535	8.26623	8.26704	8.46882	8.27415	8.20228	7.81622	7.63279	8.18962	6.18775	7.10296
AVL9	7.71737	7.69739	7.24522	7.55342	7.49819	7.96332	7.4438	7.28592	8.08089	7.71737	7.30244	7.46537	7.9613	7.43277	7.61949	7.64558	7.52447	7.78224	7.58495	7.35134	7.74432	7.71079	7.36158	7.70849	7.90191	7.51076	7.34275	7.75142	7.88966	7.71376	7.63651	7.75007	7.69698	7.2022	7.84582	7.335	7.21687	7.58588	7.61634	7.87686	7.97628	7.68923	7.36489	8.00123	7.46634	7.5135	7.26924	7.97269	7.61737
AVP	6.77857	6.54093	6.6317	6.81494	6.82238	6.50925	6.39019	6.37905	6.55038	6.77857	6.47194	6.96468	6.51037	6.85574	6.72394	6.86499	6.69788	6.32181	6.99363	6.2531	6.2464	7.37378	6.65443	5.45823	7.39073	7.35356	6.00286	7.10747	5.75723	6.48313	7.10324	6.59364	5.73018	7.44424	6.35424	7.69172	5.91171	6.7183	6.83116	6.32738	6.10554	7.19503	7.66549	6.41636	6.90868	6.08139	6.33989	6.30359	6.11619
AVPI1	9.81989	8.76353	8.95216	8.73735	8.7488	8.47385	8.9042	8.74576	9.28589	9.81989	8.55599	8.34694	8.57756	9.28527	8.92538	8.78235	8.82626	8.95496	9.27513	8.9148	9.10674	9.76531	9.32828	8.95385	9.50116	8.65123	9.16143	9.56044	8.6841	9.49275	9.86162	9.31482	9.51605	9.38391	9.46557	8.81668	8.73815	8.58481	8.67996	8.6578	8.57263	8.56498	8.93858	9.24725	9.1524	8.56039	9.12842	8.92939	9.7038
AVPR1A	4.40096	6.16631	7.16455	6.88572	5.3702	6.74047	8.36489	7.45044	7.20216	4.40096	6.41757	6.59645	6.65795	7.43596	6.70787	6.53121	6.90786	9.67491	5.59495	7.02145	5.04183	6.25066	7.2191	5.44367	6.93717	5.44621	6.11918	5.57395	6.06397	4.06602	5.91693	6.93739	7.18361	6.97162	5.93908	5.82157	7.34887	6.83421	6.47817	6.02386	4.95351	6.36082	6.36082	6.36082	6.36082	6.36082	6.36082	6.73353	6.41921
AVPR1B	7.95574	8.47541	8.03724	8.20557	7.77668	7.54636	8.09475	8.58575	7.93631	7.95574	8.51279	8.09668	8.24321	8.37744	8.12566	7.40454	7.72757	8.13859	7.94648	8.26312	7.60262	8.5731	8.65277	7.93644	7.44427	8.18371	8.40211	7.3958	8.21815	8.06702	8.18211	7.61805	7.40689	8.69639	7.65343	7.979	7.73796	7.885	8.52798	8.27874	8.73253	8.39447	8.3261	7.87704	7.54255	7.59665	8.12963	8.24979	8.37371
AVPR2	7.27906	7.39266	6.8115	6.66227	7.60343	7.20676	6.76239	6.6937	6.80971	7.27906	7.89913	7.4069	8.20319	7.4069	7.04933	6.91264	6.73334	7.02516	6.7613	7.41181	6.71786	7.28137	7.80199	6.55599	6.35537	6.71158	6.87558	5.94945	7.0901	6.97527	7.09034	6.76886	6.596	6.76923	6.38233	8.30805	6.98701	6.82583	7.93245	6.72515	6.97828	6.22099	7.41108	7.4182	6.31842	7.34975	6.97237	7.31173	7.47683
AXIN1	8.48839	8.36126	8.18481	8.89004	7.77999	8.28446	8.34445	8.44703	8.05542	8.48839	8.67719	8.67136	8.39782	8.64974	8.79163	8.60017	8.12371	8.49598	7.91947	8.25344	8.51636	8.30509	8.81617	8.54845	7.62737	8.04382	8.1494	7.88352	8.24729	7.97852	9.10303	8.89949	8.50492	7.94578	8.09086	7.72602	7.53717	8.89662	8.30491	8.31687	8.33061	8.56023	8.42914	7.75739	8.71625	8.63477	7.9471	8.48382	8.18364
AXL	8.92765	8.36267	8.52915	9.25009	9.23703	8.9931	8.99597	9.60435	10.2259	8.92765	8.56087	7.93594	8.40722	9.64357	9.8641	8.37425	9.64102	9.9551	10.0249	8.7432	9.19431	8.37229	9.11076	9.41612	9.39752	8.18335	9.27937	9.37422	9.25375	9.11076	9.25895	9.1822	9.51782	9.41937	9.25627	9.16006	8.49252	8.86444	9.14047	9.01033	8.90173	9.38774	9.66139	9.01834	9.22847	7.89836	9.42727	8.37843	9.86251
AZGP1	7.85106	9.23852	8.87058	7.96884	9.1248	8.05176	8.17489	7.99329	7.26192	7.85106	8.07985	8.56538	8.16526	8.51451	7.8614	8.67268	7.98915	7.56764	7.7957	8.57956	8.94053	8.50624	7.76004	8.7278	8.81532	8.45634	7.37427	8.68513	7.32601	8.36722	9.0821	8.62166	8.71165	8.77783	8.52193	6.92723	8.60878	8.8254	8.27997	6.59024	7.40053	8.57222	8.23319	7.94946	8.10932	8.12704	8.18088	8.59971	8.20317
AZGP1P1	8.21139	8.5485	7.94829	8.36994	7.89784	9.02961	9.06096	8.51336	8.43716	8.21139	8.60213	8.6698	8.41778	8.09947	7.92703	8.71782	7.99303	7.58043	8.16521	8.29835	8.79911	9.40879	8.36502	8.34866	8.99524	8.23476	8.4226	8.05126	8.36121	9.24319	8.44348	8.7534	8.42963	8.61707	7.90874	9.30583	8.93844	7.64674	8.92424	7.89009	7.71273	9.20442	8.31526	8.18786	9.21709	7.71126	7.94522	8.47742	8.45881
AZI2	9.25327	8.44059	8.71273	8.93905	9.45973	8.88101	9.12798	9.53331	9.65635	9.25327	9.16671	8.60046	9.5158	9.09352	9.21632	9.01786	9.28335	9.75673	9.25233	9.65136	8.94325	8.38419	8.63495	8.99401	8.6184	9.08937	9.31605	9.47097	9.72705	8.58489	9.47238	8.99724	9.63071	9.4591	8.748	8.75502	8.62659	9.48695	8.85533	8.87539	9.27802	9.83115	9.09892	8.81934	9.16722	9.0364	8.42204	9.42937	9.10333
AZIN1	7.2396	8.10774	7.70237	7.71128	7.29848	7.26052	8.06944	7.40448	8.4609	7.2396	7.43838	7.25208	7.19046	7.99502	8.06943	7.31108	8.08903	8.22809	7.91237	7.57549	7.74675	6.90112	6.92805	8.08195	7.72772	6.99554	7.62531	8.25166	7.35565	8.16676	7.50606	7.66452	8.06474	7.31094	7.37505	7.77742	7.41398	7.90852	7.87579	7.81965	7.6781	7.59371	7.59371	7.59371	7.59371	7.59371	7.59371	7.95717	7.65065
AZU1	7.63601	7.9367	8.56742	8.38685	7.95335	7.89909	7.454	8.10386	7.50975	7.63601	8.22339	8.04954	8.13047	7.86617	7.3602	8.09511	7.25355	7.58925	8.18643	8.21515	7.4157	8.44954	8.2481	7.71975	8.35967	8.56377	7.41425	8.00913	6.8204	8.32303	6.60002	7.25602	7.95818	8.21011	8.16336	8.70188	8.36084	8.18874	7.79361	7.45763	8.34765	8.94529	8.02201	7.69892	8.67618	7.42741	7.43206	7.57777	7.69324
B2M	11.3809	12.7078	12.8053	13.1117	12.9787	13.8571	12.8702	12.8844	13.1407	11.3809	11.9743	11.4078	12.222	12.9964	13.6687	12.7391	13.5154	12.7814	12.868	13.1824	13.7203	11.574	11.9801	13.8973	12.6255	11.4891	12.6559	12.602	12.2985	13.3093	12.0808	13.0847	12.6544	12.3668	12.5415	13.1156	12.9116	13.2508	12.4948	12.7216	12.5828	12.166	13.1968	12.6663	11.9824	12.3145	13.2135	12.8895	13.0554
B3GALNT1	7.49921	8.84075	8.16749	8.59746	8.48608	7.7586	9.02607	8.7629	8.28842	7.49921	8.24994	8.00633	8.40883	8.68423	7.93329	8.16541	8.40859	8.47711	8.08925	8.14177	7.50871	8.07097	8.86842	7.95768	8.85941	8.90294	8.17046	9.16564	7.67054	7.92044	7.39918	7.72972	8.32027	7.67522	7.8475	8.74414	8.18897	8.812	8.72938	8.83121	8.71746	7.28026	8.31083	8.56269	7.96902	8.07449	8.87318	8.09481	9.18161
B3GALT1	6.288	7.45743	7.45391	7.77483	7.49936	7.61791	6.94647	7.24265	6.30362	6.288	7.57214	7.04831	7.58469	7.08371	6.64334	7.08091	6.17213	7.44433	7.17194	8.07168	7.27244	7.09625	7.16264	6.84163	6.70741	6.43411	7.18115	6.89947	7.07707	7.05463	7.17652	6.81182	6.57232	7.36241	7.7291	6.58398	7.3534	6.58055	6.53189	6.91039	8.02486	7.42906	7.40285	7.1859	7.33523	7.13174	7.44863	5.91542	6.83735
B3GALT2	6.36051	7.50877	6.84436	6.95811	6.61735	6.39279	7.59142	6.45971	5.34832	6.36051	6.97565	6.47555	7.1609	6.20194	6.93001	6.2742	6.55663	6.74202	6.99691	7.23415	5.95459	6.64859	6.45815	6.40247	5.76272	6.08263	6.9376	6.16869	8.43179	6.42159	7.59811	6.42897	6.75481	7.44928	7.07417	4.93005	6.54774	6.49428	6.78083	5.995	6.8268	7.20544	6.84183	6.36243	6.91621	6.36243	6.36243	6.70758	6.4165
B3GALT4	8.01343	8.20511	8.59217	8.6826	8.27915	8.35696	8.44785	8.5569	8.83835	8.01343	8.3016	8.46182	8.42663	8.31412	8.51199	8.51041	8.0401	8.26004	8.30347	8.55952	8.62778	8.46768	9.188	8.52187	8.82324	8.24581	7.87302	8.43101	7.7569	8.47483	8.75633	7.38831	8.36991	8.79608	8.60141	7.82038	8.87183	8.42258	8.11494	8.32206	8.74435	7.98805	8.97462	8.44856	7.7905	8.37374	8.35043	8.59679	8.79248
B3GALT5	6.76881	6.50024	6.77902	7.37507	6.60835	7.0516	6.6161	6.38702	6.68645	6.76881	6.53909	7.09035	6.5421	6.09777	6.46891	7.08422	6.43008	6.03172	6.43917	6.16127	7.54942	7.39547	7.3133	6.98918	7.87457	6.87609	6.25275	7.01008	6.10027	6.94363	6.04435	6.77925	6.02673	5.65865	7.43937	7.29845	7.51444	7.17695	6.26376	7.16313	7.04548	6.68763	6.68763	6.84464	6.68763	6.68763	6.68763	7.05572	6.74529
B3GAT1	6.17084	6.25925	6.74701	6.40737	6.2488	5.97832	6.5586	6.32136	6.01707	6.17084	6.60068	6.77779	6.50493	6.30412	6.22992	5.91211	6.48725	6.09979	6.37454	5.78881	6.42536	6.56067	6.41078	5.8028	6.20674	6.88181	5.92182	6.00506	6.25961	6.34566	6.0833	6.06624	6.3215	5.93282	6.20937	6.44935	5.86104	6.29695	7.37345	5.99728	6.42296	6.11787	6.01519	6.89708	6.11309	6.52748	6.83886	5.99606	5.83155
B3GAT3	8.72248	8.74779	8.82137	8.52978	9.15088	9.39536	8.90739	9.34126	9.89529	8.72248	9.27636	9.66699	9.00455	9.41482	8.97046	9.69921	8.87061	8.61084	8.95816	9.11921	9.2817	9.0808	9.06477	8.79263	9.5211	9.08461	8.60395	8.43981	8.16978	9.34517	8.17333	9.32804	9.52887	8.85034	9.29053	9.02241	8.71482	8.92683	9.24464	9.0361	9.10745	9.07425	8.47596	8.74053	9.23061	9.04242	8.53545	9.87531	9.33396
B3GNT2	6.96396	5.65893	6.34018	6.20083	6.19622	7.53649	7.47742	8.00282	8.53268	6.96396	6.99796	7.73029	6.89326	7.36333	7.13818	6.90885	7.43484	7.80139	6.92758	6.67258	5.77825	7.78454	5.99383	7.64331	7.50261	6.32505	6.68144	6.47212	6.7257	6.72634	4.81731	7.50767	7.09161	6.58926	6.88573	7.41838	6.38016	7.76952	7.33695	7.54737	7.58424	6.93346	6.93346	6.93346	6.93346	6.93346	6.93346	7.3047	6.99161
B3GNT3	7.87376	8.22928	7.81133	7.92885	8.22199	7.6962	7.44931	8.28441	7.44862	7.87376	8.11622	8.42633	7.60201	7.83562	7.76856	8.20882	7.31409	7.538	7.99346	7.93755	7.61544	8.27473	8.50582	7.54599	7.61169	8.15047	7.67957	8.62353	7.43016	7.53254	7.27753	7.36799	8.15242	8.74774	7.04514	8.67614	7.71684	7.78985	7.31925	7.76028	8.67844	7.49217	7.2576	8.34644	7.84266	7.2586	8.08335	8.53788	8.27927
B3GNT4	6.69055	6.53292	6.93593	6.61086	7.11616	6.71088	6.66764	7.0128	6.89269	6.69055	6.91081	6.85974	6.15773	6.80658	6.60645	6.46952	6.76671	6.99231	6.65685	6.67396	6.85226	6.87545	6.94271	7.9107	7.24474	6.40442	6.40922	6.8663	6.55531	6.8692	7.49804	7.03171	6.76626	6.00928	7.04125	7.09774	6.76282	6.99447	6.53041	6.37061	6.69106	7.13651	7.53189	6.80788	6.44018	6.53299	7.04508	6.18773	6.69458
B3GNTL1	7.78788	7.04068	7.27385	7.87863	8.27544	7.49091	7.39794	7.6066	7.69184	7.78788	7.85543	7.26564	7.52141	8.71422	7.93226	7.88316	8.04393	7.7103	7.51842	7.22705	7.10798	7.21709	7.62355	7.50014	7.2954	7.76553	7.22607	7.77798	7.7553	7.68208	7.87661	7.54126	6.94647	7.72673	7.78162	7.81929	7.75102	7.34181	7.83239	7.10075	8.1396	8.01443	7.91688	7.07194	7.7318	7.34921	7.18912	7.95642	7.81051
B4GALNT1	8.39955	8.56162	7.99632	8.67082	8.82405	8.29424	8.41981	8.34436	8.19055	8.39955	8.0265	8.80273	7.94409	8.75494	8.01994	8.94966	8.2317	7.8439	8.70046	8.52552	8.57576	9.22356	8.36571	8.41886	9.24723	8.57306	7.88549	7.8113	7.34927	9.1046	8.93433	8.8795	8.81686	6.89617	8.47478	7.8348	7.44669	9.0097	8.17826	9.0969	8.7745	7.89256	8.98615	8.15139	8.09624	8.24187	7.86985	9.14583	8.96939
B4GALT1	7.61408	7.7792	7.85942	7.73325	8.0719	8.02794	7.76996	7.79559	8.12681	7.61408	7.7228	6.98596	7.71241	8.03347	8.44737	7.68701	8.14368	8.78712	8.55004	7.74123	7.90077	7.30723	7.43161	7.92979	8.05157	6.95794	7.7688	8.09743	7.43344	8.25386	8.54848	8.1108	7.89862	8.00066	7.36639	7.34502	8.54461	7.46572	7.54371	7.76808	7.73724	7.97174	8.4017	8.05949	7.61131	7.81231	8.07553	6.63851	8.22302
B4GALT2	7.82821	7.54577	7.25872	7.92942	7.70373	7.30958	8.21339	8.31954	8.58606	7.82821	7.5276	8.21458	7.79002	7.41333	7.34823	7.82313	7.56604	7.88544	7.98234	7.78711	8.27883	7.67291	7.71152	8.1798	8.59256	8.00912	7.68673	8.20724	7.26462	8.06833	7.76421	7.569	7.4805	7.569	7.74402	8.0873	8.38074	8.35899	7.92849	8.01883	7.67853	8.21927	8.4674	7.40512	7.77661	8.20083	7.26509	7.30105	8.16061
B4GALT3	8.49858	8.53332	8.45873	7.84965	8.30088	8.16971	8.6138	8.69289	8.52753	8.49858	8.12612	8.52238	7.97669	8.42272	8.67805	8.44674	8.34075	8.54825	8.37291	8.24585	8.20825	8.59085	8.53924	8.49794	8.12612	8.34343	8.56523	8.48147	9.17142	8.24871	8.8025	8.7502	8.51004	8.22758	8.21151	8.81757	8.64263	8.1511	8.12468	8.18546	8.26423	7.85553	8.52131	8.20198	8.64447	8.65822	8.49331	8.42472	8.47923
B4GALT4	6.9456	7.38987	6.99422	6.82479	6.99161	6.2957	7.02462	6.53415	6.79395	6.9456	6.88453	6.50005	6.79955	7.22709	6.90854	7.07818	7.20039	7.13652	7.2448	6.50574	7.10016	7.16244	6.35579	6.99644	7.31095	6.68538	6.75333	6.82812	6.26229	6.50489	6.42717	6.9927	6.94201	7.05118	7.04929	6.7682	6.29366	7.27021	6.68044	7.27212	7.04848	6.87211	6.80686	6.80686	6.83536	6.80686	6.80686	7.16249	6.86256
B4GALT5	7.85565	8.01522	7.55735	7.75764	7.86256	8.53596	8.49517	8.43145	8.29683	7.85565	7.80214	7.80412	7.87374	8.04874	8.28391	7.89125	8.27911	8.34627	7.74494	8.24014	8.10616	7.75492	7.26621	8.62353	8.46597	8.14992	7.98314	8.58509	8.02606	8.06806	7.9153	8.10339	7.92129	8.0291	8.05128	8.75846	7.94768	7.98397	7.90004	8.11927	8.05928	7.82165	8.40277	8.49311	8.33568	7.78129	7.78129	8.02279	7.81912
B4GALT6	6.52585	7.55194	7.68668	7.82946	7.68055	6.25847	6.48869	6.57007	6.80042	6.52585	7.0807	7.23658	7.96849	6.32503	6.76875	6.81284	7.31422	6.3623	6.61229	6.91639	7.72599	7.17419	6.65398	6.494	7.79308	6.94976	7.15336	7.26242	6.19676	6.83502	5.97704	7.14429	6.98337	7.29034	6.83592	6.728	6.31978	7.64385	7.35926	7.49131	7.18274	6.93374	6.93374	6.93374	6.93374	6.93374	6.93374	7.30134	6.99132
B4GALT7	8.01071	7.87458	7.63887	7.95977	7.79435	7.77786	8.84143	8.40274	8.48131	8.01071	7.74604	7.63684	8.03176	8.28416	8.3422	8.08937	8.44812	8.41696	8.52342	7.54038	8.2454	7.93609	7.44855	7.98848	8.60495	7.81827	7.845	8.49131	7.76533	8.56807	7.77125	7.73743	7.8048	8.26057	8.1745	8.08962	8.4396	8.00384	8.47975	8.10615	8.15289	8.30606	8.87085	7.81749	7.9088	8.04586	8.03152	7.6296	8.06547
B9D1	8.7226	9.26218	8.56822	9.2027	8.82564	8.15388	8.43797	8.57126	8.27138	8.7226	8.89716	8.46531	8.9558	8.62969	8.66551	8.54946	8.54893	8.80839	9.01474	8.93404	8.47301	8.14183	9.21234	8.40786	8.48466	8.83568	8.89259	8.8684	8.73743	8.22536	8.8817	9.08544	8.3141	8.71047	8.6927	7.99542	8.76251	8.50682	8.92315	8.90424	8.63633	9.03426	8.51818	8.69021	8.7465	8.31516	8.5801	8.46795	9.06316
B9D2	6.93655	6.89546	6.81135	6.99479	7.0834	7.18916	7.50218	6.96214	7.51678	6.93655	6.73321	7.09011	6.97662	7.2372	7.15297	7.26078	7.1093	6.99394	7.14263	6.6693	7.60516	7.64964	6.721	7.29539	7.57907	7.05792	6.37056	7.35516	6.25978	7.51187	7.24187	6.53648	6.8259	7.65975	7.6997	7.46642	7.41809	6.64144	6.73179	6.74526	6.7621	6.47669	7.26744	7.4322	6.75106	7.42043	7.51021	6.28043	7.58171
BAALC	10.454	8.17004	8.30041	8.31065	8.48587	7.7579	8.57001	8.14709	8.41504	10.454	8.53251	9.00109	8.3228	8.2449	8.61743	8.7012	7.95091	8.40738	8.15648	8.48247	9.54676	8.23514	7.83088	9.28578	9.38131	8.64464	9.51627	9.18984	9.2547	8.76292	8.03137	8.29144	8.17194	7.98492	8.26191	9.19507	8.85038	8.90637	9.33768	9.27967	9.5149	7.52814	8.45054	9.05204	8.62041	9.31125	9.11641	8.71537	8.92263
BAAT	5.84184	5.73178	5.3447	6.27097	5.75614	5.97233	5.50841	5.53443	5.81378	5.84184	5.52668	5.96322	5.57144	5.64312	5.64816	5.6683	5.87095	5.34376	5.9529	5.93398	5.79048	5.70263	5.46957	5.74902	5.77889	5.91244	6.47898	5.9853	6.26306	5.25416	5.80872	5.39784	5.84977	5.63084	5.98679	5.81728	5.55682	6.02405	5.34536	5.43531	6.40171	5.7151	5.7151	5.7151	5.7151	5.7151	5.7151	6.06778	5.77035
BABAM1	8.09258	8.82766	8.01589	8.36222	8.29997	8.31504	8.0792	8.62843	8.29192	8.09258	7.91373	8.27461	8.15087	8.41144	8.41341	8.12373	8.42386	8.25966	8.51107	7.9867	8.71066	8.25227	8.60438	8.50842	8.60788	7.90862	8.16828	8.85402	7.5938	8.21139	8.41781	8.33425	8.50862	7.30623	8.60988	8.25649	8.32421	8.56908	8.36732	8.10668	8.49115	8.23719	8.23719	8.23719	8.23719	8.23719	8.23719	8.59346	8.293
BACE1	8.41135	8.22947	8.65604	8.42446	8.69275	8.90292	9.5266	9.17898	9.4662	8.41135	8.76716	8.45979	8.73544	9.17206	9.37006	8.65667	9.33098	9.58311	8.57608	9.00277	9.0145	8.01702	8.29016	9.07978	8.82468	8.15376	8.54666	8.97404	8.40981	9.0132	8.87523	8.88637	8.37854	8.70779	8.45739	8.68087	8.84974	8.58539	8.93196	9.47025	8.90272	8.78504	8.09988	8.63067	8.93435	8.79046	8.65316	9.22666	9.21008
BACE2	8.1038	8.36313	7.73462	8.1507	8.42441	8.17169	8.60269	9.11288	9.2123	8.1038	7.93014	7.37715	8.11431	8.9269	8.5088	8.46257	8.66909	9.29814	8.49066	8.76763	8.40033	7.67949	8.12824	8.62947	8.43711	7.28102	7.91367	8.99394	7.8049	9.89559	8.77596	8.27471	8.49617	8.56613	8.6963	8.81275	8.20956	7.41775	8.04416	8.31747	8.86039	8.55589	9.66077	8.22177	7.95518	7.79453	8.58336	7.90178	8.57693
BACH1	8.01186	7.74417	7.32908	7.28224	7.94382	8.46687	8.18639	8.2698	8.59434	8.01186	8.16053	7.82606	8.25288	8.56224	8.16963	7.72587	7.69124	8.17717	7.88244	8.80332	7.74566	8.28194	8.05201	7.76986	7.51098	7.77205	7.89192	7.66809	7.82078	7.77205	8.27275	8.25616	7.92257	8.25236	7.66223	7.83819	7.95295	7.31022	8.08998	7.99686	8.17589	8.34009	7.88923	8.06924	7.8317	7.64825	8.34095	7.96061	7.69718
BACH2	6.73801	7.06621	7.10833	7.6812	7.56677	5.99017	7.30206	6.85097	7.53413	6.73801	7.36283	7.1676	6.94193	6.83869	6.8623	7.26513	6.88494	6.98458	7.03533	6.95796	6.89612	7.09076	6.73096	6.83146	7.16355	7.45482	7.78045	6.60989	7.9195	6.39877	7.43346	6.53642	6.8121	6.89889	5.67969	7.45085	7.18141	7.31171	7.43963	7.42468	7.52436	7.04373	7.38567	7.63677	6.99334	6.92366	7.31209	6.27539	6.92366
BAD	7.19254	7.01241	7.35639	7.37443	7.17426	7.0703	7.01627	7.15529	8.25732	7.19254	7.00772	7.5586	7.05671	7.35631	7.49241	7.48988	7.34355	7.07954	7.16808	6.97753	7.54913	7.41926	7.05432	7.4464	7.94656	7.46388	6.71939	7.68327	6.49848	7.61999	7.37084	7.56686	7.39951	6.77174	7.27519	6.53264	7.28822	7.37599	7.44187	7.61803	7.67139	7.40344	7.4079	7.13925	7.2346	7.13925	7.27886	7.49518	7.19501
BAG1	9.39954	9.76656	9.58114	9.79571	9.31981	8.57563	8.96318	9.52126	8.94947	9.39954	8.87183	8.47938	8.96492	9.4998	9.45366	8.97437	9.47529	9.46879	9.44623	9.22172	9.72489	9.01649	9.07182	9.77929	9.83665	8.89796	9.41087	10.2282	9.02211	9.49019	9.51584	9.46244	9.46983	9.45201	9.48999	9.36302	9.4382	8.89137	9.0276	9.15115	9.35479	9.03662	9.70205	9.22098	8.97323	9.72484	8.94544	9.71297	9.18938
BAG2	7.47675	6.30542	6.38619	6.49588	6.91252	6.6252	7.66355	6.90725	8.12192	7.47675	6.4455	6.20928	6.76228	7.56983	6.93295	7.06057	7.33761	8.23961	7.91629	6.76494	6.29166	6.93923	6.82864	7.18704	6.80614	6.59656	7.13691	7.30263	7.50386	6.79961	7.53242	6.8568	6.50336	7.33752	6.2966	7.06823	6.39171	7.26749	7.53861	7.59989	7.11059	8.23539	7.44183	6.72757	7.00778	6.61777	6.77576	6.84669	6.65363
BAG3	8.56468	7.28221	7.55293	8.15034	7.62429	7.90131	7.85197	8.83937	8.31243	8.56468	8.01317	7.6197	8.21426	8.68521	8.50922	7.93285	8.65977	8.66923	8.99368	8.23105	7.79073	7.41329	7.71702	7.9654	8.42599	7.65251	7.54483	8.14777	6.90858	8.11038	7.92025	8.44492	8.59256	8.15049	8.66945	7.89259	7.8538	7.52273	8.17245	7.92492	7.92703	8.11832	7.80646	7.53662	8.41375	7.53662	7.53662	9.10839	8.46597
BAG4	6.60969	7.44138	7.31969	8.48039	7.19448	7.4581	6.60651	6.90159	6.50159	6.60969	6.39126	7.17592	7.53863	8.04895	7.75588	7.03817	7.93444	7.84117	7.49939	7.36658	7.00825	5.90827	6.80635	7.7976	6.93805	5.52274	6.67018	7.06156	7.07261	6.53692	6.20541	7.74341	7.60621	5.92848	7.70373	6.31184	6.09379	6.65862	7.68564	8.10337	7.99767	6.92821	6.92399	7.59145	7.10686	6.92399	7.12321	7.28682	6.98083
BAG5	8.71708	8.77845	8.67017	9.07526	8.46489	8.2652	8.37206	8.59325	8.11486	8.71708	8.19113	8.02391	8.38104	8.7166	8.76079	8.54719	8.94107	8.73192	8.78313	8.3819	8.85534	8.44606	8.24812	8.98802	8.64989	8.26734	8.48367	8.52447	8.70243	8.86509	8.50648	8.6933	8.71817	8.46954	8.75123	8.11637	8.35612	8.45083	8.83723	8.8725	8.64363	8.51409	8.51409	8.51409	8.51409	8.51409	8.51409	8.86128	8.56847
BAG6	10.8511	10.2913	10.4051	10.0047	10.2602	10.5974	10.3324	10.7603	11.1917	10.8511	10.1422	10.2348	10.3046	10.8296	11.1016	10.5396	10.8971	10.8316	10.7319	10.5489	10.662	10.2329	10.2769	10.6261	10.9833	9.9732	10.3076	10.9501	9.99542	10.7277	10.8112	10.9516	10.5647	10.7758	10.7342	10.2933	10.3061	10.426	10.3527	10.3795	10.5079	10.5919	10.9364	10.6237	10.2484	10.3389	10.8203	10.1272	10.6815
BAGE	8.30278	8.66402	7.74917	7.90548	7.64411	7.49603	8.27398	8.47182	7.64463	8.30278	7.90709	8.30723	8.25198	8.12804	8.43223	8.3725	8.38779	7.75607	8.03724	8.52293	9.0976	7.28132	7.25583	8.59615	7.66684	7.79043	8.16686	7.03148	8.43532	7.45276	8.38088	7.44033	7.90872	8.62849	8.71022	7.1895	8.16583	8.40047	6.60258	8.15445	8.61115	7.31909	7.44599	8.35468	8.03894	7.52872	8.74516	8.30701	8.66534
BAHCC1	7.63499	7.8104	8.01251	7.92828	8.64952	7.39872	7.29391	7.57728	7.36972	7.63499	7.26445	7.73495	7.38143	7.5781	7.76277	7.86762	7.87965	7.40631	7.97292	8.16777	7.55251	7.62448	7.48824	7.71127	7.71464	7.59047	6.97789	10.5436	7.08201	7.3409	7.5569	8.13518	8.41723	8.02289	7.99424	6.17078	6.14323	7.74555	8.65186	8.20668	8.09099	8.67298	7.68605	6.90078	8.00777	7.00385	7.65626	8.31216	7.72375
BAHD1	8.65277	7.95029	7.85721	8.38462	8.22481	8.3222	8.52298	8.77956	8.82443	8.65277	8.70519	8.39173	8.63124	8.65423	8.38046	8.35393	8.10592	8.64248	8.06824	8.66149	8.5197	8.44141	8.77573	8.63057	7.89866	8.31424	8.45595	8.08854	8.25792	8.52694	7.76466	8.27131	8.7739	8.51376	8.1489	8.82308	8.48205	8.5624	8.46404	8.66315	8.12733	7.97735	8.45231	8.29446	8.258	8.69466	8.26785	8.88874	8.5343
BAI1	7.96447	7.53668	7.07872	7.22451	7.28305	7.52566	7.84535	8.00449	7.09412	7.96447	7.91098	7.85697	8.01671	8.06654	7.04918	7.92354	7.31726	7.58857	7.85771	7.61004	7.17745	7.56901	8.00011	6.93708	7.03444	7.35176	7.32175	7.5477	7.16562	7.78778	7.57229	7.42582	7.75833	7.39979	6.98638	8.18345	8.23477	7.52121	7.47009	7.46831	6.83274	7.83319	7.93848	7.06389	7.67757	6.893	7.49847	7.53659	8.02858
BAI2	8.58479	8.61416	8.29384	7.5235	8.3131	7.75842	7.96275	8.75095	7.97648	8.58479	8.35947	9.29505	8.0505	7.94288	7.77031	8.50634	8.14015	8.13369	8.16097	8.12075	7.90395	8.31245	8.34374	8.22259	8.76925	9.18388	7.25916	7.98898	7.94702	8.4467	9.37803	8.08626	7.75389	7.35468	8.34653	7.81304	7.98996	9.29061	8.97894	7.3716	8.02659	7.16397	7.41135	9.63258	8.2588	8.59648	7.98328	8.83577	8.20905
BAI3	5.78412	5.57471	5.72706	5.63611	5.71185	6.95942	6.3862	6.30266	5.77458	5.78412	6.20938	5.67885	7.03725	5.28717	5.44452	6.04789	5.97995	5.85303	6.10565	5.96884	6.23202	6.028	5.77946	5.77118	5.84702	5.9845	6.31574	6.17761	6.028	5.6931	6.33122	6.09741	6.29977	6.02176	5.88503	5.59037	6.25022	5.54378	6.53303	5.54073	5.59736	5.86032	5.86032	5.86032	6.35232	5.86032	5.86032	6.20449	5.91424
BAIAP2	9.27236	9.5456	9.16872	9.72261	9.2735	8.48785	8.44177	9.23625	9.24793	9.27236	9.40669	9.33054	9.47024	9.12298	9.27867	8.91073	8.86308	9.41827	9.34413	9.33676	8.0229	9.18295	9.87089	8.94441	8.80665	9.08491	9.23623	9.27487	9.41898	9.13507	9.15857	9.11449	9.80159	9.57074	9.82005	9.07361	9.02773	8.59952	8.92591	8.78911	8.80735	9.64295	9.52873	9.03324	9.36292	9.0361	9.30191	8.58215	8.86755
BAIAP2L2	7.37785	6.73985	6.80057	6.59887	6.5532	6.55721	6.63051	6.50836	6.1833	7.37785	7.3749	6.89956	7.01555	6.78791	6.30904	6.83015	6.45477	7.39426	6.88651	7.03283	6.10776	6.8053	6.83484	6.16853	6.11244	6.86122	7.03014	6.47745	7.39491	6.02094	6.64572	6.2226	5.86271	6.43369	6.41516	7.29765	6.80533	7.20306	6.38354	7.39769	7.29001	6.33972	6.86452	7.07731	6.38919	6.76394	7.27715	6.39872	6.83472
BAIAP3	6.77323	6.32929	6.92824	6.40144	6.57205	6.50594	6.93212	6.75202	7.5855	6.77323	6.30246	7.13137	6.66753	6.86798	6.57919	7.13521	6.70038	6.11983	6.57406	6.53362	7.29824	7.28044	6.5793	6.79914	6.91383	7.4582	6.09506	7.42713	6.0717	6.68527	6.27961	6.84557	7.4705	7.70082	6.98665	6.43917	7.63959	6.197	6.36014	6.15781	6.20938	7.43837	6.40774	6.93042	7.02905	7.32305	6.81018	6.18907	5.98553
BAK1	8.94278	9.38338	9.56641	9.65613	9.34678	9.57706	8.72736	8.78679	8.98863	8.94278	9.32751	9.16563	8.92222	8.84425	9.22989	9.2645	9.49225	9.28651	9.30656	9.80349	8.2886	9.33847	9.60744	8.73983	8.16822	9.26637	9.96235	9.68824	9.68901	8.63297	8.80679	9.20524	9.01009	9.65701	8.96931	8.24875	9.64879	9.06998	9.52338	9.14738	9.7275	9.59255	10.0482	8.71042	9.34935	8.52358	9.03915	9.05894	9.27012
BAMBI	9.63669	9.41147	8.31714	8.74215	8.85676	9.89845	10.666	10.2005	8.33139	9.63669	9.20803	8.8226	9.22433	9.17158	9.27588	9.40456	9.92741	9.06509	8.82417	9.35895	11.0364	8.51565	8.58181	10.9979	9.22871	8.58652	8.89413	9.38252	8.55083	11.0131	9.30256	9.89004	9.28566	9.06805	9.39295	9.0972	9.56325	9.34506	9.31093	9.32222	9.60035	8.95967	9.53463	8.90763	9.93786	8.49922	9.61468	9.8988	9.59689
BANF1	10.727	11.2584	11.0632	11.3816	11.334	10.8406	11.5602	11.3623	11.2907	10.727	10.6255	10.7302	10.7767	11.1224	11.5083	11.093	11.0971	11.311	11.0752	10.9552	11.5846	10.9365	11.2448	11.5177	11.6484	10.7954	11.0089	11.7505	10.6778	11.3745	10.9286	10.8524	10.9272	10.9753	10.7498	11.2174	11.3627	11.4069	11.4214	11.414	11.3093	11.439	11.7448	10.976	11.0688	10.5564	10.9623	11.0796	11.2766
BANK1	7.39922	9.15931	8.3276	8.02504	8.27108	7.14273	7.42964	7.45892	6.75148	7.39922	7.77907	7.25413	8.23562	8.22125	8.09196	8.37259	8.02401	7.93481	7.87077	7.82947	7.48662	6.91109	7.28011	7.81019	7.03428	7.82174	7.25713	8.64405	8.04804	6.41681	7.50878	6.97794	7.95386	6.60518	7.85462	7.43645	8.23472	7.97244	7.9835	8.28603	8.23221	7.64979	7.64979	7.79693	7.66449	7.64979	7.64979	8.0188	7.70759
BANP	9.74923	10.397	10.0772	9.67011	10.2024	10.5046	9.73905	9.68104	9.8724	9.74923	9.66897	9.79106	9.80507	10.3538	9.99693	10.0589	10.1782	10.271	10.1218	9.98747	10.2787	9.91679	10.0681	10.0331	10.2811	9.47671	9.58704	10.0709	9.271	9.97694	9.84636	9.3994	10.0709	10.2667	10.156	10.2263	10.0355	10.0453	10.0326	9.49405	9.84773	10.0874	9.97872	9.94976	10.1154	9.31257	9.76559	10.0763	10.3005
BAP1	7.95666	7.55213	7.87027	7.66705	8.52769	8.4823	8.37718	7.88469	8.49655	7.95666	7.34445	8.4793	8.14773	8.17945	8.28116	8.06231	8.47586	8.08974	7.72276	7.75622	8.43686	7.8735	7.93256	8.42262	8.76978	8.00881	7.38659	8.35626	7.62357	8.24658	8.68378	8.28846	8.11666	8.60805	8.3826	7.2222	7.37127	8.30641	8.10856	8.02128	7.98374	7.66153	8.87706	8.16258	7.46666	7.81361	8.12968	8.25375	8.32933
BARD1	7.22649	6.87329	7.82715	7.07051	7.3961	7.07529	6.97893	6.7198	7.15308	7.22649	7.38939	6.63988	8.12637	7.08074	7.47484	6.96298	7.1416	7.14903	7.33113	7.35902	6.70708	5.9158	7.30143	6.95197	6.27606	6.70683	7.73599	6.14118	8.99283	7.77232	7.44082	5.90401	8.07045	8.64217	7.90519	6.70801	6.41059	6.08608	6.94468	6.41593	8.07684	6.36129	8.39907	7.26713	6.19362	7.5479	6.39513	7.57912	7.62809
BARX1	8.15179	8.34446	8.60693	8.28353	8.46825	6.77269	7.5924	7.34582	8.10375	8.15179	7.63204	7.5454	7.65863	8.02425	8.19003	7.97613	8.0093	8.27635	8.62664	7.56586	8.07526	7.76737	7.51532	8.10099	9.10887	7.55982	7.60603	9.4315	7.16506	7.62824	8.23241	8.26065	8.24217	7.73942	8.15921	7.30978	7.7742	8.29666	7.7436	8.49227	7.61661	9.17633	8.37624	8.11462	7.91498	7.6571	7.74681	7.50631	7.34364
BARX2	7.5165	6.67014	7.09612	8.26129	7.97475	6.63885	5.45849	5.6231	5.81834	7.5165	7.60362	6.12096	7.96412	7.36636	6.39815	6.23904	7.1752	7.04006	6.72971	5.86871	6.66859	7.44898	8.0805	6.26244	6.6403	6.26679	6.98484	6.63067	7.00632	6.35221	8.44075	6.27339	6.77998	6.82668	6.637	6.13697	7.87572	5.92391	8.30455	5.92306	6.18315	6.80247	6.80247	6.80247	6.80247	6.80247	6.80247	7.1742	6.8607
BASP1	10.1958	9.57951	9.73845	8.57357	9.41057	8.88932	9.59062	9.27717	10.2996	10.1958	9.49249	8.67636	8.92158	10.5718	10.0553	9.07525	10.4709	11.1805	8.44192	10.2074	9.98509	8.6087	9.48671	9.89274	9.54002	8.58102	9.71009	9.74961	9.4	9.37967	9.62852	8.95371	8.33947	9.21951	8.74751	10.461	10.5936	9.6105	9.99106	10.0017	9.85126	11.398	9.23713	9.44076	10.0545	8.78622	9.66748	8.60899	9.61257
BATF	9.39201	9.97108	9.78789	9.52113	9.50952	9.16729	9.33776	8.57071	8.17461	9.39201	9.18246	10.0428	9.08704	9.21058	9.67068	9.84463	9.50769	8.94619	9.53217	9.30287	8.84763	9.02199	8.96913	9.17186	10.002	9.5443	8.36567	8.69377	8.56591	10.2624	10.2728	9.46135	9.53622	9.91907	9.76109	9.24663	7.98164	8.88917	8.9836	9.47957	8.56441	9.12353	9.22601	8.72723	9.49277	9.22922	8.47975	10.0871	9.94526
BATF3	7.24577	7.22367	7.33158	7.55722	7.87785	8.0743	7.85225	8.08055	8.23195	7.24577	7.5319	8.21361	7.58995	7.50309	7.75196	7.7974	7.84757	7.23663	7.50377	7.55847	7.72397	8.25356	7.57165	7.54692	8.26441	8.15539	7.2701	7.49127	6.88533	7.78274	7.59202	7.97764	7.86005	8.11072	7.69132	8.15042	6.81621	7.61052	7.79813	7.69457	7.14528	7.55586	7.75228	7.55586	7.78686	7.55586	7.61485	7.91484	7.61209
BAX	7.189	6.39731	6.9091	7.23048	7.31984	7.82223	8.15942	7.97014	9.33952	7.189	7.7012	7.52468	8.04025	7.64544	7.51671	7.66766	7.44229	8.30716	7.26431	7.65192	7.45219	6.82761	8.05357	7.82279	6.672	7.43008	7.41975	7.55688	8.11048	6.88833	6.58607	7.33172	7.35556	7.76616	6.72852	7.89133	7.23278	6.71804	8.79682	8.597	7.91913	7.13011	7.38714	7.91614	7.29281	7.38002	7.74201	7.6696	7.98482
BAZ1A	8.37021	9.12045	8.69927	8.4943	8.94948	9.52939	8.93102	8.71606	8.67502	8.37021	8.45686	9.11664	9.07103	8.70706	8.93741	8.65699	8.76951	9.00153	8.68143	8.56918	9.06405	8.8952	8.83792	8.90279	8.64928	9.18086	8.09841	8.67894	8.47562	8.62899	9.09705	8.99183	8.81699	8.75986	8.97203	9.0973	8.87115	8.15016	8.91755	8.52649	8.1239	8.84691	9.37806	8.56747	8.54471	8.74629	9.07395	8.56187	8.36454
BAZ1B	9.82168	9.86057	9.69341	9.41095	9.75513	9.53471	9.53939	8.87289	9.20896	9.82168	9.14911	9.24093	9.18235	9.49908	9.83872	9.64387	9.71894	9.54513	9.49871	9.36453	10.1725	9.20622	9.29682	10.096	9.97778	9.23644	9.43173	9.86494	9.22631	9.71646	10.0808	9.52475	9.54736	9.22597	9.19444	9.44246	9.67934	9.66604	9.65113	9.50497	9.32337	9.01048	9.58019	9.85656	9.42097	9.39996	9.88949	9.58263	9.56026
BAZ2A	8.41672	8.84565	8.84596	9.05446	8.89194	9.09278	7.95362	8.0966	8.37257	8.41672	8.04793	8.81101	8.57998	8.46645	8.88911	8.7283	8.52249	8.14244	8.20522	8.13541	9.14612	8.90238	8.86173	8.98629	9.00352	8.91672	8.29639	8.27265	8.49557	8.43176	9.06389	8.21999	8.54631	8.59079	8.87108	8.79408	8.83552	8.30298	8.53201	8.14661	8.6294	9.01576	8.94951	8.58246	8.22589	9.00426	8.41698	8.43041	8.10211
BAZ2B	7.77696	8.01288	8.51305	8.44776	8.44967	8.56989	8.44129	8.25374	8.45451	7.77696	8.49724	7.74308	8.32645	8.30996	8.1788	8.26904	8.64593	8.5375	8.44383	8.5229	8.3837	8.18722	8.38751	7.9101	7.72778	8.46786	8.27637	8.27692	8.2869	7.88654	8.94988	8.11314	8.38428	8.37204	8.59001	7.96812	7.87474	8.12355	8.05134	8.12373	8.3183	8.12916	8.12916	8.22568	8.12916	8.67617	8.12916	8.4417	8.17812
BBIP1	7.76488	7.53407	7.48096	8.3781	7.43653	6.90599	7.70963	7.26075	7.03744	7.76488	7.15954	6.95442	7.39905	7.64972	7.90391	7.70693	7.93303	7.83313	7.95496	7.73517	7.85403	6.95298	6.88531	7.98597	7.60321	6.78718	7.67333	8.06499	7.1543	7.36247	7.57498	7.57432	7.65416	7.45245	7.55013	7.33276	6.69864	7.7579	7.89169	7.90715	7.587	7.8512	7.4531	7.30702	7.48535	7.54291	7.13552	7.98802	7.46366
BBOX1	8.3443	7.31214	8.13049	8.42609	7.27331	7.16593	7.31699	7.37027	7.46364	8.3443	8.32115	8.58329	7.79979	8.28815	7.7473	8.32047	7.47494	7.59666	7.48454	7.86152	8.09956	7.26994	8.34257	7.67047	6.6379	7.51043	7.90717	6.94291	7.55641	7.10299	7.58927	7.29759	8.17481	6.99666	7.88609	8.66089	8.3999	7.1009	6.90867	8.69358	6.82661	8.14522	7.27436	7.35487	7.73627	8.17182	7.32798	7.70188	8.12193
BBS1	8.77355	9.08395	8.92493	9.50052	8.78511	8.59822	8.25531	8.42443	8.21127	8.77355	9.48189	8.77486	8.75698	8.89764	8.70041	8.71829	8.69012	8.76083	8.78604	8.77827	7.94759	8.62502	8.64055	8.45587	8.11766	8.84177	9.21566	9.17618	9.1883	8.20571	8.9781	9.16185	8.66274	8.7422	8.59311	8.40863	8.89643	9.03026	8.4113	8.70499	8.65799	9.01063	8.84356	8.36675	8.975	8.61695	8.42961	9.24623	8.39084
BBS10	7.74662	7.94322	8.02776	8.19838	7.96826	7.54165	7.13186	7.62816	7.07355	7.74662	7.65382	7.23292	7.61091	7.35468	8.00597	7.68556	7.89092	7.81218	7.80586	7.73935	8.19357	7.38774	7.64409	8.01709	7.99339	7.46279	6.87298	8.05649	7.69713	7.58402	7.56478	7.08007	7.86026	7.87985	7.94764	7.59698	7.30077	7.79207	7.93503	7.4975	8.10367	7.63093	7.63093	7.63093	7.63093	7.63093	7.63093	7.98799	7.68686
BBS4	8.58124	9.05624	9.15549	8.99245	8.98263	8.5173	8.77825	7.69021	8.06334	8.58124	8.18926	8.09504	8.1374	9.03073	9.47548	8.37445	9.18892	9.14214	8.97569	8.81993	8.70594	7.85675	8.7551	8.90062	8.61994	7.87909	8.77633	8.8157	8.43347	8.5362	8.43606	8.98886	9.08658	8.73708	8.94665	7.88373	8.32489	8.79227	8.73526	8.10239	8.92616	8.54967	9.8995	8.4178	8.29159	8.04501	8.44576	8.67706	8.80183
BBS7	6.7632	7.44224	7.09241	7.46987	6.93371	7.71167	8.07591	8.2612	8.29449	6.7632	7.95201	8.05589	7.382	7.07331	7.77046	7.01196	7.5244	7.20789	7.95791	6.88745	7.22411	7.49123	8.18036	7.1922	6.97937	8.43231	7.033	7.36856	7.15018	7.56089	6.64922	6.56945	8.15408	7.94389	5.76311	7.19459	7.65084	8.02097	7.59795	8.24827	8.14926	7.5461	7.39233	7.39233	7.49139	7.39233	7.39233	7.76276	7.45035
BBS9	7.9536	9.18972	8.68571	8.67319	8.89917	8.33115	7.93132	8.64577	8.21779	7.9536	8.16127	8.18824	8.71253	8.38336	8.13213	8.26556	8.48747	8.14277	8.48508	8.26236	8.82345	8.0185	8.58587	8.96563	8.18674	8.43408	8.63789	8.75137	9.35078	7.83569	8.27062	8.47519	8.42705	8.64836	8.07374	7.86306	9.01832	8.54102	8.59361	7.86306	8.92716	8.18507	8.33537	8.045	8.52433	8.49162	8.75119	8.9634	8.19028
BBX	10.4532	9.88171	10.4563	10.3086	10.2165	9.35032	9.76629	9.78809	9.41427	10.4532	9.47382	9.73484	9.63437	9.88597	10.099	9.55638	9.95724	9.80824	10.0615	9.71612	10.7861	9.98512	10.0406	10.5224	10.4598	9.33664	10.4409	10.3269	9.94382	9.95163	10.3627	9.53286	9.86354	9.9124	9.56093	10.3489	10.1352	10.0951	9.88697	10.0934	10.0713	9.32569	9.44513	10.1627	10.4049	9.93347	10.0355	10.1301	10.4219
BCAM	8.36116	8.71659	8.7186	8.35552	8.66472	9.63918	8.63078	8.04776	7.94003	8.36116	8.92613	8.80408	8.5221	8.59522	8.13736	9.38559	8.80642	8.05334	8.34721	8.81101	8.59143	8.58591	7.92286	8.79966	8.95595	8.68756	8.63622	8.12101	7.75894	8.78849	8.91506	8.27391	7.59206	8.56969	7.84641	8.98206	9.25203	8.48714	8.66971	8.57139	8.73045	9.22641	8.55634	8.05552	8.78341	8.60308	7.82338	8.66164	8.7444
BCAN	6.74588	6.73635	6.45579	5.99274	6.53799	6.8241	6.62587	6.30977	6.56606	6.74588	6.48004	5.93728	6.82108	6.32955	6.50662	6.45155	6.21369	6.27567	6.67742	6.20795	6.28423	7.19037	6.8651	6.45186	7.1549	6.96476	6.14534	6.84799	6.13462	7.27519	6.52966	6.37052	6.31181	6.55272	6.45937	6.81909	7.22822	6.68405	6.17695	6.5243	6.64777	6.48769	7.58678	6.36441	6.36441	6.36441	6.36441	6.53114	6.39053
BCAP29	8.691	9.45929	9.6438	9.82749	9.4686	8.48437	9.21745	9.25102	9.10602	8.691	9.21329	8.70038	9.09399	9.30149	9.3399	8.92672	9.42445	9.5915	8.97452	9.27262	9.6081	8.78627	8.46693	9.43172	9.40952	8.83096	9.49768	9.26034	9.34629	8.77965	8.53597	8.83103	9.18018	9.30247	9.10237	8.89755	8.93774	9.63627	9.40719	9.31306	9.62374	9.00002	9.25036	9.35073	8.40655	9.44215	9.44618	9.26208	9.13099
BCAP31	10.07	10.2804	10.4045	10.2861	9.9812	10.5031	9.61125	10.8039	10.6965	10.07	10.4278	10.2654	10.0895	10.3893	10.3711	10.0414	10.2083	10.6459	9.93415	9.87939	10.8369	10.0431	10.0663	10.5966	10.9899	10.4857	9.69162	10.5078	9.59191	10.2192	10.5171	10.0691	10.0835	10.5508	10.4739	10.4459	10.5479	10.0085	10.0536	10.2912	9.88304	9.17727	10.3333	10.2631	9.90912	10.3589	10.788	10.6557	10.5957
BCAR3	7.48865	7.7258	7.57526	7.40743	6.80343	8.09205	7.40784	7.33711	7.51905	7.48865	7.61114	7.37413	6.92904	7.74218	7.00152	7.50242	7.11485	7.53445	7.78751	7.80812	7.36737	7.88442	8.03006	7.45788	7.35735	7.74109	7.00008	7.28849	7.91068	7.30435	7.88338	7.60101	7.75897	6.84572	7.67374	7.66555	7.63022	6.69219	7.56926	7.81226	7.16263	7.35798	8.17245	7.84928	6.98191	7.4458	7.64785	7.04005	7.54452
BCAS1	7.44004	8.19649	7.32254	7.89535	8.53562	7.38586	8.61267	8.55292	7.46932	7.44004	7.69225	8.39485	7.49771	7.04821	7.74764	7.96828	7.57954	7.40929	7.48135	7.76698	8.68132	8.25308	7.33036	8.11196	8.48547	8.47999	8.50147	7.67196	8.48619	7.2468	8.84842	8.31925	8.24169	6.77928	7.10307	7.59977	8.56989	8.38026	6.85235	7.98806	7.95199	7.51823	7.6729	7.26001	7.84171	8.37781	7.99828	8.22237	8.265
BCAS2	10.7892	10.1097	10.6348	10.4594	10.811	10.1214	10.2748	10.1788	10.1682	10.7892	11.2423	10.7589	10.2585	10.763	10.551	10.4892	10.1593	10.5466	10.4154	10.549	10.6859	10.3888	10.3183	10.4387	9.90039	10.2386	10.4684	10.0443	10.2744	10.134	10.4893	10.3426	10.7496	10.2564	10.9328	10.1323	10.168	10.292	10.3224	10.3585	10.653	9.96351	10.0489	10.2967	10.414	10.6595	10.6206	10.8016	10.5425
BCAS3	8.97132	9.61462	9.34385	9.18807	9.54924	9.83778	9.48907	9.22016	9.30999	8.97132	9.01895	9.20191	9.18773	9.37284	9.39346	9.39346	9.6379	9.3657	9.26543	9.38672	9.76583	9.07422	8.92866	9.76008	9.76646	9.08988	9.24813	9.5457	8.93065	9.53742	9.27845	9.59275	9.00315	9.58007	9.41973	9.58125	9.42269	9.368	9.34166	9.10003	9.01946	9.4588	9.74348	9.16957	9.13225	9.10633	9.45294	8.96659	9.64792
BCAS4	7.33564	7.16464	7.2084	6.94163	7.75739	7.13288	6.74533	7.22198	7.07383	7.33564	7.02725	6.45886	6.53404	7.44343	7.99784	6.81557	8.00564	7.72536	6.66641	7.267	8.0598	6.94537	7.21682	8.20128	6.83269	6.16562	7.32593	6.62756	7.08954	7.57683	8.17627	7.29549	8.44074	7.03372	6.52814	6.8581	7.29549	7.51715	6.53346	7.19034	6.13913	8.54536	7.45875	6.68065	7.38327	7.45536	6.61694	6.82759	6.64993
BCAT1	10.7405	10.8474	10.603	10.7386	10.4791	9.23699	9.17822	9.47719	9.49238	10.7405	9.62984	9.37238	9.91228	10.8587	10.5847	9.70305	10.6934	10.6079	11.0594	9.59604	10.3201	8.98482	9.57686	10.5305	10.9511	9.64622	10.0737	10.9527	9.63014	9.88816	10.915	10.8974	10.2771	10.3703	9.18546	9.57898	9.91813	10.2432	10.2869	10.1728	9.84747	9.58417	9.80161	10.106	10.3072	10.9453	9.52601	10.9908	9.84964
BCAT2	8.41543	7.97352	7.4444	7.79318	7.67771	8.09655	8.36407	8.17198	8.66505	8.41543	7.09047	7.75274	7.75314	8.05821	8.56707	8.50098	8.60076	8.12106	8.15949	8.12821	7.96681	7.76646	7.96962	8.37971	8.5448	8.41409	7.69029	8.56183	7.7008	8.37469	8.59742	8.76272	8.43476	8.84784	8.55329	6.78548	7.03876	7.89032	7.86176	7.99703	8.4207	7.2942	7.7184	8.0005	7.79869	9.17649	7.666	9.5952	7.90014
BCCIP	8.54717	7.83026	8.44478	8.29582	8.70188	7.62733	8.11076	7.75593	7.9114	8.54717	7.77025	7.62504	7.94277	8.1705	8.31471	7.88899	8.50724	8.47524	8.41777	8.32216	8.03183	7.6067	7.60548	8.5624	8.41956	7.84579	8.10002	8.83992	8.26139	8.59492	8.59562	8.22805	8.92641	8.49607	8.18705	7.6906	7.66032	7.88567	8.17872	8.11193	7.8621	8.49619	7.45176	8.48267	7.88959	8.23624	8.30425	8.57795	7.88053
BCHE	6.32042	6.06049	6.08423	5.83498	7.02009	5.95524	5.64199	5.89854	6.58026	6.32042	6.37736	6.1812	6.06291	6.33251	5.76991	6.3711	5.64851	6.62985	6.51943	6.10431	6.01058	5.32281	6.03622	6.71119	6.18654	5.87217	6.11015	6.78158	7.0537	5.28552	7.04977	4.8875	4.93191	7.07132	7.30271	5.48879	6.54443	6.87545	5.38345	5.50912	6.74295	7.15072	7.49218	5.99394	5.51397	5.87234	6.35937	5.11319	6.06555
BCKDHA	9.52201	10.1147	10.0205	10.1557	10.0807	10.0344	8.78131	9.11248	9.31305	9.52201	10.3127	10.0353	10.1125	9.61002	9.41089	9.61677	9.61491	9.681	9.68912	9.54916	9.49138	9.12787	9.77657	9.32684	9.12638	10.1515	9.65792	9.50555	10.0895	9.26419	10.3271	9.70858	9.79489	9.69861	10.1723	9.3022	9.60132	9.30916	9.57112	9.58852	9.176	9.36813	9.87082	9.23927	9.69282	9.83414	9.53607	9.87812	9.84871
BCKDHB	8.75263	8.25483	8.25726	8.28639	8.0406	7.94997	8.83409	8.5514	7.78372	8.75263	8.27104	8.03198	8.49047	8.26158	8.66411	8.5847	8.8646	8.40701	8.14674	8.73517	8.49734	7.88477	8.19716	8.63016	8.30606	7.82778	7.77227	8.5326	7.90377	8.6478	8.17383	8.46366	8.75841	8.16299	7.7485	8.00249	8.68298	8.39333	8.41722	8.36467	8.47272	8.78403	8.19449	8.15827	8.33115	8.42883	8.64794	7.6584	8.4113
BCKDK	8.91902	8.95433	9.71817	8.91845	8.84136	8.75722	9.13096	9.27487	8.95181	8.91902	9.27354	8.84161	9.16491	9.14342	9.45303	9.01781	9.20969	9.43352	9.4588	9.1656	8.71969	8.161	8.90369	8.65802	8.63528	8.88651	9.7559	9.43561	9.06763	8.64261	9.23051	9.1466	9.14815	9.33394	9.67375	8.87445	8.83044	8.79139	8.92273	8.39863	9.11015	9.53631	9.25867	9.0467	9.51834	8.4263	8.8943	8.75561	8.89339
BCL10	7.40346	6.24936	6.70923	6.9335	6.97634	6.01284	6.82347	6.81535	7.22633	7.40346	6.58914	5.18514	6.26116	7.89806	7.5549	5.63883	7.40797	7.9421	7.83881	6.90362	6.68878	5.5125	6.56777	6.76978	5.69211	5.3013	6.12651	8.90509	7.88459	7.51386	6.1825	6.35698	7.35244	6.89052	7.69276	6.95964	6.70664	6.60092	7.17918	6.66958	6.99495	6.80388	6.80388	6.80388	6.80388	6.80388	6.80388	7.17597	6.86217
BCL11A	6.56895	6.51896	7.57262	7.33581	7.3346	7.56958	7.73978	6.95001	6.60652	6.56895	7.54204	7.40016	7.44514	6.45196	6.88402	6.91864	6.56803	6.79619	6.8043	7.0299	6.88373	7.16961	7.42169	6.75356	6.58789	7.37085	7.43991	7.01035	8.3805	6.83288	6.8447	7.41184	7.08404	7.30959	7.18908	7.49717	7.73356	7.00707	7.11444	6.90999	5.88975	7.34339	6.77314	6.92384	7.39092	6.61705	7.39036	7.06136	7.17963
BCL11B	7.63121	7.6434	7.27165	7.78608	7.20725	7.36175	7.60296	7.53115	7.94654	7.63121	7.3397	7.39996	7.63089	8.23857	6.71428	7.7873	7.35148	7.63556	8.00058	7.30236	8.06893	8.49072	7.43626	7.42645	7.53808	7.5404	7.43895	7.8682	6.83253	7.37248	7.71294	7.7264	7.92552	7.46214	6.18059	8.52593	7.80267	7.45976	7.26227	7.15835	7.85626	8.18184	7.81026	7.79745	7.77066	7.37881	7.54312	7.05902	7.06651
BCL2	9.33523	9.24671	9.23071	9.60067	9.2414	8.74107	8.92698	9.52948	9.29114	9.33523	9.58776	9.63848	9.5708	9.40736	9.49523	9.48009	9.48102	9.19371	9.08319	9.40912	9.1996	8.97726	9.37895	9.26304	9.09549	9.08642	8.86909	9.02074	8.91823	8.96033	8.73534	9.27169	9.35214	9.21557	9.23087	9.34908	8.98417	9.21645	9.16422	9.49132	9.62316	9.22645	9.28923	9.3996	9.00178	9.57638	9.11256	9.4339	8.91752
BCL2A1	7.15803	5.8667	5.99253	5.75679	6.16034	9.40692	6.07612	5.81877	6.91606	7.15803	6.15305	6.72565	6.07021	6.6028	6.94351	6.12883	7.01195	6.76311	6.40885	5.9965	6.62633	6.11754	6.56519	7.29779	6.85664	6.28118	6.95324	7.38508	6.9179	6.60154	7.53481	6.61868	4.1913	6.15094	7.30173	8.36232	6.71367	6.80053	6.85544	5.56206	6.87499	6.16199	6.62338	6.60923	6.3318	6.73014	6.99484	6.43355	7.2208
BCL2L1	8.922	8.58238	8.53779	8.57067	8.75669	9.78847	8.36955	8.79709	8.93952	8.922	8.3352	8.15626	8.31427	8.74829	8.71794	8.74298	8.93347	8.93486	8.69372	8.56994	9.32861	8.74035	9.09201	9.53067	9.28738	8.73847	8.72749	9.16246	8.43099	9.06968	8.70158	9.10197	9.15037	8.97719	8.95154	8.81459	8.46037	8.60558	8.89531	8.70218	8.49782	9.37224	9.21712	8.69952	8.64726	8.70821	9.07157	8.20133	8.59162
BCL2L10	7.84933	7.61514	7.38186	8.08556	7.43466	7.12171	8.07006	7.98253	7.41292	7.84933	7.72571	7.66378	7.43845	7.82953	7.04919	7.53398	7.30621	7.32358	7.79268	7.67262	7.88166	8.53191	8.19102	7.83076	7.23681	7.9613	7.80451	6.65796	8.04967	8.34819	8.3543	7.33647	7.69602	7.16483	8.3551	7.91851	7.91663	6.79088	7.34692	7.59384	7.71758	7.25854	7.73661	7.60783	7.0861	8.13628	7.78536	8.21506	7.68007
BCL2L11	7.03761	6.70895	7.4455	7.41723	7.28005	8.54839	8.34144	7.908	8.57182	7.03761	7.75104	7.21517	8.09993	8.03651	7.17297	7.37853	7.63496	8.56665	7.49044	7.76608	7.78471	6.97616	8.09686	7.72705	6.63171	7.32224	7.65737	7.84535	8.05294	7.39813	6.82028	8.40455	8.19618	6.69421	8.6422	7.10955	7.79195	7.9165	6.60288	7.79872	7.69412	8.00379	7.5137	7.40757	7.49187	7.23396	8.24132	7.13069	8.12475
BCL2L13	7.94095	7.98348	7.74338	7.59514	8.06491	8.04445	7.4508	7.85939	7.91389	7.94095	7.87855	7.48003	7.4493	7.65919	7.92905	8.00524	7.84576	8.03356	7.94325	7.93666	7.66834	8.0995	8.03772	7.9768	7.89459	7.92204	8.02719	7.92156	7.74968	7.78642	7.71532	8.06593	7.93172	7.61915	7.96928	7.83767	7.92613	7.75959	7.81444	7.81858	8.13924	7.59419	7.9751	7.94776	7.53951	7.64698	8.16266	7.89437	8.05045
BCL2L14	6.35762	6.87538	6.09206	6.2511	6.83944	6.46299	5.9972	6.431	5.71742	6.35762	5.9861	6.51665	6.09069	6.41026	5.69612	5.71274	6.07978	6.07456	5.99063	5.56239	6.88126	6.2356	6.88184	6.39391	6.52111	6.16474	6.94852	6.90488	7.4107	6.25775	5.85671	7.03914	5.66853	6.67093	6.94368	6.27053	7.17193	5.50928	5.2823	6.54386	6.92043	6.02715	5.82219	6.42276	6.21542	7.30443	5.50659	7.47184	6.08416
BCL2L2	8.91996	9.48921	8.80185	8.81646	9.04829	8.68146	8.84261	9.39616	9.2115	8.91996	8.84329	8.46689	8.6354	9.19444	9.49642	8.88422	9.21812	9.33565	9.39091	9.14106	9.36054	8.5936	9.13618	9.42915	9.04012	8.64396	9.05635	8.82551	8.81251	8.87591	9.43984	9.31964	9.11249	9.01708	9.07506	8.85196	8.79957	8.90166	9.03696	8.76419	8.93172	9.23458	8.95842	8.91322	9.16794	8.89474	8.23555	9.44417	9.22218
BCL6	10.5144	10.9687	10.4295	10.5431	10.705	10.1877	9.19627	9.00378	9.14684	10.5144	10.2611	10.1662	11.1464	10.363	10.6306	10.5017	11.2761	10.0133	10.7889	9.88381	9.69372	9.76373	9.59829	9.86743	9.87774	9.93093	9.59208	9.59177	9.14294	9.59742	10.6353	10.7454	10.6174	10.7343	10.5913	9.80226	9.42248	9.74236	9.53043	9.61205	9.85742	9.81071	10.4751	10.5644	10.9292	10.1024	9.80333	9.64202	9.40246
BCL7A	6.30516	7.1489	6.76108	6.84703	6.7809	6.24789	5.83189	5.27882	5.81432	6.30516	6.26648	8.01161	6.20177	5.6562	5.67861	6.56445	6.13528	6.90815	6.32313	6.72873	6.58544	6.2737	5.88684	5.8446	6.06069	6.04859	5.73639	6.42739	5.88798	7.2332	6.93737	6.91847	6.64961	6.14266	6.54181	6.88577	6.05142	6.59921	6.41832	5.171	5.45026	6.14694	6.14694	6.37649	6.3887	6.14694	6.75	6.50367	6.20282
BCL7B	6.05158	6.54447	6.16903	6.49676	6.65855	6.72515	6.25668	6.51196	6.74513	6.05158	6.7718	5.54682	7.09818	6.52261	6.08021	5.67845	6.27354	6.73142	6.77533	6.57099	6.46663	6.44082	7.16808	6.49282	6.31015	5.18154	6.77851	6.51511	6.60702	6.37182	6.98824	6.52295	6.33217	6.40598	6.38229	6.57267	6.21134	6.06387	6.51347	6.45902	6.45433	6.37234	6.37234	6.37234	6.37234	6.37234	6.37234	6.73725	6.4295
BCL7C	7.9604	8.12893	8.80691	8.65946	8.56334	8.83344	8.43141	8.27283	8.90042	7.9604	9.16301	8.63063	8.64979	8.55566	8.18572	8.7638	8.33898	8.47891	8.50178	8.53982	7.89059	8.42875	8.72189	8.13477	8.18381	8.6238	8.23955	8.21463	8.39678	8.49823	7.41294	8.74881	8.51452	8.44033	8.72019	8.75409	8.90169	8.40446	8.0275	8.41106	8.74813	8.45838	7.94329	8.03282	8.33112	9.131	8.32371	8.8265	8.59413
BCL9	8.59862	8.07093	7.55371	7.73763	8.02725	8.3749	8.03217	8.05078	7.70675	8.59862	7.87746	8.19366	7.93778	8.12534	8.03925	8.34234	8.30738	7.49298	8.25596	7.71731	8.29408	8.61593	8.22276	8.32384	8.66393	8.18903	7.70735	7.49008	7.89109	7.77307	7.98489	7.77619	7.74487	7.60684	8.10614	7.5797	8.57741	8.40147	8.21558	8.44746	8.34696	8.01424	8.01424	8.01424	8.01424	8.01424	8.01424	8.37217	8.07031
BCLAF1	10.3881	10.3223	10.4785	10.2598	10.1248	9.59058	10.0688	9.87907	9.54387	10.3881	9.8157	10.2092	10.0935	10.3413	10.456	10.2269	10.4205	10.2075	10.1198	10.2111	10.5135	9.52881	9.58146	10.5627	10.217	9.38658	9.87602	9.99474	9.82674	10.4607	9.60027	10.2796	10.2572	9.91914	10.0533	9.76512	10.0515	10.2226	10.2576	10.3484	10.3515	10.0277	10.0446	9.45133	10.3863	10.3745	10.064	10.2798	10.1001
BCOR	9.31321	9.18175	8.76411	9.21904	9.19329	8.70586	8.8531	9.13551	8.78284	9.31321	8.09439	9.24302	9.52329	9.14951	9.44558	9.06519	9.08798	9.34269	9.34039	9.35434	8.59374	9.00152	9.08235	8.62411	8.5968	9.27694	9.32117	8.92359	9.32633	8.59122	8.50312	9.49293	9.57007	8.8885	9.61831	8.98712	9.03192	8.44756	8.9572	8.68009	9.04979	8.67678	8.99692	9.46682	8.91729	9.29305	9.36768	8.55384	9.05626
BCORL1	8.40609	7.89629	7.28877	8.03395	7.87095	7.97586	8.01405	8.32892	7.98547	8.40609	7.71205	7.80823	7.51834	7.66584	7.75482	7.61267	8.23413	7.64874	7.82521	8.05967	8.71659	8.7092	8.24176	8.0556	8.25025	8.12919	8.36557	8.33398	7.86116	7.72855	8.2014	8.25736	7.52037	7.48895	7.59581	8.27555	8.36423	8.11281	7.95114	8.38128	8.15274	7.58521	7.58521	8.63168	8.07864	7.58521	8.474	7.7258	8.39302
BCR	8.68986	9.23455	8.87687	9.71296	9.9277	9.24398	8.68327	8.66759	8.55821	8.68986	8.8505	9.26629	8.70167	8.92082	8.77899	9.16389	8.98981	8.15921	8.85409	8.65314	9.49173	9.78298	9.43236	9.179	10.0185	9.08092	8.64343	9.29793	8.0852	9.38541	9.51414	9.25191	9.29463	9.56531	9.43042	9.30818	8.48364	8.76569	8.33767	8.60695	8.85063	8.46289	9.43763	9.05027	9.20862	9.86069	8.39953	9.55776	8.3799
BCS1L	8.00379	7.29957	7.99733	8.05186	7.85778	8.12277	7.92029	7.6442	8.40991	8.00379	7.70534	7.93694	7.86832	8.13191	8.11491	8.25242	8.17027	7.87871	7.95576	8.0838	7.74973	8.25184	7.63411	8.04101	8.30984	7.9165	7.25972	7.88172	7.37943	8.28603	7.64784	8.00033	8.00402	8.05018	7.69722	8.0195	8.4302	8.1703	7.85047	8.03351	7.57956	7.87869	7.87869	7.87869	7.87869	7.87869	7.87869	8.22902	7.93357
BDH1	7.38759	8.25136	7.95197	8.28718	7.96147	7.46929	6.96203	7.38667	7.45789	7.38759	7.93262	7.78957	7.16237	7.51838	7.30281	7.62723	7.48648	7.28481	7.76662	7.14458	8.17182	7.73805	7.62833	7.90843	8.42888	7.70271	7.11626	8.02647	7.27408	8.16367	7.57503	7.73557	7.66526	8.0333	8.15609	7.98631	6.90453	7.6219	7.18497	7.69849	7.74701	7.25958	7.86038	7.94561	7.2352	7.86178	7.67262	8.30575	7.08317
BDH2	8.43809	8.66401	9.13279	8.82935	8.95059	7.61619	8.27686	8.26621	7.91021	8.43809	8.16283	8.43306	8.72761	8.36336	8.33458	8.77763	8.19699	8.93892	8.69085	8.72361	8.2788	7.93814	8.74355	8.53647	8.15383	8.56146	7.87439	8.86016	8.73296	7.83174	8.36516	8.619	8.59835	8.39597	8.61741	8.34348	8.35393	8.28152	8.31245	8.75352	8.50036	8.38886	8.38886	8.38886	8.38886	8.38886	8.38886	8.75117	8.44561
BDKRB1	6.3736	6.42622	5.70921	5.60574	6.58247	6.70676	6.90492	7.01948	7.80635	6.3736	6.91753	5.41087	5.92458	7.37701	7.11347	6.03425	7.46754	8.06279	7.07017	6.09703	5.58671	6.63166	6.45701	5.86127	6.2786	5.62716	6.43617	6.91716	7.03706	6.55064	7.41811	6.53443	6.24227	6.22214	7.47953	7.1023	6.96735	6.4039	6.72504	5.82117	5.30373	7.76415	7.27762	6.86179	6.36569	6.1604	6.74986	5.68579	5.70222
BDKRB2	6.65597	7.72881	6.7514	8.28212	8.17214	7.85487	7.92565	8.31464	8.46375	6.65597	7.31362	7.09016	6.838	8.28604	8.55522	7.58643	8.18352	8.35572	7.78313	7.73084	8.42002	7.43037	7.55791	8.33741	7.2057	6.36215	8.046	7.3268	7.37837	7.87391	7.84157	7.54241	8.29086	8.15043	8.18262	8.35237	8.20473	6.24582	7.86245	7.91978	5.96898	7.99667	7.49879	7.5407	8.22732	7.58619	7.67122	6.67749	8.3267
BDNF	6.36504	6.88458	6.7133	7.32555	6.92569	6.27694	6.49258	6.18214	5.85965	6.36504	6.1878	6.69597	6.9993	6.28953	5.86551	7.30648	6.14355	6.32457	6.8573	6.24093	6.70669	6.90144	7.00727	6.49652	7.09033	6.52341	6.12504	6.35986	6.03805	6.70732	7.65811	6.21127	5.38455	6.56463	6.68015	6.40618	6.28158	5.93608	6.95558	6.2754	7.43651	6.50347	6.51868	6.36435	6.60089	6.85679	6.36435	6.72731	6.42121
BEAN1	8.38258	8.4344	8.29191	7.89975	8.37267	8.79442	8.36417	8.29059	8.37951	8.38258	8.41996	8.61431	8.27233	8.59137	8.03134	8.52165	8.1676	8.19574	8.35352	8.30182	8.34238	8.60561	8.61908	7.98761	8.5781	8.52397	8.27596	8.58134	8.0258	8.47637	8.70552	8.08041	8.49141	8.27295	8.1417	8.29755	8.09263	8.22838	8.61612	8.24911	8.71722	8.80055	8.07076	8.27455	8.43755	8.21377	8.15568	8.3316	8.61525
BECN1	8.36213	8.29214	8.49303	8.3717	8.77904	8.89194	8.23549	8.2346	8.35487	8.36213	8.03968	8.11616	8.07308	8.5578	8.8286	8.26259	8.58523	8.64126	8.79357	8.56854	8.62542	8.0148	8.04859	8.98145	8.53095	7.88634	8.44838	8.84094	8.35822	8.61049	8.80651	8.34447	8.51726	8.22715	8.62657	8.37366	8.14789	8.63334	8.52601	8.46181	8.26172	8.59722	8.27115	8.27115	8.85937	8.27115	8.27115	8.57413	8.31861
BEGAIN	7.75469	7.97437	8.09719	7.73509	8.22314	7.69361	7.62345	7.70085	7.3528	7.75469	7.24239	8.24143	7.69816	7.35975	7.8624	7.46228	7.73195	7.61578	7.44992	7.817	7.66072	8.49888	8.34752	7.4021	8.42489	7.62406	8.12607	8.11045	7.4327	7.90797	6.859	8.12218	7.8121	7.91326	7.98576	8.29702	8.0924	7.87825	7.8232	7.63929	7.43096	7.29995	7.47459	8.03414	7.51146	7.76924	8.41761	7.36659	8.46529
BEND5	7.84049	7.46639	8.18899	7.89842	7.85922	7.39641	7.88433	7.61943	8.3375	7.84049	7.37187	7.69936	8.04573	8.03612	7.49912	7.63834	7.68215	7.77837	8.12489	7.52211	7.81442	7.1376	7.94716	8.13772	8.21805	7.68067	7.93126	8.42105	7.52448	8.2218	7.6859	8.01275	8.12578	8.28695	8.22178	7.20655	7.57344	7.95724	7.91904	7.39735	7.71723	7.77797	8.23127	7.6379	7.98926	7.6379	7.6379	7.95352	7.68734
BEST1	9.44555	9.74044	9.68044	9.43815	10.1019	10.5654	9.81184	9.56314	10.1648	9.44555	10.3283	9.19126	9.73966	9.365	9.53544	9.11123	9.52415	9.98687	9.93021	10.3129	8.04217	9.55652	10.6853	9.78192	8.71453	10.2549	10.9075	10.3612	11.0422	9.94973	10.4632	10.2934	10.1619	10.6839	10.3093	9.44868	9.87857	8.10507	9.04593	9.30758	9.85692	10.2269	9.31762	10.1458	11.4736	9.07479	9.54839	9.17211	9.56678
BEST2	7.57364	7.60297	6.96982	7.14742	6.84675	7.06964	7.3076	7.25744	7.2424	7.57364	6.95065	6.78346	7.13959	7.37847	6.69076	7.10653	6.75038	7.2301	7.47831	7.38941	7.08151	7.29752	7.79472	7.61549	7.27144	7.71821	7.87927	7.63447	7.16949	6.95417	7.07572	8.05307	7.011	7.52671	7.58891	7.39704	7.59377	7.4163	5.98204	6.98998	7.20174	7.23873	7.71215	7.48346	7.23425	7.0414	7.84327	6.18011	7.40792
BET1	8.86965	8.16499	8.42223	9.1415	8.75184	8.42223	9.22811	8.80382	8.78907	8.86965	9.21705	8.80767	9.1258	8.61126	8.98384	8.91358	8.87213	8.8999	9.07572	9.26035	8.21401	8.48037	8.57645	8.5192	8.15202	8.55506	8.45757	8.62935	8.90645	8.48189	9.12451	8.83885	9.12546	8.57807	8.74119	8.31214	8.33424	8.64386	8.8602	8.78809	8.77234	8.56321	8.91866	9.07368	8.49563	8.37071	8.96977	8.55742	8.9172
BET1L	9.24501	8.90838	9.00935	9.01068	9.12054	7.82136	8.50908	8.18187	8.53795	9.24501	8.6852	8.70544	8.45793	9.52903	8.60442	8.99255	8.78186	8.85273	8.86639	8.87706	9.13779	8.78294	8.43987	8.6354	9.01971	8.77871	8.33715	8.72307	8.03904	9.00677	9.07503	9.36643	9.06569	9.09374	7.96006	7.86856	8.64878	8.50095	8.90458	8.78178	9.00866	8.58818	9.1025	8.12538	8.76496	9.10075	8.81357	8.93722	8.69984
BEX1	6.52006	7.70582	7.71982	6.60262	7.21177	6.41348	6.1801	6.42905	6.41419	6.52006	6.87871	7.05125	6.65193	6.34428	6.50544	7.42097	6.45197	6.94729	6.53428	6.24813	7.03166	7.31494	7.53182	6.81211	7.16803	6.99514	6.59975	6.80852	5.93334	6.24628	6.82948	7.00395	7.25598	6.50376	7.19526	6.86468	6.94851	6.82396	6.06135	6.68611	6.54171	6.72322	6.72322	6.72322	6.72322	6.72322	6.72322	7.08924	6.78055
[truncated: 10,581 more rows]

## Sheet: Table S2
Table S2: Screened set of exosomal genes
[truncated: 862 more rows]

[truncated: 11 more sheets: Table S3, Table S4, Table S5, Table S6, Table S7, Table S8, Table S9, Table S10, Table S11, Table S12, Table S13]
